# Supplementary material for: Immune system deregulation in hypertensive patients chronically RAS suppressed developing albuminuria
Source: Sci Rep. 2017 Aug 21;7:8894. doi: 10.1038/s41598-017-09042-2 (PMC5566220; doi:10.1038/s41598-017-09042-2)
Supplement: Supplementary file 2 — Supplementary Tables [file 41598_2017_9042_MOESM2_ESM.xlsx]

## Sheet: Identified proteins
Supplementary Table 1. List of identified proteins in the iTRAQ experiment. Number of identified peptides in each experiment and individual and average Zq values are shown.
(Proteins ordened according to their Uniprot accesion number)
Color code: from -3 (green) to +3 (red)
PROTEIN	ID pept 2	ID pept 1	Zq N1	Zq N2	Zq N3	Zq N4	N (Zq average)	Zq dnA1	Zq dnA2	Zq dnA3	Zq dnA4	dnA (Zq average)	Zq MHA1	Zq MHA2	Zq MHA3	Zq MHA4	MHA (Zq average)
>sp|A0AUZ9|KAL1L_HUMAN KAT8 regulatory NSL complex subunit 1-like protein OS=Homo sapiens GN=KANSL1L PE=1 SV=2	2		-0.0459168	0.260687			0.107385	0.838811	0.627622			0.733216	1.11918	0.598947			0.859064
>sp|A0AVF1|TTC26_HUMAN Tetratricopeptide repeat protein 26 OS=Homo sapiens GN=TTC26 PE=2 SV=1		1			0.265032	0.046127	0.155579			0.863031	0.505433	0.684232			1.26797	0.558201	0.913088
>sp|A1A4S6|RHG10_HUMAN Rho GTPase-activating protein 10 OS=Homo sapiens GN=ARHGAP10 PE=1 SV=1	1		-0.292905	-0.196761			-0.244833	0.332969	0.956418			0.644693	-0.296257	1.64137			0.672559
>sp|A1A4Y4|IRGM_HUMAN Immunity-related GTPase family M protein OS=Homo sapiens GN=IRGM PE=1 SV=2	1		-0.838316	-0.554947			-0.696632	1.8562	1.42049			1.63834	1.28409	-1.10652			0.0887874
>sp|A1KZ92|PXDNL_HUMAN Peroxidasin-like protein OS=Homo sapiens GN=PXDNL PE=1 SV=3		1			0.329075	-0.305325	0.0118752			0.653917	0.292397	0.473157			0.741133	1.16491	0.95302
>sp|A1L453|PRS38_HUMAN Serine protease 38 OS=Homo sapiens GN=PRSS38 PE=2 SV=2	1	1	0.849589	0.779076	1.13465	0.726664	0.872494	0.778208	-0.665388	0.120739	0.607917	0.210369	1.66009	0.483339	-0.0578268	0.748571	0.708544
>sp|A1L4K1|FSD2_HUMAN Fibronectin type III and SPRY domain-containing protein 2 OS=Homo sapiens GN=FSD2 PE=2 SV=1	1		0.0111584	1.30068			0.655917	0.834266	0.283366			0.558816	-0.0910858	0.522574			0.215744
>sp|A2AJT9|CX023_HUMAN Uncharacterized protein CXorf23 OS=Homo sapiens GN=CXorf23 PE=1 SV=1		1			-0.438771	1.11177	0.336499			-0.191067	2.13527	0.972103			-0.0522522	0.298092	0.12292
>sp|A2RRD8|ZN320_HUMAN Zinc finger protein 320 OS=Homo sapiens GN=ZNF320 PE=2 SV=1	1	1	2.29583	-27.2734	-41.5783	-3.48186	-17.5094	4.99017	-29.1788	-46.5884	5.26622	-16.3777	-4.189	-48.9701	-38.2532	3.61277	-21.9499
>sp|A2RUQ5|CQ102_HUMAN Uncharacterized protein C17orf102 OS=Homo sapiens GN=C17orf102 PE=2 SV=1		1			0.416485	0.696142	0.556313			0.551176	-0.0522039	0.249486			0.990874	0.101576	0.546225
>sp|A2VCL2|CC162_HUMAN Coiled-coil domain-containing protein 162 OS=Homo sapiens GN=CCDC162P PE=2 SV=3		1			0.659804	0.237287	0.448545			-76.6264	3.37534	-36.6255			-1.4382	2.12371	0.342757
>sp|A3KMH1|VWA8_HUMAN von Willebrand factor A domain-containing protein 8 OS=Homo sapiens GN=VWA8 PE=1 SV=2		1			0.115446	0.626485	0.370966			0.155593	0.560506	0.358049			1.11635	0.57363	0.84499
>sp|A4D1P6|WDR91_HUMAN WD repeat-containing protein 91 OS=Homo sapiens GN=WDR91 PE=1 SV=2	1	1	2.08578	1.78494	1.1955	1.30903	1.59381	-3.91956	-1.82228	-0.415259	-0.475114	-1.65805	0.157279	1.23204	0.0227757	-0.680699	0.182848
>sp|A4D2P6|GRD2I_HUMAN Delphilin OS=Homo sapiens GN=GRID2IP PE=2 SV=2		1			1.45856	0.150182	0.804371			0.956671	-1.61007	-0.326697			-1.78228	1.04368	-0.369302
>sp|A4FU01|MTMRB_HUMAN Myotubularin-related protein 11 OS=Homo sapiens GN=MTMR11 PE=2 SV=2		1			-23.2983	1.14781	-11.0752			2.74253	-42.0981	-19.6778			-43.1641	1.63701	-20.7635
>sp|A5D8V7|CC151_HUMAN Coiled-coil domain-containing protein 151 OS=Homo sapiens GN=CCDC151 PE=2 SV=1		1			0.379528	0.163329	0.271429			-1.97618	0.118843	-0.92867			-0.989784	2.58204	0.79613
>sp|A5PL33|KRBA1_HUMAN Protein KRBA1 OS=Homo sapiens GN=KRBA1 PE=2 SV=3	1	1	-1.44747	0.259024	1.06691	0.269139	0.0368989	0.947801	-2.17304	3.13395	0.795103	0.675953	-0.343443	2.79499	-2.96753	-2.65988	-0.793967
>sp|A5YKK6|CNOT1_HUMAN CCR4-NOT transcription complex subunit 1 OS=Homo sapiens GN=CNOT1 PE=1 SV=2		2			-0.240488	0.438829	0.0991702			-0.577202	2.64825	1.03552			0.942463	-0.443964	0.249249
>sp|A6NCF5|KLH33_HUMAN Kelch-like protein 33 OS=Homo sapiens GN=KLHL33 PE=2 SV=2		1			-24.6029	-1.32671	-12.9648			1.9712	-0.435649	0.767774			2.28524	0.813809	1.54953
>sp|A6ND36|FA83G_HUMAN Protein FAM83G OS=Homo sapiens GN=FAM83G PE=1 SV=2	1		0.606255	1.54807			1.07716	-0.389242	-0.050102			-0.219672	0.736864	0.941189			0.839027
>sp|A6NDB9|PALM3_HUMAN Paralemmin-3 OS=Homo sapiens GN=PALM3 PE=1 SV=2	1		1.78111	1.9085			1.84481	-0.799626	-0.0697203			-0.434673	0.443538	-1.12677			-0.341616
>sp|A6NEC2|PSAL_HUMAN Puromycin-sensitive aminopeptidase-like protein OS=Homo sapiens GN=NPEPPSL1 PE=2 SV=3	1	1	-1.44289	-1.6731	-1.98963	-1.24073	-1.58659	1.22655	2.1702	1.81745	1.41644	1.65766	1.30543	-0.403494	2.13202	0.867443	0.975351
>sp|A6NEK1|ARRD5_HUMAN Arrestin domain-containing protein 5 OS=Homo sapiens GN=ARRDC5 PE=2 SV=2	1	1	1.17073	0.969947	0.116772	-1.10369	0.28844	-0.343026	0.142106	0.891246	-0.0778614	0.153116	0.846339	0.679505	1.70938	1.36722	1.15061
>sp|A6NES4|HTRB1_HUMAN HEAT repeat-containing protein 7B1 OS=Homo sapiens GN=HEATR7B1 PE=4 SV=3	1	1	3.06705	1.26487	0.697373	0.0977974	1.28177	0.916307	-37.2008	0.706787	0.439763	-8.78448	0.592997	-41.7232	0.443457	0.765076	-9.98041
>sp|A6NFU0|F187A_HUMAN Ig-like V-type domain-containing protein FAM187A OS=Homo sapiens GN=FAM187A PE=3 SV=1		1			0.412155	-0.290047	0.0610543			1.32778	1.13305	1.23042			0.0137055	0.719333	0.366519
>sp|A6NGB0|T191C_HUMAN Transmembrane protein 191C OS=Homo sapiens GN=TMEM191C PE=2 SV=1		1			0.795149	0.230454	0.512802			1.1158	0.624453	0.870126			0.678102	-0.287106	0.195498
>sp|A6NHN0|OTOL1_HUMAN Otolin-1 OS=Homo sapiens GN=OTOL1 PE=3 SV=1	1	1	0.234114	-0.38229	-0.568098	-0.656299	-0.343143	1.73223	1.35208	0.201042	1.7191	1.25111	1.02066	-0.8363	0.891662	1.758	0.708503
>sp|A6NHR9|SMHD1_HUMAN Structural maintenance of chromosomes flexible hinge domain-containing protein 1 OS=Homo sapiens GN=SMCHD1 PE=1 SV=2		1			0.915913	0.88603	0.900971			-0.541486	0.334538	-0.103474			-0.041849	0.546547	0.252349
>sp|A6NI72|NCF1B_HUMAN Putative neutrophil cytosol factor 1B OS=Homo sapiens GN=NCF1B PE=5 SV=2	1		-0.68954	0.36832			-0.16061	0.889716	0.422753			0.656234	2.99067	-2.73695			0.126861
>sp|A6NI73|LIRA5_HUMAN Leukocyte immunoglobulin-like receptor subfamily A member 5 OS=Homo sapiens GN=LILRA5 PE=1 SV=1	2	1	0.613518	0.886562	0.101969	0.402582	0.501158	0.496467	0.728557	0.954381	0.721088	0.725123	0.653284	0.58554	1.15289	0.131063	0.630695
>sp|A6NIJ5|F90AK_HUMAN Putative protein FAM90A20P OS=Homo sapiens GN=FAM90A20P PE=5 SV=1	1	1	-0.264996	-0.327211	-2.03264	-0.760892	-0.846435	1.30014	1.67594	1.63952	1.78686	1.60061	1.45508	-1.24762	1.90146	0.667491	0.694105
>sp|A6NKP2|D42E2_HUMAN Putative short-chain dehydrogenase/reductase family 42E member 2 OS=Homo sapiens GN=SDR42E2 PE=3 SV=3	1		0.384335	2.33111			1.35772	-1.0835	1.35496			0.13573	0.294207	-1.98303			-0.844414
>sp|A6NLI5|TR64C_HUMAN Putative tripartite motif-containing protein 64C OS=Homo sapiens GN=TRIM64C PE=5 SV=3	1	1	2.23361	0.726828	1.09566	0.641734	1.17446	0.0658428	-0.988571	0.789228	-0.546695	-0.170049	1.79356	-0.895873	-0.0923317	0.673556	0.369727
>sp|A6NM28|ZFP92_HUMAN Zinc finger protein 92 homolog OS=Homo sapiens GN=ZFP92 PE=2 SV=3	1	1	0.419558	1.0481	0.941364	-0.224101	0.54623	0.847647	0.529674	0.435785	0.558203	0.592827	0.904743	-0.0620589	0.258682	1.02874	0.532526
>sp|A6NMS7|L37A1_HUMAN Leucine-rich repeat-containing protein 37A OS=Homo sapiens GN=LRRC37A PE=2 SV=3	1		-0.386337	-0.65431			-0.520323	0.869872	1.90357			1.38672	1.64049	-1.40682			0.116837
>sp|A6NMZ7|CO6A6_HUMAN Collagen alpha-6(VI) chain OS=Homo sapiens GN=COL6A6 PE=1 SV=2	1	1	1.55456	1.44806	-1.40059	-1.8027	-0.0501676	-0.377219	-0.884169	-1.81272	-0.948312	-1.00561	2.15979	-1.11866	-0.557946	3.74202	1.0563
>sp|A6NN73|GOG8C_HUMAN Golgin subfamily A member 8C OS=Homo sapiens GN=GOLGA8CP PE=3 SV=2	1		0.764685	0.373488			0.569086	0.299999	2.36787			1.33393	-0.552596	-1.99579			-1.27419
>sp|A6PW82|CX030_HUMAN Putative uncharacterized protein CXorf30 OS=Homo sapiens GN=CXorf30 PE=2 SV=2		1			0.996957	-0.0208801	0.488038			0.811542	-1.31889	-0.253676			0.580478	0.836056	0.708267
>sp|A6QL64|AN36A_HUMAN Ankyrin repeat domain-containing protein 36A OS=Homo sapiens GN=ANKRD36 PE=2 SV=3	1	1	0.835474	1.29302	-2.76809	1.02549	0.0964732	-0.184257	0.324845	0.363811	-0.28276	0.0554099	0.939767	0.328	-0.0300362	1.9999	0.809409
>sp|A7KAX9|RHG32_HUMAN Rho GTPase-activating protein 32 OS=Homo sapiens GN=ARHGAP32 PE=1 SV=1	1	2	0.328793	0.680214	0.803765	0.0952109	0.476996	0.126407	0.854513	0.406414	0.489407	0.469185	1.20157	0.30928	1.16626	0.579799	0.814229
>sp|A7MCY6|TBKB1_HUMAN TANK-binding kinase 1-binding protein 1 OS=Homo sapiens GN=TBKBP1 PE=1 SV=1	1		0.170872	-0.931332			-0.38023	0.212554	2.22036			1.21646	0.845656	-0.79731			0.0241734
>sp|A8K2U0|A2ML1_HUMAN Alpha-2-macroglobulin-like protein 1 OS=Homo sapiens GN=A2ML1 PE=1 SV=3	6	2	1.28338	1.39654	0.926296	1.14617	1.1881	-0.0767919	-0.530001	0.328474	0.835373	0.139264	-0.414452	1.57754	0.426115	0.429051	0.504565
>sp|A8MWY0|K132L_HUMAN UPF0577 protein KIAA1324-like OS=Homo sapiens GN=KIAA1324L PE=2 SV=2		1			0.0579215	-0.894036	-0.418057			1.28117	1.15733	1.21925			0.336177	1.49745	0.916811
>sp|A8MXE2|YI036_HUMAN Putative UDP-GlcNAc:betaGal beta-1,3-N-acetylglucosaminyltransferase LOC402377 OS=Homo sapiens PE=5 SV=2	1		-1.35955	-0.0112613			-0.685408	0.94153	1.78392			1.36273	0.56262	-0.0270261			0.267797
>sp|A8MYA2|CX049_HUMAN Putative uncharacterized protein CXorf49 OS=Homo sapiens GN=CXorf49 PE=5 SV=2	1		0.310622	0.461337			0.38598	-0.28546	0.881498			0.298019	0.884813	0.930775			0.907794
>sp|A8TX70|CO6A5_HUMAN Collagen alpha-5(VI) chain OS=Homo sapiens GN=COL6A5 PE=1 SV=1	1	1	-0.984499	-0.760729	-2.02086	-1.52138	-1.32187	0.849775	2.02119	2.24314	0.904243	1.50459	1.76581	-1.3193	1.24096	1.58475	0.818058
>sp|B1ANY3|F220P_HUMAN Putative protein FAM220BP OS=Homo sapiens GN=FAM220BP PE=5 SV=1	1	1	1.28363	1.55537	-0.243239	0.816896	0.853164	0.369568	-0.270923	0.563004	1.84271	0.626091	1.39377	-0.405332	-0.596038	1.10148	0.373469
>sp|B2RTY4|MYO9A_HUMAN Unconventional myosin-IXa OS=Homo sapiens GN=MYO9A PE=1 SV=2	1	1	1.04684	-0.297763	0.123838	1.18824	0.515289	0.399455	0.874514	2.01121	-0.487626	0.699389	-0.167258	1.26912	1.01926	-2.04075	0.0200912
>sp|B3KS81|SRRM5_HUMAN Serine/arginine repetitive matrix protein 5 OS=Homo sapiens GN=SRRM5 PE=2 SV=3	1		1.56858	0.822408			1.19549	-0.170082	-1.02699			-0.598535	1.63193	0.377182			1.00456
>sp|B4DXR9|ZN732_HUMAN Zinc finger protein 732 OS=Homo sapiens GN=ZNF732 PE=2 SV=1	1		0.0516102	-2.62331			-1.28585	0.979879	1.79286			1.38637	1.46419	-0.658599			0.402797
>sp|B6A8C7|TARM1_HUMAN T-cell-interacting, activating receptor on myeloid cells protein 1 OS=Homo sapiens GN=TARM1 PE=2 SV=1		1			0.3672	0.535013	0.451106			0.895378	0.235019	0.565199			1.06531	0.0625135	0.563912
>sp|B7ZBB8|PP13G_HUMAN Protein phosphatase 1 regulatory subunit 3G OS=Homo sapiens GN=PPP1R3G PE=3 SV=1	1		-0.919697	-0.816936			-0.868316	-1.09543	-1.15265			-1.12404	-0.867481	3.22041			1.17646
>sp|B7ZC32|KLP6_HUMAN Kinesin-like protein KLP6 OS=Homo sapiens GN=KLP6 PE=3 SV=2	1	1	-1.33814	-2.06029	-0.0791991	-0.920948	-1.09964	1.74378	1.89112	-0.133318	2.12175	1.40583	1.70768	-0.643516	1.62955	0.935175	0.907223
>sp|B9A064|IGLL5_HUMAN Immunoglobulin lambda-like polypeptide 5 OS=Homo sapiens GN=IGLL5 PE=2 SV=2	8	8	1.29972	1.33769	1.30792	0.0147406	0.990018	0.0119722	-0.206593	0.752403	1.38438	0.48554	1.91104	-0.637996	0.0661966	1.27332	0.653141
>sp|C9J069|CI172_HUMAN Uncharacterized protein C9orf172 OS=Homo sapiens GN=C9orf172 PE=3 SV=1	1	1	-0.533999	0.591707	0.139765	0.133465	0.0827347	1.53841	1.55222	-1.21071	0.296301	0.544054	0.759437	-1.30316	1.5923	1.43424	0.620705
>sp|O00159|MYO1C_HUMAN Unconventional myosin-Ic OS=Homo sapiens GN=MYO1C PE=1 SV=4	2	3	-0.318132	0.137084	1.14223	0.307807	0.317246	1.08875	1.35766	-0.123742	0.216627	0.634826	1.83571	0.29497	-1.35766	0.664519	0.359386
>sp|O00187|MASP2_HUMAN Mannan-binding lectin serine protease 2 OS=Homo sapiens GN=MASP2 PE=1 SV=4	5	5	-1.5989	3.01643	-0.15472	-0.65469	0.152029	-0.597133	-0.535805	3.01224	1.85727	0.934143	0.502981	0.244466	1.52841	-2.42112	-0.0363153
>sp|O00213|APBB1_HUMAN Amyloid beta A4 precursor protein-binding family B member 1 OS=Homo sapiens GN=APBB1 PE=1 SV=2	1		0.0234268	0.953942			0.488684	0.331401	0.734133			0.532767	0.674029	0.719625			0.696827
>sp|O00214|LEG8_HUMAN Galectin-8 OS=Homo sapiens GN=LGALS8 PE=1 SV=4		1			2.41305	-0.447019	0.983018			-0.218379	-0.673055	-0.445717			-1.26236	-2.21268	-1.73752
>sp|O00219|HAS3_HUMAN Hyaluronan synthase 3 OS=Homo sapiens GN=HAS3 PE=1 SV=3	1	1	1.44512	1.6611	1.31951	1.07415	1.37497	-1.02228	-0.750919	0.0738483	0.109	-0.397587	0.622785	0.858863	-0.133152	-0.435711	0.228196
>sp|O00232|PSD12_HUMAN 26S proteasome non-ATPase regulatory subunit 12 OS=Homo sapiens GN=PSMD12 PE=1 SV=3		2			0.282947	-0.34269	-0.0298716			0.782897	0.349413	0.566155			1.8192	0.706612	1.26291
>sp|O00233|PSMD9_HUMAN 26S proteasome non-ATPase regulatory subunit 9 OS=Homo sapiens GN=PSMD9 PE=1 SV=3	1	1	-0.48123	-0.241803	0.408902	-0.398427	-0.178139	0.716437	1.66366	0.832916	0.695319	0.977084	1.39552	-0.375194	1.39367	0.653299	0.766823
>sp|O00237|RN103_HUMAN E3 ubiquitin-protein ligase RNF103 OS=Homo sapiens GN=RNF103 PE=1 SV=1	1		-0.892541	-1.11328			-1.00291	0.798781	1.46403			1.13141	1.50386	0.595072			1.04946
>sp|O00241|SIRB1_HUMAN Signal-regulatory protein beta-1 OS=Homo sapiens GN=SIRPB1 PE=1 SV=5	2	2	1.32504	0.640692	1.01358	0.648185	0.906875	0.459228	0.817848	-0.18101	0.611577	0.426911	1.26367	-0.728714	0.823119	0.222963	0.395259
>sp|O00255|MEN1_HUMAN Menin OS=Homo sapiens GN=MEN1 PE=1 SV=4	1	1	0.611178	0.347642	-1.0423	0.0755513	-0.00198184	1.01395	0.755066	1.60688	1.88221	1.31453	0.743039	0.516901	0.797834	0.524258	0.645508
>sp|O00391|QSOX1_HUMAN Sulfhydryl oxidase 1 OS=Homo sapiens GN=QSOX1 PE=1 SV=3	6	6	0.37585	0.560444	0.283939	0.0710937	0.322832	-0.0703555	0.978552	1.21055	1.39761	0.879087	0.262377	1.31105	1.16297	0.419373	0.788943
>sp|O00423|EMAL1_HUMAN Echinoderm microtubule-associated protein-like 1 OS=Homo sapiens GN=EML1 PE=1 SV=3	1	1	2.34842	1.77037	0.0300464	1.5636	1.42811	1.69523	-37.7565	0.37363	0.656949	-8.75768	-0.856725	1.22235	0.297164	-1.22122	-0.13961
>sp|O00462|MANBA_HUMAN Beta-mannosidase OS=Homo sapiens GN=MANBA PE=1 SV=3	3	3	1.23633	0.782265	0.562616	0.808404	0.847403	-0.295705	0.565311	0.373218	1.56946	0.553072	0.521563	0.834401	0.685801	-0.460809	0.395239
>sp|O00463|TRAF5_HUMAN TNF receptor-associated factor 5 OS=Homo sapiens GN=TRAF5 PE=1 SV=2		1			1.45816	0.845896	1.15203			-0.0874362	0.374202	0.143383			-0.895999	-0.334037	-0.615018
>sp|O00468|AGRIN_HUMAN Agrin OS=Homo sapiens GN=AGRN PE=1 SV=4	6	5	1.52902	2.02076	2.43108	0.571229	1.63802	0.0333793	-0.833214	-0.285648	0.485077	-0.150102	1.2109	-0.473304	-0.535943	-0.000827126	0.0502061
>sp|O00471|EXOC5_HUMAN Exocyst complex component 5 OS=Homo sapiens GN=EXOC5 PE=1 SV=1	1	1	3.75116	-2.48438	-2.75181	-2.54255	-1.00689	1.88762	-5.53398	-7.35584	5.54225	-1.36499	-2.81593	-4.54248	-5.83388	2.60858	-2.64593
>sp|O00522|KRIT1_HUMAN Krev interaction trapped protein 1 OS=Homo sapiens GN=KRIT1 PE=1 SV=2	1		0.681298	0.585682			0.63349	0.736469	0.684673			0.710571	0.56548	0.315012			0.440246
>sp|O00533|CHL1_HUMAN Neural cell adhesion molecule L1-like protein OS=Homo sapiens GN=CHL1 PE=1 SV=4	3	5	0.507117	0.832718	0.823239	0.341374	0.626112	0.485205	0.223354	0.804819	0.717629	0.557752	0.867467	0.77044	0.837662	-0.00873976	0.616707
>sp|O00534|VMA5A_HUMAN von Willebrand factor A domain-containing protein 5A OS=Homo sapiens GN=VWA5A PE=2 SV=2	1	1	-1.6214	-0.322675	0.197088	-0.829052	-0.644009	0.373543	1.46146	1.50099	0.0920005	0.856998	0.796861	1.20238	1.25319	0.944601	1.04926
>sp|O00560|SDCB1_HUMAN Syntenin-1 OS=Homo sapiens GN=SDCBP PE=1 SV=1	6	7	1.10077	0.266226	1.44135	1.01445	0.955699	0.0706632	0.770647	0.106162	1.43599	0.595866	0.61569	0.973795	0.0126376	0.0859284	0.422013
>sp|O00584|RNT2_HUMAN Ribonuclease T2 OS=Homo sapiens GN=RNASET2 PE=1 SV=2	1	1	1.6932	1.61368	0.700221	0.853763	1.21522	-0.311984	0.209517	-0.0228744	0.998753	0.218353	0.0797556	-0.15866	-0.0338487	0.201901	0.0222868
>sp|O00592|PODXL_HUMAN Podocalyxin OS=Homo sapiens GN=PODXL PE=1 SV=2	2	1	1.24024	-0.376221	1.798	0.609869	0.817972	0.333342	1.19908	1.35145	-0.543675	0.585048	-0.0377854	0.417761	-0.104655	-3.20931	-0.733497
>sp|O00716|E2F3_HUMAN Transcription factor E2F3 OS=Homo sapiens GN=E2F3 PE=1 SV=1	1	1	0.0148119	-1.20879	1.55509	-0.555411	-0.0485755	0.957619	1.81577	0.336141	-1.87496	0.308642	1.00557	-0.443873	0.714287	0.756694	0.508169
>sp|O00755|WNT7A_HUMAN Protein Wnt-7a OS=Homo sapiens GN=WNT7A PE=1 SV=2		1			-0.513496	1.34133	0.413915			0.884015	0.342925	0.61347			0.283027	-0.13134	0.0758438
>sp|O14490|DLGP1_HUMAN Disks large-associated protein 1 OS=Homo sapiens GN=DLGAP1 PE=1 SV=1	1		-1.01951	1.98467			0.482576	2.34605	-0.608152			0.868951	-0.319986	-0.776652			-0.548319
>sp|O14498|ISLR_HUMAN Immunoglobulin superfamily containing leucine-rich repeat protein OS=Homo sapiens GN=ISLR PE=1 SV=1	2	1	0.484731	-0.0409096	-0.369148	-0.211542	-0.0342172	0.669103	0.65431	0.876183	0.178365	0.59449	0.374574	1.15301	1.36088	1.24522	1.03342
>sp|O14513|NCKP5_HUMAN Nck-associated protein 5 OS=Homo sapiens GN=NCKAP5 PE=2 SV=2		1			2.19397	-2.00136	0.0963075			-0.598684	-3.81228	-2.20548			0.479636	0.689639	0.584638
>sp|O14686|MLL2_HUMAN Histone-lysine N-methyltransferase MLL2 OS=Homo sapiens GN=MLL2 PE=1 SV=2	1	2	2.72114	0.66562	1.67777	0.375717	1.36006	1.19839	-0.588345	-0.472165	1.25786	0.348935	0.580765	-0.178626	0.178971	0.258908	0.210004
>sp|O14745|NHRF1_HUMAN Na(+)/H(+) exchange regulatory cofactor NHE-RF1 OS=Homo sapiens GN=SLC9A3R1 PE=1 SV=4	1	1	-21.8754	-24.2849	1.48415	-24.3571	-17.2583	0.813045	1.65773	3.1263	-26.7547	-5.28941	-21.9104	1.34446	-36.783	0.376982	-14.243
>sp|O14773|TPP1_HUMAN Tripeptidyl-peptidase 1 OS=Homo sapiens GN=TPP1 PE=1 SV=2	3	3	1.26425	0.392519	1.18827	0.554179	0.849805	0.371674	0.333452	1.0272	-0.296727	0.358901	0.48435	1.16301	0.159647	0.997261	0.701066
>sp|O14795|UN13B_HUMAN Protein unc-13 homolog B OS=Homo sapiens GN=UNC13B PE=1 SV=2	1		-0.584663	-0.612754			-0.598709	0.728681	1.70937			1.21903	1.85355	-0.966656			0.443448
>sp|O14813|PHX2A_HUMAN Paired mesoderm homeobox protein 2A OS=Homo sapiens GN=PHOX2A PE=1 SV=2	1		-1.70372	-3.96024			-2.83198	-8.56826	-2.55528			-5.56177	-7.31891	4.26903			-1.52494
>sp|O14815|CAN9_HUMAN Calpain-9 OS=Homo sapiens GN=CAPN9 PE=1 SV=1	1		1.67726	-33.9498			-16.1363	-0.532976	-0.893721			-0.713349	-31.8045	2.79373			-14.5054
>sp|O14841|OPLA_HUMAN 5-oxoprolinase OS=Homo sapiens GN=OPLAH PE=1 SV=3	1	1	1.32049	0.941289	0.583083	1.03659	0.970364	-2.12405	-0.665773	-0.0781454	-1.54977	-1.10443	-0.62076	2.0217	-0.0490663	1.52939	0.720315
>sp|O14904|WNT9A_HUMAN Protein Wnt-9a OS=Homo sapiens GN=WNT9A PE=2 SV=2		1			-1.25575	-2.25064	-1.75319			1.35351	0.611596	0.982551			-0.0503725	2.57938	1.2645
>sp|O14929|HAT1_HUMAN Histone acetyltransferase type B catalytic subunit OS=Homo sapiens GN=HAT1 PE=1 SV=1		1			0.363167	0.102463	0.232815			0.310408	2.76516	1.53779			0.489225	0.212208	0.350716
>sp|O14936|CSKP_HUMAN Peripheral plasma membrane protein CASK OS=Homo sapiens GN=CASK PE=1 SV=3	1	1	2.54196	1.5622	1.42306	1.00283	1.63251	-0.207377	-2.53518	-0.455485	1.85134	-0.336675	1.2909	-0.984076	-1.27361	-1.55114	-0.629483
>sp|O14980|XPO1_HUMAN Exportin-1 OS=Homo sapiens GN=XPO1 PE=1 SV=1	1		2.24959	1.02569			1.63764	0.138299	-0.92123			-0.391465	-0.886458	0.383745			-0.251357
>sp|O15015|ZN646_HUMAN Zinc finger protein 646 OS=Homo sapiens GN=ZNF646 PE=1 SV=1		1			-0.328372	-0.783574	-0.555973			0.496921	0.151681	0.324301			1.84105	1.66462	1.75284
>sp|O15018|PDZD2_HUMAN PDZ domain-containing protein 2 OS=Homo sapiens GN=PDZD2 PE=1 SV=4		1			0.606206	1.00963	0.807917			0.656063	0.339922	0.497993			0.0783163	-0.0821295	-0.00190658
>sp|O15020|SPTN2_HUMAN Spectrin beta chain, non-erythrocytic 2 OS=Homo sapiens GN=SPTBN2 PE=1 SV=3	1		-0.340556	0.174592			-0.0829817	-0.643031	0.0629189			-0.290056	2.56703	0.700792			1.63391
>sp|O15041|SEM3E_HUMAN Semaphorin-3E OS=Homo sapiens GN=SEMA3E PE=2 SV=1		1			3.16057	-1.81895	0.670813			-3.35846	1.97904	-0.689708			-5.57798	-1.366	-3.47199
>sp|O15047|SET1A_HUMAN Histone-lysine N-methyltransferase SETD1A OS=Homo sapiens GN=SETD1A PE=1 SV=3	1	1	-3.34217	-5.4728	3.11805	-4.05113	-2.43701	-4.51281	0.329085	0.585878	-5.1977	-2.19889	-0.161912	3.63509	-0.826713	-0.82837	0.454523
>sp|O15061|SYNEM_HUMAN Synemin OS=Homo sapiens GN=SYNM PE=1 SV=2	1		-0.149167	0.171975			0.0114039	0.897225	1.19004			1.04363	1.36336	-0.113959			0.624701
>sp|O15068|MCF2L_HUMAN Guanine nucleotide exchange factor DBS OS=Homo sapiens GN=MCF2L PE=1 SV=2	1	1	-0.268531	-0.403923	0.270484	-0.97076	-0.343183	0.99344	1.17032	1.46259	0.098281	0.931158	1.53454	0.1107	1.39108	0.88451	0.980209
>sp|O15083|ERC2_HUMAN ERC protein 2 OS=Homo sapiens GN=ERC2 PE=1 SV=3		1			0.355157	0.9989	0.677028			0.872558	0.927192	0.899875			0.125296	-0.399192	-0.136948
>sp|O15111|IKKA_HUMAN Inhibitor of nuclear factor kappa-B kinase subunit alpha OS=Homo sapiens GN=CHUK PE=1 SV=2		1			0.0381208	-0.0748679	-0.0183735			3.49602	-0.631784	1.43212			-0.521169	-0.338988	-0.430079
>sp|O15119|TBX3_HUMAN T-box transcription factor TBX3 OS=Homo sapiens GN=TBX3 PE=1 SV=4	1		1.52311	0.671811			1.09746	0.397819	-0.442722			-0.0224513	2.11427	-1.21925			0.447512
>sp|O15162|PLS1_HUMAN Phospholipid scramblase 1 OS=Homo sapiens GN=PLSCR1 PE=1 SV=1	1	1	1.32276	0.418712	-0.00482516	0.723937	0.615146	0.509698	0.0429208	0.919193	1.50604	0.744463	0.66682	0.477839	-0.00239834	-0.240298	0.225491
>sp|O15172|PSPHL_HUMAN Putative phosphoserine phosphatase-like protein OS=Homo sapiens GN=PSPHP1 PE=5 SV=1		1			-0.518026	-0.286474	-0.40225			1.59385	0.630154	1.112			1.54498	0.475086	1.01003
>sp|O15194|CTDSL_HUMAN CTD small phosphatase-like protein OS=Homo sapiens GN=CTDSPL PE=1 SV=2	1	1	-0.0292848	-0.400484	-2.22304	-0.618593	-0.817849	1.19887	1.66439	1.11016	1.57634	1.38744	1.33376	-0.888369	2.22602	0.733098	0.851127
>sp|O15197|EPHB6_HUMAN Ephrin type-B receptor 6 OS=Homo sapiens GN=EPHB6 PE=1 SV=4	1		0.18119	0.849655			0.515422	-0.119618	0.159			0.0196909	0.186061	1.60979			0.897926
>sp|O15212|PFD6_HUMAN Prefoldin subunit 6 OS=Homo sapiens GN=PFDN6 PE=1 SV=1		1			-0.335874	0.211779	-0.0620472			0.847722	1.36892	1.10832			1.60983	-0.000486747	0.80467
>sp|O15226|NKRF_HUMAN NF-kappa-B-repressing factor OS=Homo sapiens GN=NKRF PE=1 SV=2	1		1.11813	1.45684			1.28748	1.1973	-1.30027			-0.0514803	0.79333	-0.230604			0.281363
>sp|O15234|CASC3_HUMAN Protein CASC3 OS=Homo sapiens GN=CASC3 PE=1 SV=2		1			0.0350298	1.29888	0.666955			0.791003	-0.301285	0.244859			0.383909	-0.010105	0.186902
>sp|O15244|S22A2_HUMAN Solute carrier family 22 member 2 OS=Homo sapiens GN=SLC22A2 PE=1 SV=2		1			0.0747284	0.220358	0.147543			0.644739	0.229	0.43687			-0.0280479	1.66565	0.8188
>sp|O15266|SHOX_HUMAN Short stature homeobox protein OS=Homo sapiens GN=SHOX PE=1 SV=1		1			-0.34542	0.0239023	-0.160759			-0.41139	-0.275057	-0.343224			-0.84607	0.0800288	-0.383021
>sp|O15315|RA51B_HUMAN DNA repair protein RAD51 homolog 2 OS=Homo sapiens GN=RAD51B PE=1 SV=2		1			0.0186131	0.59886	0.308737			1.89692	-0.279384	0.808769			1.06904	-0.618688	0.225177
>sp|O15371|EIF3D_HUMAN Eukaryotic translation initiation factor 3 subunit D OS=Homo sapiens GN=EIF3D PE=1 SV=1	1	1	-1.44661	1.65522	-0.320269	0.263964	0.0380744	0.080318	0.52592	0.435339	-0.712162	0.0823538	2.38769	-1.07692	1.27974	1.50599	1.02413
>sp|O15381|NVL_HUMAN Nuclear valosin-containing protein-like OS=Homo sapiens GN=NVL PE=1 SV=1	1		1.04335	-0.886485			0.0784346	0.267478	0.47593			0.371704	-0.57373	1.78805			0.607158
>sp|O15389|SIGL5_HUMAN Sialic acid-binding Ig-like lectin 5 OS=Homo sapiens GN=SIGLEC5 PE=1 SV=1	1	1	0.4932	-1.77805	-0.764809	-1.11566	-0.79133	2.17041	0.883714	0.797279	1.21732	1.26718	0.672817	-0.582666	1.77332	1.43288	0.82409
>sp|O15405|TOX3_HUMAN TOX high mobility group box family member 3 OS=Homo sapiens GN=TOX3 PE=1 SV=2	1		-42.2074	-1.05968			-21.6335	1.35956	2.09832			1.72894	1.53041	-0.498063			0.516176
>sp|O15466|SIA8E_HUMAN Alpha-2,8-sialyltransferase 8E OS=Homo sapiens GN=ST8SIA5 PE=2 SV=2		1			-2.11371	-2.71049	-2.4121			2.36253	0.74569	1.55411			1.36233	1.73891	1.55062
>sp|O15519|CFLAR_HUMAN CASP8 and FADD-like apoptosis regulator OS=Homo sapiens GN=CFLAR PE=1 SV=1		1			0.415008	0.647593	0.5313			0.993236	1.40231	1.19777			0.0345809	-0.716463	-0.340941
>sp|O15553|MEFV_HUMAN Pyrin OS=Homo sapiens GN=MEFV PE=1 SV=1	1		0.774558	0.0514062			0.412982	1.05697	1.08286			1.06991	1.41608	-0.674245			0.370919
>sp|O15554|KCNN4_HUMAN Intermediate conductance calcium-activated potassium channel protein 4 OS=Homo sapiens GN=KCNN4 PE=1 SV=1		1			-0.469053	-0.679949	-0.574501			1.75627	0.784252	1.27026			1.70511	0.354808	1.02996
>sp|O43149|ZZEF1_HUMAN Zinc finger ZZ-type and EF-hand domain-containing protein 1 OS=Homo sapiens GN=ZZEF1 PE=1 SV=6	1		0.572996	0.169656			0.371326	1.34024	0.454353			0.897296	0.823178	0.3185			0.570839
>sp|O43150|ASAP2_HUMAN Arf-GAP with SH3 domain, ANK repeat and PH domain-containing protein 2 OS=Homo sapiens GN=ASAP2 PE=1 SV=3	1	1	1.87663	1.90933	0.937777	0.492462	1.30405	-0.498269	-0.711258	0.453898	0.123154	-0.158118	1.15543	-1.88487	0.350635	0.406802	0.00699979
>sp|O43278|SPIT1_HUMAN Kunitz-type protease inhibitor 1 OS=Homo sapiens GN=SPINT1 PE=1 SV=2	2	3	1.03409	0.802196	-0.630833	1.18112	0.596643	0.685861	0.560007	0.673814	0.0816454	0.500332	1.23205	-0.57406	0.807948	0.572071	0.509502
>sp|O43280|TREA_HUMAN Trehalase OS=Homo sapiens GN=TREH PE=1 SV=2	1		-0.0579675	0.720291			0.331162	0.044081	0.389422			0.216752	-28.5863	1.85919			-13.3635
>sp|O43405|COCH_HUMAN Cochlin OS=Homo sapiens GN=COCH PE=1 SV=1		1			0.712207	0.584592	0.648399			0.43202	-0.149839	0.141091			0.713931	0.371991	0.542961
>sp|O43432|IF4G3_HUMAN Eukaryotic translation initiation factor 4 gamma 3 OS=Homo sapiens GN=EIF4G3 PE=1 SV=2	1	1	-0.140181	-0.596599	-1.3547	-0.619909	-0.677847	0.906181	1.72978	0.319896	1.61465	1.14263	1.51148	-0.615794	2.64775	0.483494	1.00673
>sp|O43451|MGA_HUMAN Maltase-glucoamylase, intestinal OS=Homo sapiens GN=MGAM PE=1 SV=5	20	23	1.2409	0.0632711	0.371508	0.92615	0.650456	0.193402	0.966245	0.646381	1.99118	0.949303	0.50799	0.975007	0.487424	0.0273906	0.499453
>sp|O43490|PROM1_HUMAN Prominin-1 OS=Homo sapiens GN=PROM1 PE=1 SV=1	1	2	1.02888	-0.00764551	0.814756	0.457088	0.57327	0.326752	0.809517	0.53634	0.501557	0.543541	0.702277	0.569624	0.331085	0.740335	0.58583
>sp|O43521|B2L11_HUMAN Bcl-2-like protein 11 OS=Homo sapiens GN=BCL2L11 PE=1 SV=1	1		2.84247	-3.39828			-0.277909	2.59328	-1.79053			0.401378	-0.77706	-1.69088			-1.23397
>sp|O43602|DCX_HUMAN Neuronal migration protein doublecortin OS=Homo sapiens GN=DCX PE=1 SV=3	1	1	-0.412058	-0.875975	-1.03611	-1.22623	-0.887595	0.917826	2.01733	1.39341	1.03893	1.34187	1.14356	-0.78381	2.22519	0.596978	0.79548
>sp|O43633|CHM2A_HUMAN Charged multivesicular body protein 2a OS=Homo sapiens GN=CHMP2A PE=1 SV=1		1			1.51281	-0.0669429	0.722932			0.293986	-0.473219	-0.0896163			-0.518126	0.712153	0.0970132
>sp|O43653|PSCA_HUMAN Prostate stem cell antigen OS=Homo sapiens GN=PSCA PE=1 SV=1	3	3	1.25208	-1.02619	-0.0987177	2.55711	0.671069	-3.37936	-2.0922	1.56994	-4.75642	-2.16451	0.978346	3.24935	-0.715621	-2.22298	0.322276
>sp|O43684|BUB3_HUMAN Mitotic checkpoint protein BUB3 OS=Homo sapiens GN=BUB3 PE=1 SV=1	1		1.47303	-0.596672			0.438181	0.825727	0.980149			0.902938	0.731983	-0.26299			0.234497
>sp|O43707|ACTN4_HUMAN Alpha-actinin-4 OS=Homo sapiens GN=ACTN4 PE=1 SV=2	1		0.242929	-0.113761			0.0645841	1.32819	0.972729			1.15046	0.891958	0.101454			0.496706
>sp|O43719|HTSF1_HUMAN HIV Tat-specific factor 1 OS=Homo sapiens GN=HTATSF1 PE=1 SV=1	1		-0.00403264	-0.0721405			-0.0380866	1.30995	0.704615			1.00728	0.582469	0.615792			0.599131
>sp|O43739|CYH3_HUMAN Cytohesin-3 OS=Homo sapiens GN=CYTH3 PE=2 SV=2	1		-0.682521	-6.62385			-3.65319	-10.076	-47.5632			-28.8196	-6.7144	4.21112			-1.25164
>sp|O43822|CU002_HUMAN Protein C21orf2 OS=Homo sapiens GN=C21orf2 PE=1 SV=1	1		-1.66573	-1.29343			-1.47958	-3.11695	-1.64436			-2.38066	-1.34046	3.82188			1.24071
>sp|O43854|EDIL3_HUMAN EGF-like repeat and discoidin I-like domain-containing protein 3 OS=Homo sapiens GN=EDIL3 PE=1 SV=1	1	1	0.473035	0.803508	-0.827323	0.220832	0.167513	0.670885	0.446172	1.631	1.66953	1.1044	0.909551	0.773317	0.708865	0.5289	0.730158
>sp|O43868|S28A2_HUMAN Sodium/nucleoside cotransporter 2 OS=Homo sapiens GN=SLC28A2 PE=2 SV=2		1			0.317861	0.432465	0.375163			0.971378	1.44351	1.20744			-0.276324	0.711376	0.217526
>sp|O43895|XPP2_HUMAN Xaa-Pro aminopeptidase 2 OS=Homo sapiens GN=XPNPEP2 PE=1 SV=3	1	1	0.463512	-0.216211	-0.38565	0.220491	0.0205356	-0.782244	1.27172	2.79357	0.885151	1.04205	-0.28941	1.60824	0.694023	-2.04904	-0.00904584
>sp|O43896|KIF1C_HUMAN Kinesin-like protein KIF1C OS=Homo sapiens GN=KIF1C PE=1 SV=3	1	1	0.80176	0.50471	-0.163007	0.107754	0.312804	0.572853	0.216113	1.61813	2.38075	1.19696	0.629255	1.13862	0.827395	-0.330492	0.566195
>sp|O43933|PEX1_HUMAN Peroxisome biogenesis factor 1 OS=Homo sapiens GN=PEX1 PE=1 SV=1		1			1.07797	0.0739651	0.575968			0.537296	-0.0022597	0.267518			0.539462	0.503627	0.521545
>sp|O60241|BAI2_HUMAN Brain-specific angiogenesis inhibitor 2 OS=Homo sapiens GN=BAI2 PE=2 SV=2	1	1	0.588461	0.536094	-0.528894	0.980538	0.39405	-0.986399	1.04826	1.63316	1.80859	0.875904	0.398462	1.14367	0.397912	-1.23145	0.177149
>sp|O60244|MED14_HUMAN Mediator of RNA polymerase II transcription subunit 14 OS=Homo sapiens GN=MED14 PE=1 SV=2	1	1	0.76167	1.71859	0.630379	-0.448662	0.665494	0.796364	-0.50775	1.21781	0.755296	0.565429	1.04052	-0.177776	0.227487	0.860714	0.487737
>sp|O60245|PCDH7_HUMAN Protocadherin-7 OS=Homo sapiens GN=PCDH7 PE=1 SV=2	1		-0.488063	-0.705072			-0.596568	1.5388	1.45368			1.49624	1.52325	-0.927028			0.298111
>sp|O60248|SOX15_HUMAN Protein SOX-15 OS=Homo sapiens GN=SOX15 PE=2 SV=1	1		0.199844	-0.300132			-0.0501438	0.491964	1.77703			1.1345	1.60596	-1.54297			0.0314924
>sp|O60287|NPA1P_HUMAN Nucleolar pre-ribosomal-associated protein 1 OS=Homo sapiens GN=URB1 PE=1 SV=4	1		0.215398	0.522574			0.368986	0.422169	0.721274			0.571722	1.05485	0.480081			0.767463
>sp|O60293|ZC3H1_HUMAN Zinc finger C3H1 domain-containing protein OS=Homo sapiens GN=ZFC3H1 PE=1 SV=3	1		1.94876	1.4092			1.67898	0.381613	-1.25689			-0.437639	1.54829	-1.7129			-0.0823042
>sp|O60299|PRIP1_HUMAN ProSAP-interacting protein 1 OS=Homo sapiens GN=PROSAPIP1 PE=2 SV=1	1	1	0.962929	0.86201	0.858781	0.452761	0.78412	0.454485	0.0118028	0.891151	1.23435	0.647947	1.41865	0.0934834	-0.110886	0.23896	0.410053
>sp|O60307|MAST3_HUMAN Microtubule-associated serine/threonine-protein kinase 3 OS=Homo sapiens GN=MAST3 PE=1 SV=2	1		-1.14797	1.81922			0.335624	0.784162	1.01082			0.897492	0.926898	-1.07439			-0.0737469
>sp|O60312|AT10A_HUMAN Probable phospholipid-transporting ATPase VA OS=Homo sapiens GN=ATP10A PE=2 SV=2	1		0.710519	0.708701			0.70961	1.27622	-0.166091			0.555065	-0.220624	0.909471			0.344424
>sp|O60313|OPA1_HUMAN Dynamin-like 120 kDa protein, mitochondrial OS=Homo sapiens GN=OPA1 PE=1 SV=3	1	1	0.443779	0.368547	-0.144625	-1.28855	-0.155211	0.700123	1.2941	1.73839	0.209423	0.985509	1.32185	-0.894696	2.03613	0.654394	0.779417
>sp|O60336|MABP1_HUMAN Mitogen-activated protein kinase-binding protein 1 OS=Homo sapiens GN=MAPKBP1 PE=2 SV=4	1		1.1196	1.25179			1.18569	0.459041	-0.851419			-0.196189	1.29296	0.0810325			0.686995
>sp|O60343|TBCD4_HUMAN TBC1 domain family member 4 OS=Homo sapiens GN=TBC1D4 PE=1 SV=2	1	1	-39.5455	1.49919	-0.465859	0.20965	-9.57563	-22.2515	2.24707	0.383412	1.79427	-4.45669	-39.0771	1.73171	0.539062	1.16993	-8.9091
>sp|O60449|LY75_HUMAN Lymphocyte antigen 75 OS=Homo sapiens GN=LY75 PE=1 SV=3	1	1	-0.895283	-0.901729	-0.0516075	-1.04813	-0.724186	1.46513	1.49714	1.05324	0.437077	1.11315	1.47591	0.0148784	1.38293	1.46828	1.0855
>sp|O60477|DBC1_HUMAN Deleted in bladder cancer protein 1 OS=Homo sapiens GN=DBC1 PE=1 SV=2	1	1	-0.18649	-0.0225731	-0.973348	-0.587225	-0.442409	-0.324561	1.22334	1.72609	1.08495	0.927455	0.971476	1.17977	1.71292	0.551637	1.10395
>sp|O60494|CUBN_HUMAN Cubilin OS=Homo sapiens GN=CUBN PE=1 SV=5	54	54	1.16409	0.792282	0.054662	0.976565	0.7469	0.311621	0.694485	1.34158	0.914471	0.815539	0.58928	0.644344	0.526731	-0.271152	0.372301
>sp|O60518|RNBP6_HUMAN Ran-binding protein 6 OS=Homo sapiens GN=RANBP6 PE=1 SV=2	1		0.214316	0.584065			0.399191	0.428799	1.40487			0.916832	1.23071	-0.731562			0.249574
>sp|O60635|TSN1_HUMAN Tetraspanin-1 OS=Homo sapiens GN=TSPAN1 PE=1 SV=2	2	1	1.16107	0.0910414	1.76533	1.04646	1.01598	0.244452	0.781915	0.213105	0.742999	0.495618	1.23843	0.27809	0.627391	-1.05884	0.271267
>sp|O60667|FAIM3_HUMAN Fas apoptotic inhibitory molecule 3 OS=Homo sapiens GN=FAIM3 PE=1 SV=1	1		-0.321447	-0.125911			-0.223679	0.563172	1.5618			1.06249	1.09082	0.0177929			0.554308
>sp|O60749|SNX2_HUMAN Sorting nexin-2 OS=Homo sapiens GN=SNX2 PE=1 SV=2	1		-2.49359	-1.85242			-2.173	-1.82539	3.24248			0.708547	0.675396	-2.57722			-0.950913
>sp|O60762|DPM1_HUMAN Dolichol-phosphate mannosyltransferase OS=Homo sapiens GN=DPM1 PE=1 SV=1	1	1	0.665792	-0.0410675	0.277343	0.72243	0.406124	0.205878	1.1224	0.296158	1.61292	0.809337	0.569709	0.938781	0.266588	0.0478994	0.455744
>sp|O60783|RT14_HUMAN 28S ribosomal protein S14, mitochondrial OS=Homo sapiens GN=MRPS14 PE=1 SV=1	1	1	-0.327956	1.79841	-0.317052	-0.418404	0.183748	0.857382	-1.21785	0.13091	-1.35102	-0.395146	2.28505	-1.07989	-1.07609	3.04299	0.793012
>sp|O60879|DIAP2_HUMAN Protein diaphanous homolog 2 OS=Homo sapiens GN=DIAPH2 PE=1 SV=1		1			-0.432704	-1.00545	-0.719078			1.14842	0.554349	0.851386			3.34374	0.700914	2.02233
>sp|O60888|CUTA_HUMAN Protein CutA OS=Homo sapiens GN=CUTA PE=1 SV=2	1	1	0.340964	-0.211856	0.936892	0.457679	0.38092	0.310378	1.09636	0.324217	1.0402	0.692786	1.21222	0.500545	0.00141608	0.10167	0.453963
>sp|O60902|SHOX2_HUMAN Short stature homeobox protein 2 OS=Homo sapiens GN=SHOX2 PE=2 SV=4		1			-1.52968	-0.14752	-0.838598			0.2341	0.726867	0.480484			1.46535	1.61974	1.54255
>sp|O60942|MCE1_HUMAN mRNA-capping enzyme OS=Homo sapiens GN=RNGTT PE=1 SV=1	1		-0.187768	2.1424			0.977316	0.295832	0.347307			0.32157	0.33271	-0.242668			0.0450213
>sp|O75015|FCG3B_HUMAN Low affinity immunoglobulin gamma Fc region receptor III-B OS=Homo sapiens GN=FCGR3B PE=1 SV=2	1	1	-1.07328	1.33961	0.906737	0.201657	0.343681	-0.660441	1.13817	1.01728	1.04381	0.634705	0.350566	0.991344	1.10123	0.721853	0.791247
>sp|O75054|IGSF3_HUMAN Immunoglobulin superfamily member 3 OS=Homo sapiens GN=IGSF3 PE=1 SV=3		1			-0.367982	-0.27649	-0.322236			0.244533	0.81117	0.527851			0.807653	1.87437	1.34101
>sp|O75113|N4BP1_HUMAN NEDD4-binding protein 1 OS=Homo sapiens GN=N4BP1 PE=1 SV=4		1			-1.30373	-1.45996	-1.38184			3.80449	-1.40739	1.19855			1.06728	0.173007	0.620142
>sp|O75140|DEPD5_HUMAN DEP domain-containing protein 5 OS=Homo sapiens GN=DEPDC5 PE=2 SV=1	2		0.977532	0.873241			0.925387	0.747846	0.843338			0.795592	0.280864	-0.0832857			0.098789
>sp|O75144|ICOSL_HUMAN ICOS ligand OS=Homo sapiens GN=ICOSLG PE=1 SV=2	5	5	2.0095	0.700528	1.42215	1.39599	1.38204	-0.448311	0.245223	0.520519	0.571922	0.222338	0.304604	0.928116	-0.244341	-1.47055	-0.120543
>sp|O75145|LIPA3_HUMAN Liprin-alpha-3 OS=Homo sapiens GN=PPFIA3 PE=1 SV=3		1			-0.672461	-0.95767	-0.815065			4.5753	-2.5582	1.00855			-0.518696	-0.566181	-0.542439
>sp|O75146|HIP1R_HUMAN Huntingtin-interacting protein 1-related protein OS=Homo sapiens GN=HIP1R PE=1 SV=2		1			0.732931	0.511084	0.622007			0.454656	1.32991	0.892283			0.276329	-0.0317584	0.122285
>sp|O75155|CAND2_HUMAN Cullin-associated NEDD8-dissociated protein 2 OS=Homo sapiens GN=CAND2 PE=1 SV=3	1	1	0.518478	1.60689	1.33129	0.881038	1.08442	0.482179	-0.029071	-0.910208	0.803454	0.0865885	1.41954	-0.647434	-0.676419	0.0930685	0.0471877
>sp|O75191|XYLB_HUMAN Xylulose kinase OS=Homo sapiens GN=XYLB PE=1 SV=3		1			0.320822	-0.251582	0.0346203			1.14922	-0.914957	0.117133			1.8366	0.510008	1.17331
>sp|O75197|LRP5_HUMAN Low-density lipoprotein receptor-related protein 5 OS=Homo sapiens GN=LRP5 PE=1 SV=2		1			1.00502	-0.0859534	0.459536			0.124554	0.674996	0.399775			0.664058	0.638753	0.651406
>sp|O75223|GGCT_HUMAN Gamma-glutamylcyclotransferase OS=Homo sapiens GN=GGCT PE=1 SV=1	2	2	1.79628	0.671977	0.957121	1.27748	1.17572	0.591604	-0.157229	-0.373585	1.27351	0.333576	0.862467	0.429156	-0.0160593	-0.0419573	0.308402
>sp|O75339|CILP1_HUMAN Cartilage intermediate layer protein 1 OS=Homo sapiens GN=CILP PE=1 SV=4	2	3	1.28027	0.80557	0.620516	0.663227	0.842394	-0.106979	-0.027409	0.725685	1.27683	0.467031	0.613407	1.29554	0.27471	0.596102	0.694941
>sp|O75340|PDCD6_HUMAN Programmed cell death protein 6 OS=Homo sapiens GN=PDCD6 PE=1 SV=1		2			0.622896	1.48808	1.05549			0.19548	-0.502537	-0.153529			0.933339	-0.626881	0.153229
>sp|O75351|VPS4B_HUMAN Vacuolar protein sorting-associated protein 4B OS=Homo sapiens GN=VPS4B PE=1 SV=2	1	1	0.326594	-0.642324	0.637832	0.925422	0.311881	0.185538	1.34205	0.834107	0.489091	0.712697	1.15609	0.663577	0.47741	-0.587344	0.427433
>sp|O75356|ENTP5_HUMAN Ectonucleoside triphosphate diphosphohydrolase 5 OS=Homo sapiens GN=ENTPD5 PE=1 SV=1		1			-0.997094	-0.668113	-0.832604			1.18139	0.842929	1.01216			1.95712	0.900218	1.42867
>sp|O75385|ULK1_HUMAN Serine/threonine-protein kinase ULK1 OS=Homo sapiens GN=ULK1 PE=1 SV=2		1			1.60335	-0.498718	0.552317			-0.311944	0.378782	0.0334191			0.264614	0.306737	0.285676
>sp|O75387|LAT3_HUMAN Large neutral amino acids transporter small subunit 3 OS=Homo sapiens GN=SLC43A1 PE=2 SV=1	1		2.00498	2.0014			2.00319	-3.86278	-2.58382			-3.2233	-0.919147	1.71922			0.400036
>sp|O75398|DEAF1_HUMAN Deformed epidermal autoregulatory factor 1 homolog OS=Homo sapiens GN=DEAF1 PE=1 SV=1	1	1	3.07968	2.03681	3.54035	0.94549	2.40058	-3.14243	-3.01229	-3.14053	-4.82795	-3.5308	-42.5512	1.21924	-4.94934	-3.0393	-12.3302
>sp|O75445|USH2A_HUMAN Usherin OS=Homo sapiens GN=USH2A PE=1 SV=3	1	1	1.41754	1.47101	1.11457	0.112471	1.0289	0.221353	-1.64783	1.06161	-1.38091	-0.436443	1.72894	-0.0376144	-0.514166	1.67805	0.713801
>sp|O75449|KTNA1_HUMAN Katanin p60 ATPase-containing subunit A1 OS=Homo sapiens GN=KATNA1 PE=1 SV=1	1		1.1453	0.531987			0.838643	0.880905	-0.0331592			0.423873	1.06159	0.0870434			0.574316
>sp|O75487|GPC4_HUMAN Glypican-4 OS=Homo sapiens GN=GPC4 PE=1 SV=4	1	2	0.281767	0.229765	1.07011	-0.000362994	0.395319	-0.234136	1.24069	1.0821	0.289623	0.59457	0.289233	1.08229	0.74066	0.557325	0.667378
>sp|O75503|CLN5_HUMAN Ceroid-lipofuscinosis neuronal protein 5 OS=Homo sapiens GN=CLN5 PE=1 SV=2	3	1	0.435814	0.526096	0.234315	0.101323	0.324387	0.556304	0.203301	0.947444	0.323062	0.507528	0.624152	1.37884	1.47945	0.642479	1.03123
>sp|O75534|CSDE1_HUMAN Cold shock domain-containing protein E1 OS=Homo sapiens GN=CSDE1 PE=1 SV=2		1			-1.74346	-0.620787	-1.18213			1.18749	1.01898	1.10323			1.44119	1.57383	1.50751
>sp|O75558|STX11_HUMAN Syntaxin-11 OS=Homo sapiens GN=STX11 PE=2 SV=1		1			-0.370538	-0.410706	-0.390622			0.707306	1.17961	0.943457			1.82369	0.680399	1.25204
>sp|O75594|PGRP1_HUMAN Peptidoglycan recognition protein 1 OS=Homo sapiens GN=PGLYRP1 PE=1 SV=1	5	4	0.283808	1.84289	0.365132	0.945826	0.859415	0.433389	0.357962	0.703513	-0.0251971	0.367417	0.862556	-0.270836	1.00556	0.463246	0.515132
>sp|O75626|PRDM1_HUMAN PR domain zinc finger protein 1 OS=Homo sapiens GN=PRDM1 PE=1 SV=2		1			-0.235334	-0.35398	-0.294657			0.749325	0.769337	0.759331			1.62549	0.785001	1.20525
>sp|O75643|U520_HUMAN U5 small nuclear ribonucleoprotein 200 kDa helicase OS=Homo sapiens GN=SNRNP200 PE=1 SV=2		1			0.938464	0.152058	0.545261			0.916068	-0.898189	0.00893942			0.808268	0.501801	0.655035
>sp|O75677|RFPL1_HUMAN Ret finger protein-like 1 OS=Homo sapiens GN=RFPL1 PE=2 SV=2	1		0.407374	0.271415			0.339395	-0.285815	1.25385			0.484017	0.847036	0.649803			0.748419
>sp|O75678|RFPL2_HUMAN Ret finger protein-like 2 OS=Homo sapiens GN=RFPL2 PE=2 SV=3	1		0.905369	0.643234			0.774302	0.549299	0.706274			0.627786	0.792901	0.0926199			0.44276
>sp|O75689|ADAP1_HUMAN Arf-GAP with dual PH domain-containing protein 1 OS=Homo sapiens GN=ADAP1 PE=1 SV=2	1		0.694019	0.880623			0.787321	0.633663	0.855104			0.744383	0.820352	-0.340901			0.239725
>sp|O75762|TRPA1_HUMAN Transient receptor potential cation channel subfamily A member 1 OS=Homo sapiens GN=TRPA1 PE=2 SV=3		1			-0.140418	0.550436	0.205009			0.35865	1.03259	0.695619			1.57304	0.0421805	0.807609
>sp|O75792|RNH2A_HUMAN Ribonuclease H2 subunit A OS=Homo sapiens GN=RNASEH2A PE=1 SV=2		1			1.75104	1.36797	1.55951			-1.70862	1.12192	-0.29335			-1.40573	-0.678439	-1.04208
>sp|O75795|UDB17_HUMAN UDP-glucuronosyltransferase 2B17 OS=Homo sapiens GN=UGT2B17 PE=2 SV=1		1			-2.02971	-0.868219	-1.44897			1.64526	1.6694	1.65733			1.83251	0.676373	1.25444
>sp|O75818|RPP40_HUMAN Ribonuclease P protein subunit p40 OS=Homo sapiens GN=RPP40 PE=1 SV=3		1			-0.0154574	2.08166	1.0331			-2.4757	-1.47234	-1.97402			-1.70699	1.45811	-0.124441
>sp|O75882|ATRN_HUMAN Attractin OS=Homo sapiens GN=ATRN PE=1 SV=2	13	12	1.17746	0.848917	0.773656	1.3078	1.02696	0.418317	0.405964	0.547028	1.12756	0.624716	0.838807	0.64869	0.498539	-0.964785	0.255313
>sp|O75886|STAM2_HUMAN Signal transducing adapter molecule 2 OS=Homo sapiens GN=STAM2 PE=1 SV=1	1		1.61358	1.16052			1.38705	0.322358	-0.684732			-0.181187	2.18341	-1.56223			0.31059
>sp|O76013|KRT36_HUMAN Keratin, type I cuticular Ha6 OS=Homo sapiens GN=KRT36 PE=1 SV=1	1		0.156349	0.0842076			0.120278	-0.0633181	1.8224			0.879541	1.55707	-0.816016			0.370529
>sp|O76039|CDKL5_HUMAN Cyclin-dependent kinase-like 5 OS=Homo sapiens GN=CDKL5 PE=1 SV=1		1			0.746445	1.58726	1.16685			-0.398814	0.202195	-0.0983093			0.0375396	-1.06155	-0.512007
>sp|O76062|ERG24_HUMAN Delta(14)-sterol reductase OS=Homo sapiens GN=TM7SF2 PE=2 SV=3	1		-0.782585	-1.43349			-1.10804	0.458673	1.77634			1.1175	2.3535	-1.16468			0.594407
>sp|O94808|GFPT2_HUMAN Glutamine--fructose-6-phosphate aminotransferase [isomerizing] 2 OS=Homo sapiens GN=GFPT2 PE=1 SV=3		1			0.534585	0.409739	0.472162			1.16631	1.31734	1.24182			0.208306	-0.00244377	0.102931
>sp|O94819|KBTBB_HUMAN Kelch repeat and BTB domain-containing protein 11 OS=Homo sapiens GN=KBTBD11 PE=1 SV=1	1	1	0.0868382	1.02848	0.870577	0.0574673	0.510841	0.733571	0.132533	0.72811	0.257979	0.463048	2.06169	-0.329466	1.05968	0.515323	0.826807
>sp|O94876|TMCC1_HUMAN Transmembrane and coiled-coil domains protein 1 OS=Homo sapiens GN=TMCC1 PE=1 SV=3	1		-0.84254	-0.489361			-0.665951	1.05972	1.56316			1.31144	1.27903	0.0297234			0.654376
>sp|O94910|LPHN1_HUMAN Latrophilin-1 OS=Homo sapiens GN=LPHN1 PE=1 SV=1	1		0.686151	0.637809			0.66198	0.852637	0.529089			0.690863	0.283816	1.06549			0.674651
>sp|O94919|ENDD1_HUMAN Endonuclease domain-containing 1 protein OS=Homo sapiens GN=ENDOD1 PE=1 SV=2	12	13	1.69381	0.728548	2.03466	0.605451	1.26562	0.524003	-0.172591	0.206948	0.62114	0.294875	1.25978	0.352272	0.625088	-0.424821	0.453079
>sp|O94955|RHBT3_HUMAN Rho-related BTB domain-containing protein 3 OS=Homo sapiens GN=RHOBTB3 PE=1 SV=2	1	1	-1.43589	-0.23049	-0.0409591	-0.57559	-0.570732	0.0157946	2.44655	1.16341	-1.00206	0.655924	0.520395	-0.752662	2.76529	-0.441178	0.522962
>sp|O94986|CE152_HUMAN Centrosomal protein of 152 kDa OS=Homo sapiens GN=CEP152 PE=1 SV=3	2		-0.161214	-0.809851			-0.485532	-0.0136847	1.70909			0.847701	-0.473001	1.35896			0.442978
>sp|O95047|OR2A4_HUMAN Olfactory receptor 2A4 OS=Homo sapiens GN=OR2A4 PE=2 SV=1		1			-0.0299017	-1.38736	-0.708632			0.44621	-0.0138793	0.216165			1.29416	1.84633	1.57024
>sp|O95049|ZO3_HUMAN Tight junction protein ZO-3 OS=Homo sapiens GN=TJP3 PE=1 SV=2		1			-30.8287	0.675716	-15.0765			-1.02503	1.08142	0.0281939			2.43728	1.29334	1.86531
>sp|O95153|RIMB1_HUMAN Peripheral-type benzodiazepine receptor-associated protein 1 OS=Homo sapiens GN=BZRAP1 PE=1 SV=2	1	4	-0.0738029	-0.966667	0.05226	-0.642413	-0.407656	1.09537	1.96448	0.815902	0.180937	1.01417	1.60985	-0.882077	1.9753	0.594312	0.824345
>sp|O95180|CAC1H_HUMAN Voltage-dependent T-type calcium channel subunit alpha-1H OS=Homo sapiens GN=CACNA1H PE=1 SV=4		1			-1.26358	-0.288875	-0.776228			-2.7547	1.99354	-0.380583			-2.93875	3.26341	0.162331
>sp|O95202|LETM1_HUMAN LETM1 and EF-hand domain-containing protein 1, mitochondrial OS=Homo sapiens GN=LETM1 PE=1 SV=1	1		-0.0536095	0.749618			0.348004	0.896776	0.529678			0.713227	-0.185552	0.826443			0.320446
>sp|O95210|STBD1_HUMAN Starch-binding domain-containing protein 1 OS=Homo sapiens GN=STBD1 PE=1 SV=1		1			-1.25503	-1.32214	-1.28859			1.75113	1.45381	1.60247			1.82263	0.691382	1.25701
>sp|O95231|VENTX_HUMAN Homeobox protein VENTX OS=Homo sapiens GN=VENTX PE=2 SV=1	1		-0.97879	-0.341382			-0.660086	1.90236	1.40034			1.65135	0.927792	-0.698281			0.114755
>sp|O95232|LC7L3_HUMAN Luc7-like protein 3 OS=Homo sapiens GN=LUC7L3 PE=1 SV=2	1		-0.0742832	-0.503697			-0.28899	0.715466	1.63116			1.17332	1.72172	-0.95809			0.381815
>sp|O95271|TNKS1_HUMAN Tankyrase-1 OS=Homo sapiens GN=TNKS PE=1 SV=2		1			1.29928	0.728768	1.01403			-0.278708	0.55582	0.138556			-0.349884	-0.120569	-0.235226
>sp|O95279|KCNK5_HUMAN Potassium channel subfamily K member 5 OS=Homo sapiens GN=KCNK5 PE=1 SV=1	1		-1.71112	-2.69431			-2.20272	-1.36796	3.00844			0.820239	0.384005	-0.333537			0.0252341
>sp|O95297|MPZL1_HUMAN Myelin protein zero-like protein 1 OS=Homo sapiens GN=MPZL1 PE=1 SV=1		1			-0.0205643	-0.206086	-0.113325			0.859193	0.802805	0.830999			1.24635	0.797872	1.02211
>sp|O95336|6PGL_HUMAN 6-phosphogluconolactonase OS=Homo sapiens GN=PGLS PE=1 SV=2	3	2	0.497335	0.449899	0.992823	-0.61056	0.332374	0.426779	0.849756	1.44937	-1.58022	0.286422	0.443682	0.942034	1.76627	0.196569	0.837138
>sp|O95340|PAPS2_HUMAN Bifunctional 3'-phosphoadenosine 5'-phosphosulfate synthase 2 OS=Homo sapiens GN=PAPSS2 PE=1 SV=2	1	1	-1.17334	-0.749578	-1.37723	-0.69012	-0.997568	1.16537	1.4983	0.691466	1.84419	1.29983	2.07341	-0.874436	1.4999	1.45504	1.03848
>sp|O95342|ABCBB_HUMAN Bile salt export pump OS=Homo sapiens GN=ABCB11 PE=1 SV=2	1	1	0.599393	0.270592	1.22052	0.211149	0.575413	0.780737	0.0414344	0.114985	-0.517209	0.104987	1.56844	0.188216	0.844183	0.717971	0.829703
>sp|O95372|LYPA2_HUMAN Acyl-protein thioesterase 2 OS=Homo sapiens GN=LYPLA2 PE=1 SV=1		1			0.191344	2.64881	1.42008			-3.09081	-1.63246	-2.36164			-3.82623	-0.44446	-2.13535
>sp|O95393|BMP10_HUMAN Bone morphogenetic protein 10 OS=Homo sapiens GN=BMP10 PE=2 SV=1	1		-0.868554	-0.800423			-0.834488	0.542593	1.78554			1.16407	1.18399	0.335383			0.759687
>sp|O95405|ZFYV9_HUMAN Zinc finger FYVE domain-containing protein 9 OS=Homo sapiens GN=ZFYVE9 PE=1 SV=2	1		-26.9153	0.700526			-13.1074	-0.12458	0.861891			0.368656	-26.8372	2.09667			-12.3703
>sp|O95447|LCA5L_HUMAN Lebercilin-like protein OS=Homo sapiens GN=LCA5L PE=2 SV=1		1			1.23333	-0.0800179	0.576656			-0.867402	0.712951	-0.0772253			0.168957	0.964556	0.566757
>sp|O95461|LARGE_HUMAN Glycosyltransferase-like protein LARGE1 OS=Homo sapiens GN=LARGE PE=1 SV=1		1			0.658462	0.292892	0.475677			1.47439	-1.62992	-0.0777643			0.703766	0.61015	0.656958
>sp|O95490|LPHN2_HUMAN Latrophilin-2 OS=Homo sapiens GN=LPHN2 PE=1 SV=2	1	1	0.630669	0.977911	0.511512	0.686603	0.701674	0.567926	-0.395542	-0.0511936	1.07659	0.299444	2.55398	-1.58841	-0.516446	1.19141	0.410132
>sp|O95497|VNN1_HUMAN Pantetheinase OS=Homo sapiens GN=VNN1 PE=1 SV=2	3	2	0.556837	0.195754	0.596717	0.0820841	0.357848	0.0821498	0.410767	0.936007	2.1257	0.888656	1.08695	1.19832	0.369043	0.074471	0.682195
>sp|O95521|PRAM1_HUMAN PRAME family member 1 OS=Homo sapiens GN=PRAMEF1 PE=2 SV=2		1			1.52971	0.514008	1.02186			-1.44849	-0.324961	-0.886728			0.225058	0.502718	0.363888
>sp|O95571|ETHE1_HUMAN Protein ETHE1, mitochondrial OS=Homo sapiens GN=ETHE1 PE=1 SV=2	1	1	-1.21175	-0.878193	3.38984	-4.19382	-0.72348	-0.895443	-0.40759	-0.0843401	-6.77869	-2.04151	-0.973563	3.10783	0.50481	-6.25498	-0.903976
>sp|O95602|RPA1_HUMAN DNA-directed RNA polymerase I subunit RPA1 OS=Homo sapiens GN=POLR1A PE=1 SV=2	1	1	0.656796	0.798011	-2.11297	-1.00205	-0.415054	1.07345	-0.032588	1.47424	1.03179	0.886722	0.751726	0.470621	2.92577	0.230547	1.09467
>sp|O95613|PCNT_HUMAN Pericentrin OS=Homo sapiens GN=PCNT PE=1 SV=4	1		0.497284	0.989953			0.743618	1.32816	0.441414			0.884786	0.680882	-0.364623			0.158129
>sp|O95622|ADCY5_HUMAN Adenylate cyclase type 5 OS=Homo sapiens GN=ADCY5 PE=1 SV=3	2		-0.193551	-0.569297			-0.381424	1.10662	1.37139			1.23901	1.1355	0.254786			0.695145
>sp|O95625|ZBT11_HUMAN Zinc finger and BTB domain-containing protein 11 OS=Homo sapiens GN=ZBTB11 PE=1 SV=2		1			-0.86812	-1.82003	-1.34407			0.503696	-1.91669	-0.706495			3.77658	-0.503846	1.63636
>sp|O95696|BRD1_HUMAN Bromodomain-containing protein 1 OS=Homo sapiens GN=BRD1 PE=1 SV=1	1		0.720578	0.670541			0.695559	0.583523	0.568756			0.57614	-0.0380706	0.73528			0.348605
>sp|O95759|TBCD8_HUMAN TBC1 domain family member 8 OS=Homo sapiens GN=TBC1D8 PE=1 SV=3	1	1	0.644766	0.254273	-0.352036	1.64202	0.547255	-0.616904	1.26395	1.24725	1.0003	0.723648	1.07653	0.500089	0.176538	-1.76327	-0.00252763
>sp|O95782|AP2A1_HUMAN AP-2 complex subunit alpha-1 OS=Homo sapiens GN=AP2A1 PE=1 SV=3	1		0.75103	1.55526			1.15314	0.648188	0.240927			0.444557	0.618231	-0.592241			0.0129951
>sp|O95822|DCMC_HUMAN Malonyl-CoA decarboxylase, mitochondrial OS=Homo sapiens GN=MLYCD PE=1 SV=3		1			-0.846737	-0.788671	-0.817704			3.24581	0.168958	1.70738			0.740651	0.296029	0.51834
>sp|O95865|DDAH2_HUMAN N(G),N(G)-dimethylarginine dimethylaminohydrolase 2 OS=Homo sapiens GN=DDAH2 PE=1 SV=1	1		0.680314	0.70807			0.694192	0.085004	0.400883			0.242943	0.940041	0.767567			0.853804
>sp|O95866|G6B_HUMAN Protein G6b OS=Homo sapiens GN=G6B PE=1 SV=1	1		1.3618	0.525729			0.943763	-0.474754	0.757952			0.141599	1.33178	-0.15752			0.587129
>sp|O95870|ABHGA_HUMAN Abhydrolase domain-containing protein 16A OS=Homo sapiens GN=ABHD16A PE=1 SV=3		1			-0.615377	-0.73922	-0.677299			-2.0848	2.89375	0.404475			-1.13393	2.61591	0.74099
>sp|O95967|FBLN4_HUMAN EGF-containing fibulin-like extracellular matrix protein 2 OS=Homo sapiens GN=EFEMP2 PE=1 SV=3	2	2	-0.151962	0.693295	0.552902	0.267205	0.34036	0.746762	0.567298	0.329468	0.431217	0.518686	0.51994	1.23448	0.816613	0.346707	0.729436
>sp|O95971|BY55_HUMAN CD160 antigen OS=Homo sapiens GN=CD160 PE=2 SV=1		1			0.280723	0.642504	0.461614			0.688475	0.149262	0.418868			0.592536	0.565831	0.579183
>sp|O95996|APC2_HUMAN Adenomatous polyposis coli protein 2 OS=Homo sapiens GN=APC2 PE=1 SV=1	1	1	-0.661564	-0.683625	-0.916132	-0.694722	-0.739011	1.73661	1.34905	1.01097	0.589662	1.17157	1.1947	-0.242884	1.5036	1.68682	1.03556
>sp|O95998|I18BP_HUMAN Interleukin-18-binding protein OS=Homo sapiens GN=IL18BP PE=1 SV=2		1			0.701684	0.316212	0.508948			0.031529	0.307648	0.169588			0.665977	0.903025	0.784501
>sp|O96009|NAPSA_HUMAN Napsin-A OS=Homo sapiens GN=NAPSA PE=1 SV=1	3	3	1.84856	0.352036	0.896785	0.125566	0.805736	-0.257785	0.601281	1.41466	1.84203	0.900046	0.322438	0.494294	0.0143666	0.0864821	0.229395
>sp|O96024|B3GT4_HUMAN Beta-1,3-galactosyltransferase 4 OS=Homo sapiens GN=B3GALT4 PE=2 SV=1	1		-0.851016	-0.44757			-0.649293	0.626051	1.99292			1.30949	1.35561	-0.643268			0.356169
>sp|P00338|LDHA_HUMAN L-lactate dehydrogenase A chain OS=Homo sapiens GN=LDHA PE=1 SV=2	5	3	1.48925	0.393559	-0.255634	0.626858	0.563509	0.224034	0.395662	0.295826	1.70216	0.654421	-0.0868385	1.17487	0.876859	0.450238	0.603781
>sp|P00352|AL1A1_HUMAN Retinal dehydrogenase 1 OS=Homo sapiens GN=ALDH1A1 PE=1 SV=2	1	1	0.190614	0.475751	0.426184	0.54582	0.409593	0.453668	1.43635	1.38678	-0.0550937	0.805426	-0.833048	0.647617	0.763696	0.234872	0.203284
>sp|P00441|SODC_HUMAN Superoxide dismutase [Cu-Zn] OS=Homo sapiens GN=SOD1 PE=1 SV=2	1	1	-0.474416	-0.873402	0.35881	0.395899	-0.148277	1.34437	1.56967	-0.00818547	0.33909	0.811237	1.08743	0.607025	0.608369	1.61773	0.980138
>sp|P00450|CERU_HUMAN Ceruloplasmin OS=Homo sapiens GN=CP PE=1 SV=1	39	37	0.079587	-0.381713	-1.38871	-1.40511	-0.773985	1.05943	1.79643	2.45864	0.921088	1.5589	0.640338	-0.198855	1.91382	0.942053	0.824339
>sp|P00491|PNPH_HUMAN Purine nucleoside phosphorylase OS=Homo sapiens GN=PNP PE=1 SV=2		1			0.0283771	-0.323678	-0.14765			1.46512	0.711913	1.08852			0.810111	0.603496	0.706804
>sp|P00519|ABL1_HUMAN Tyrosine-protein kinase ABL1 OS=Homo sapiens GN=ABL1 PE=1 SV=4		1			0.655191	0.0394431	0.347317			0.523843	0.616482	0.570162			0.664045	0.708892	0.686469
>sp|P00558|PGK1_HUMAN Phosphoglycerate kinase 1 OS=Homo sapiens GN=PGK1 PE=1 SV=3	2	2	0.351764	-0.707925	0.944262	0.410238	0.249585	0.978151	1.11959	1.09156	-0.339498	0.712452	0.310661	1.48466	1.07632	0.174226	0.761466
>sp|P00734|THRB_HUMAN Prothrombin OS=Homo sapiens GN=F2 PE=1 SV=2	15	17	1.20748	0.441484	0.649499	0.930545	0.807252	0.421323	0.735646	0.439637	-0.0449462	0.387915	0.92868	0.373243	0.314063	0.833492	0.612369
>sp|P00738|HPT_HUMAN Haptoglobin OS=Homo sapiens GN=HP PE=1 SV=1	12	10	-1.52511	0.750519	1.08815	-0.631211	-0.0794138	0.920786	2.11103	-0.751272	-1.74855	0.132999	0.445176	-1.25952	2.41245	1.88268	0.870195
>sp|P00739|HPTR_HUMAN Haptoglobin-related protein OS=Homo sapiens GN=HPR PE=1 SV=2	7	8	-1.80545	0.840637	0.684726	-0.427641	-0.176932	0.599547	2.21209	-0.53411	-1.17786	0.274916	0.506423	-1.45883	2.27628	1.77606	0.774983
>sp|P00746|CFAD_HUMAN Complement factor D OS=Homo sapiens GN=CFD PE=1 SV=5		1			0.658197	0.28838	0.473289			0.429036	-0.528525	-0.0497447			0.213311	1.53909	0.8762
>sp|P00747|PLMN_HUMAN Plasminogen OS=Homo sapiens GN=PLG PE=1 SV=2	8	10	-0.186039	1.06569	-1.07222	-0.14805	-0.085157	1.33474	1.07048	1.41946	1.11794	1.23566	0.590023	-0.121409	0.38962	2.06824	0.73162
>sp|P00748|FA12_HUMAN Coagulation factor XII OS=Homo sapiens GN=F12 PE=1 SV=3	1	1	-0.0959622	1.80262	0.100969	0.462397	0.567506	0.345187	0.227401	0.800665	1.33623	0.677371	0.504481	0.920345	0.0670261	0.723507	0.55384
>sp|P00749|UROK_HUMAN Urokinase-type plasminogen activator OS=Homo sapiens GN=PLAU PE=1 SV=2	5	4	-0.0928609	1.46131	-0.575874	0.825789	0.404591	0.152254	1.26255	1.72854	0.431715	0.893764	-0.292633	0.902366	0.949667	0.459898	0.504825
>sp|P00751|CFAB_HUMAN Complement factor B OS=Homo sapiens GN=CFB PE=1 SV=2	9	4	0.136371	1.17635	2.05779	-0.681253	0.672315	0.486222	0.625059	0.744014	-0.964158	0.222784	0.917751	0.610068	0.430505	1.61015	0.892118
>sp|P00915|CAH1_HUMAN Carbonic anhydrase 1 OS=Homo sapiens GN=CA1 PE=1 SV=2	3	1	0.410783	0.73638	1.14168	-0.990901	0.324485	0.133855	-0.461348	0.156805	-0.415118	-0.146451	2.81918	-0.344595	0.994596	1.18427	1.16336
>sp|P00918|CAH2_HUMAN Carbonic anhydrase 2 OS=Homo sapiens GN=CA2 PE=1 SV=2	3		-0.139891	-0.285914			-0.212903	-0.0583534	0.292462			0.117055	0.630861	0.0404984			0.33568
>sp|P00966|ASSY_HUMAN Argininosuccinate synthase OS=Homo sapiens GN=ASS1 PE=1 SV=2		1			0.297946	0.549597	0.423771			0.710749	0.989674	0.850211			0.772249	0.419438	0.595844
>sp|P00995|ISK1_HUMAN Pancreatic secretory trypsin inhibitor OS=Homo sapiens GN=SPINK1 PE=1 SV=2	1	1	1.38416	1.33746	1.92529	0.691427	1.33458	-0.876745	0.0880183	-0.187548	1.08721	0.0277341	0.798801	0.790556	-0.416514	-0.0110136	0.290457
>sp|P01008|ANT3_HUMAN Antithrombin-III OS=Homo sapiens GN=SERPINC1 PE=1 SV=1	13	11	-0.389309	0.389293	0.172669	0.282356	0.113752	1.19949	1.30688	1.03942	0.186542	0.933083	0.721271	-0.00984745	0.0819888	1.84224	0.658913
>sp|P01009|A1AT_HUMAN Alpha-1-antitrypsin OS=Homo sapiens GN=SERPINA1 PE=1 SV=3	27	28	-1.03334	0.399867	-1.47997	-1.20067	-0.82853	1.09995	1.71317	1.24111	-0.351786	0.925611	0.810407	0.0180803	2.04831	2.30156	1.29459
>sp|P01011|AACT_HUMAN Alpha-1-antichymotrypsin OS=Homo sapiens GN=SERPINA3 PE=1 SV=2	23	23	0.923796	0.898909	0.808046	-0.0541729	0.644145	0.805426	0.645121	0.927232	1.14443	0.880551	1.43836	-0.612785	0.76349	1.11642	0.676371
>sp|P01019|ANGT_HUMAN Angiotensinogen OS=Homo sapiens GN=AGT PE=1 SV=1	8	7	-0.157944	1.08845	0.571366	-0.640208	0.215417	0.786588	0.587008	0.592786	-0.64037	0.331503	0.735961	0.392773	-0.0182713	2.84099	0.987863
>sp|P01023|A2MG_HUMAN Alpha-2-macroglobulin OS=Homo sapiens GN=A2M PE=1 SV=3	16	12	-0.384809	0.0692346	-0.254028	0.17836	-0.0978106	1.19015	-0.344577	1.78927	3.0606	1.42386	0.0752884	2.44191	-0.0375811	-0.0422984	0.60933
>sp|P01024|CO3_HUMAN Complement C3 OS=Homo sapiens GN=C3 PE=1 SV=2	42	35	-0.370493	-0.142242	-0.757653	-0.5975	-0.466972	1.84756	1.16156	1.50634	2.15782	1.66832	0.011189	0.732633	0.185339	2.04295	0.743027
>sp|P01034|CYTC_HUMAN Cystatin-C OS=Homo sapiens GN=CST3 PE=1 SV=1	9	9	1.21006	1.36803	-0.152537	1.64435	1.01748	-0.331054	0.593754	0.0778913	-0.453253	-0.0281657	1.30287	-0.154234	0.342599	0.358958	0.462548
>sp|P01040|CYTA_HUMAN Cystatin-A OS=Homo sapiens GN=CSTA PE=1 SV=1	4	4	2.23581	1.80243	0.743308	1.9625	1.68601	-1.05037	-0.706431	0.076958	-0.49564	-0.543871	-0.0492461	0.642244	-0.371073	-0.949409	-0.181871
>sp|P01042|KNG1_HUMAN Kininogen-1 OS=Homo sapiens GN=KNG1 PE=1 SV=2	30	31	0.990327	0.681834	-0.304253	1.61878	0.746671	-1.07835	1.31662	0.884029	1.42413	0.636608	1.06355	0.269223	0.259641	-1.69961	-0.0267989
>sp|P01130|LDLR_HUMAN Low-density lipoprotein receptor OS=Homo sapiens GN=LDLR PE=1 SV=1	1	2	1.69698	0.652382	0.605513	0.253371	0.802061	0.807608	-0.130596	0.949876	-0.240855	0.346508	0.598248	0.040837	-0.0734193	0.19976	0.191356
>sp|P01133|EGF_HUMAN Pro-epidermal growth factor OS=Homo sapiens GN=EGF PE=1 SV=2	30	29	0.656426	0.679259	0.416804	0.518129	0.567654	-0.26446	0.989577	2.27287	0.705777	0.92594	-0.240425	1.37884	0.748773	-0.736415	0.287692
>sp|P01185|NEU2_HUMAN Vasopressin-neurophysin 2-copeptin OS=Homo sapiens GN=AVP PE=1 SV=2	1		1.11367	1.54767			1.33067	-0.225621	1.07831			0.426345	-28.7622	-0.273883			-14.518
>sp|P01225|FSHB_HUMAN Follitropin subunit beta OS=Homo sapiens GN=FSHB PE=1 SV=2	1	1	1.09423	0.954807	0.127568	1.64564	0.955561	0.741962	1.06766	-0.763407	-0.549427	0.124198	0.484663	-1.86912	-0.621536	0.831033	-0.29374
>sp|P01591|IGJ_HUMAN Immunoglobulin J chain OS=Homo sapiens GN=IGJ PE=1 SV=4	4	4	1.3423	0.864963	0.843008	0.924643	0.993729	-0.0425427	-0.0775495	0.379017	0.823585	0.270627	0.112634	1.28974	0.315473	0.530671	0.56213
>sp|P01593|KV101_HUMAN Ig kappa chain V-I region AG OS=Homo sapiens PE=1 SV=1	3	3	1.26748	1.83994	1.25084	0.548883	1.22679	0.26766	-0.586931	0.232796	0.785759	0.174821	1.42654	-0.631001	0.0650661	0.494804	0.338852
>sp|P01594|KV102_HUMAN Ig kappa chain V-I region AU OS=Homo sapiens PE=1 SV=1	1	2	0.607133	1.51064	1.70287	0.47457	1.0738	0.559946	-0.0443874	-0.277866	-0.654976	-0.104321	1.07191	0.2765	1.8335	0.38532	0.891807
>sp|P01596|KV104_HUMAN Ig kappa chain V-I region CAR OS=Homo sapiens PE=1 SV=1	2	2	0.676985	1.46698	0.0937356	0.637963	0.718915	0.730788	0.378283	0.605996	0.539145	0.563553	0.738317	-0.0700431	1.42465	0.439714	0.63316
>sp|P01597|KV105_HUMAN Ig kappa chain V-I region DEE OS=Homo sapiens PE=1 SV=1	1	1	1.06512	1.26063	0.283536	0.269903	0.719797	0.474867	-0.00192632	0.34072	0.572272	0.346483	1.68019	-0.501347	0.707781	1.3528	0.809856
>sp|P01598|KV106_HUMAN Ig kappa chain V-I region EU OS=Homo sapiens PE=1 SV=1		1			-0.0322113	0.623825	0.295807			0.39257	0.47083	0.4317			0.668372	0.987822	0.828097
>sp|P01602|KV110_HUMAN Ig kappa chain V-I region HK102 (Fragment) OS=Homo sapiens GN=IGKV1-5 PE=4 SV=1	2	2	0.73391	0.430727	-0.0972056	1.04641	0.528461	1.71389	0.916568	-0.949286	-2.6992	-0.254506	0.432647	-0.350623	2.6432	-1.54187	0.295839
>sp|P01603|KV111_HUMAN Ig kappa chain V-I region Ka OS=Homo sapiens PE=1 SV=1	1	2	0.568422	1.67196	0.436064	0.124966	0.700353	0.484284	0.329834	0.510476	-0.112618	0.302994	0.0403387	0.0108138	0.920016	1.45434	0.606377
>sp|P01605|KV113_HUMAN Ig kappa chain V-I region Lay OS=Homo sapiens PE=1 SV=1	1	1	1.20611	1.15945	0.626267	0.807426	0.949814	0.390104	-0.555431	0.239314	0.19354	0.0668818	1.72175	0.132358	-0.0449574	0.775863	0.646254
>sp|P01608|KV116_HUMAN Ig kappa chain V-I region Roy OS=Homo sapiens PE=1 SV=1	1	1	1.05795	1.44427	1.14467	1.42156	1.26711	0.000556792	-0.997719	-0.285664	0.416247	-0.216645	1.04429	0.645197	-1.09857	0.0255464	0.154117
>sp|P01609|KV117_HUMAN Ig kappa chain V-I region Scw OS=Homo sapiens PE=1 SV=1	1	1	2.64456	1.246	2.01999	0.690979	1.65038	-0.0458159	-1.30998	-0.241221	0.34549	-0.312882	1.196	-0.840851	-0.266541	0.0315942	0.0300514
>sp|P01610|KV118_HUMAN Ig kappa chain V-I region WEA OS=Homo sapiens PE=1 SV=1		1			-0.0347874	-0.259285	-0.147036			0.0724632	1.33041	0.701439			-0.132553	1.76086	0.814154
>sp|P01611|KV119_HUMAN Ig kappa chain V-I region Wes OS=Homo sapiens PE=1 SV=1	3	3	0.709384	1.63594	0.342597	0.325885	0.753453	0.747227	0.209526	-0.309407	0.534301	0.295412	0.917032	-0.12006	2.85994	-0.093569	0.890836
>sp|P01612|KV120_HUMAN Ig kappa chain V-I region Mev OS=Homo sapiens PE=1 SV=1	2	2	0.81389	0.830428	0.268416	0.392029	0.576191	0.400931	1.21502	0.88789	1.20235	0.926547	1.06533	-0.463205	1.24789	0.116501	0.491628
>sp|P01613|KV121_HUMAN Ig kappa chain V-I region Ni OS=Homo sapiens PE=1 SV=1	2	2	0.968177	1.60164	0.844599	0.255158	0.917393	0.554864	-0.51804	0.791489	0.946239	0.443638	0.849986	0.22319	0.563402	0.453782	0.52259
>sp|P01614|KV201_HUMAN Ig kappa chain V-II region Cum OS=Homo sapiens PE=1 SV=1	2	2	1.61755	2.17027	1.90471	0.544021	1.55914	-0.036695	-2.29359	0.226384	0.379666	-0.431058	1.82376	-0.982185	-0.642721	0.10215	0.0752502
>sp|P01615|KV202_HUMAN Ig kappa chain V-II region FR OS=Homo sapiens PE=1 SV=1	1	1	1.08861	1.33588	1.26789	0.626008	1.0796	1.02805	-0.765897	-0.636519	1.6126	0.309558	1.33436	-0.55471	-0.636873	0.0540235	0.0492008
>sp|P01616|KV203_HUMAN Ig kappa chain V-II region MIL OS=Homo sapiens PE=1 SV=1	1	1	1.10215	1.55618	1.54686	0.589017	1.19855	-0.053122	-0.327624	0.11872	1.05776	0.198934	1.81122	-0.303291	0.0962914	-0.107428	0.374198
>sp|P01617|KV204_HUMAN Ig kappa chain V-II region TEW OS=Homo sapiens PE=1 SV=1	2	2	1.2217	1.64975	1.89986	0.451498	1.3057	-0.0529199	-0.198777	0.0861745	0.551475	0.0964882	1.38597	-0.28505	0.269251	0.100456	0.367656
>sp|P01619|KV301_HUMAN Ig kappa chain V-III region B6 OS=Homo sapiens PE=1 SV=1	1	1	1.49688	1.48156	1.00331	0.907311	1.22226	1.01505	-1.37812	-0.789639	1.23381	0.0202734	1.58223	-0.571727	-0.528307	0.976166	0.364591
>sp|P01620|KV302_HUMAN Ig kappa chain V-III region SIE OS=Homo sapiens PE=1 SV=1	4	5	1.1161	1.55672	1.85514	1.06226	1.39756	0.597343	-1.0104	-0.455742	-0.0666791	-0.23387	1.55426	-0.0490023	-0.239933	0.504262	0.442397
>sp|P01621|KV303_HUMAN Ig kappa chain V-III region NG9 (Fragment) OS=Homo sapiens PE=1 SV=1	2	2	1.19985	1.73381	0.942819	1.49343	1.34248	0.740157	-0.794579	-1.00326	-0.310481	-0.34204	1.49629	-0.572187	-0.129119	0.465424	0.315102
>sp|P01622|KV304_HUMAN Ig kappa chain V-III region Ti OS=Homo sapiens PE=1 SV=1	1	1	1.19646	1.20062	1.50198	0.272634	1.04292	0.663753	-0.648263	-0.0665392	0.310932	0.0649707	1.20504	0.458097	0.459787	0.714818	0.709435
>sp|P01624|KV306_HUMAN Ig kappa chain V-III region POM OS=Homo sapiens PE=1 SV=1	3	2	0.451432	1.21634	0.822021	0.538108	0.756976	0.290629	-0.112628	0.610266	0.611868	0.350034	0.47053	0.530394	0.502005	0.744545	0.561869
>sp|P01625|KV402_HUMAN Ig kappa chain V-IV region Len OS=Homo sapiens PE=1 SV=2	2	2	1.25833	1.46477	1.77855	0.212188	1.17846	0.196667	-0.988902	-0.268684	0.493501	-0.141855	1.42957	0.214677	0.277517	-0.0998959	0.455468
>sp|P01699|LV101_HUMAN Ig lambda chain V-I region VOR OS=Homo sapiens PE=1 SV=1	1	1	1.08302	1.30409	0.68376	0.186732	0.814399	0.624489	0.373999	0.490123	0.110628	0.39981	0.64879	0.0362033	1.27271	0.514913	0.618153
>sp|P01700|LV102_HUMAN Ig lambda chain V-I region HA OS=Homo sapiens PE=1 SV=1	1	2	0.410695	0.948362	1.55036	-0.137845	0.692894	0.422896	0.741409	-0.911982	0.142796	0.0987796	1.26997	0.477195	0.0432146	1.55996	0.837586
>sp|P01701|LV103_HUMAN Ig lambda chain V-I region NEW OS=Homo sapiens PE=1 SV=1	1	1	0.843036	1.1351	0.900028	0.307556	0.79643	1.29667	-0.262496	0.295616	-0.307471	0.25558	0.865878	-0.00385425	-0.0300314	1.38952	0.555378
>sp|P01702|LV104_HUMAN Ig lambda chain V-I region NIG-64 OS=Homo sapiens PE=1 SV=1		1			0.6428	0.896654	0.769727			0.402586	0.224346	0.313466			-0.447903	0.740479	0.146288
>sp|P01708|LV205_HUMAN Ig lambda chain V-II region BUR OS=Homo sapiens PE=1 SV=1	1		0.592288	0.514014			0.553151	0.486125	1.24972			0.867923	0.879327	-0.288065			0.295631
>sp|P01714|LV301_HUMAN Ig lambda chain V-III region SH OS=Homo sapiens PE=1 SV=1	1	2	-0.334744	1.80914	1.46088	-1.25101	0.421067	-0.00488575	1.0597	2.59591	-0.718512	0.733053	0.219408	0.0696704	0.48525	1.94232	0.679162
>sp|P01715|LV401_HUMAN Ig lambda chain V-IV region Bau OS=Homo sapiens PE=1 SV=1	1	1	0.590256	1.56291	0.616027	-0.00682359	0.690593	0.314273	-0.244765	0.448368	-0.281919	0.0589893	1.49216	0.0511783	-0.421631	1.16081	0.570628
>sp|P01717|LV403_HUMAN Ig lambda chain V-IV region Hil OS=Homo sapiens PE=1 SV=1	1	1	0.198184	0.85559	0.297227	-0.146347	0.301164	0.398458	-0.0760681	0.395442	-0.245617	0.118054	1.01854	1.30949	1.0971	0.867581	1.07318
>sp|P01730|CD4_HUMAN T-cell surface glycoprotein CD4 OS=Homo sapiens GN=CD4 PE=1 SV=1		1			-1.40023	1.01865	-0.190786			-0.719759	0.249328	-0.235216			-0.403339	2.20099	0.898824
>sp|P01743|HV102_HUMAN Ig heavy chain V-I region HG3 OS=Homo sapiens PE=4 SV=1	3	1	0.838486	0.408838	-0.887032	0.528568	0.222215	0.832043	0.508559	0.794268	1.25893	0.848451	0.620559	0.591576	0.938548	1.02096	0.79291
>sp|P01761|HV106_HUMAN Ig heavy chain V-I region SIE OS=Homo sapiens PE=1 SV=1		1			0.830513	0.148226	0.48937			0.604011	0.727672	0.665841			0.376007	0.778419	0.577213
>sp|P01763|HV302_HUMAN Ig heavy chain V-III region WEA OS=Homo sapiens PE=1 SV=1	1	2	0.491362	0.900049	0.32809	-0.0212438	0.424564	1.12617	0.789142	0.738253	1.64313	1.07417	0.877023	0.0610082	1.09879	0.678145	0.678742
>sp|P01764|HV303_HUMAN Ig heavy chain V-III region VH26 OS=Homo sapiens PE=1 SV=1	3	3	0.628972	0.408612	-0.975274	0.350271	0.103145	1.08151	0.386386	1.10386	1.84079	1.10314	0.630887	0.987723	0.949985	0.874222	0.860704
>sp|P01765|HV304_HUMAN Ig heavy chain V-III region TIL OS=Homo sapiens PE=1 SV=1	1	1	-0.514667	0.36467	-0.315645	-0.0741157	-0.134939	0.857544	0.596947	1.67175	1.92918	1.26385	-0.0513443	1.66135	1.00625	0.120889	0.684285
>sp|P01766|HV305_HUMAN Ig heavy chain V-III region BRO OS=Homo sapiens PE=1 SV=1	2	2	-0.513134	0.82702	0.0710341	-0.306938	0.0194954	1.33062	0.588328	1.70339	1.40876	1.25777	0.458922	0.881788	1.24552	0.426007	0.753058
>sp|P01767|HV306_HUMAN Ig heavy chain V-III region BUT OS=Homo sapiens PE=1 SV=1	1	1	-0.251793	0.688533	0.728385	0.491894	0.414255	0.666524	0.892678	0.975469	1.90555	1.11006	0.684589	0.658854	0.370972	0.155302	0.467429
>sp|P01770|HV309_HUMAN Ig heavy chain V-III region NIE OS=Homo sapiens PE=1 SV=1	1	1	0.400525	0.115935	-0.17782	-0.564746	-0.0565265	2.07467	0.072993	1.61508	1.19514	1.23947	0.414246	0.69098	0.761616	1.18579	0.763159
>sp|P01771|HV310_HUMAN Ig heavy chain V-III region HIL OS=Homo sapiens PE=1 SV=1	1	1	0.0692158	0.482882	-1.6646	-0.232445	-0.336236	1.5727	0.737936	0.91063	1.41749	1.15969	1.04867	-0.0973187	1.22255	1.46023	0.908533
>sp|P01781|HV320_HUMAN Ig heavy chain V-III region GAL OS=Homo sapiens PE=1 SV=1	3	2	0.657845	0.739672	0.0447135	0.17567	0.404475	0.70468	0.620807	1.40463	0.743731	0.868462	1.07528	0.345126	0.860039	0.270497	0.637735
>sp|P01814|HV201_HUMAN Ig heavy chain V-II region OU OS=Homo sapiens PE=1 SV=1	1	1	-0.730272	1.42935	1.57768	-1.20876	0.267	1.54141	-4.36274	1.16571	0.672027	-0.245897	-0.197503	1.84003	0.37612	0.904104	0.730687
>sp|P01824|HV206_HUMAN Ig heavy chain V-II region WAH OS=Homo sapiens PE=1 SV=1	1	1	0.401198	0.132563	-0.0571887	0.423469	0.225011	1.06421	0.970241	1.01396	0.940676	0.997273	1.00637	-0.180832	0.579439	0.805621	0.552649
>sp|P01825|HV207_HUMAN Ig heavy chain V-II region NEWM OS=Homo sapiens PE=1 SV=1	1	1	0.259053	0.0673263	0.360087	-0.835477	-0.0372528	0.390951	1.56635	-0.177062	-0.856777	0.230865	-0.676278	0.79286	3.163	0.177434	0.864253
>sp|P01833|PIGR_HUMAN Polymeric immunoglobulin receptor OS=Homo sapiens GN=PIGR PE=1 SV=4	28	31	1.68118	0.742095	0.651448	1.25687	1.0829	-0.466349	0.341991	0.463953	1.24647	0.396516	0.849074	0.760359	0.231701	-0.655971	0.296291
>sp|P01834|IGKC_HUMAN Ig kappa chain C region OS=Homo sapiens GN=IGKC PE=1 SV=1	8	7	1.80444	1.42353	1.66141	0.553024	1.3606	0.130383	-0.903226	0.460075	0.749006	0.10906	1.66493	-0.716608	0.20253	0.568124	0.429744
>sp|P01857|IGHG1_HUMAN Ig gamma-1 chain C region OS=Homo sapiens GN=IGHG1 PE=1 SV=1	14	15	0.437089	0.42268	-0.880755	0.0497107	0.00718113	1.12885	0.700449	1.62213	1.24423	1.17392	0.499593	0.992713	0.415868	1.62472	0.883224
>sp|P01859|IGHG2_HUMAN Ig gamma-2 chain C region OS=Homo sapiens GN=IGHG2 PE=1 SV=2	13	13	0.729723	0.442231	-1.63913	-0.29224	-0.189853	1.00353	0.891017	1.79751	2.12398	1.45401	0.808049	0.342996	1.42817	0.746349	0.83139
>sp|P01860|IGHG3_HUMAN Ig gamma-3 chain C region OS=Homo sapiens GN=IGHG3 PE=1 SV=2	5	4	-0.0607477	-0.396948	-0.25654	0.400046	-0.0785474	1.75638	1.51359	1.15031	-0.16008	1.06505	0.72125	-0.106673	0.686109	1.76761	0.767074
>sp|P01861|IGHG4_HUMAN Ig gamma-4 chain C region OS=Homo sapiens GN=IGHG4 PE=1 SV=1	4	4	0.398225	1.96427	-0.760339	-0.465705	0.284114	0.142469	0.93194	2.55996	2.29278	1.48179	1.15525	-2.01719	1.35395	-0.726593	-0.0586453
>sp|P01871|IGHM_HUMAN Ig mu chain C region OS=Homo sapiens GN=IGHM PE=1 SV=3	10	14	1.14838	1.76559	0.6707	1.90465	1.37233	1.09963	-0.577383	-0.902953	0.10376	-0.0692356	1.00689	-0.310136	0.277093	-0.266593	0.176814
>sp|P01876|IGHA1_HUMAN Ig alpha-1 chain C region OS=Homo sapiens GN=IGHA1 PE=1 SV=2	16	16	1.07943	0.56978	-0.374332	0.590264	0.466284	-0.0569367	0.55535	1.35214	2.27968	1.03256	0.404896	1.29662	0.583063	-0.0498755	0.558676
>sp|P01877|IGHA2_HUMAN Ig alpha-2 chain C region OS=Homo sapiens GN=IGHA2 PE=1 SV=3	4	4	1.1413	0.493062	-0.112111	0.200661	0.430729	0.213027	-0.450196	1.61093	2.09216	0.866479	0.69311	1.58205	0.920444	-0.0534534	0.785539
>sp|P01892|1A02_HUMAN HLA class I histocompatibility antigen, A-2 alpha chain OS=Homo sapiens GN=HLA-A PE=1 SV=1	1	1	1.47785	0.724997	0.747188	0.568172	0.879551	0.014329	-0.491184	0.0896575	0.555541	0.042086	0.669488	0.879672	0.825073	0.169905	0.636034
>sp|P01909|DQA1_HUMAN HLA class II histocompatibility antigen, DQ alpha 1 chain OS=Homo sapiens GN=HLA-DQA1 PE=1 SV=1	1	1	0.176529	0.280477	1.21186	-0.61044	0.264606	-0.432804	1.64133	-0.271734	-0.392065	0.136181	1.50926	-0.456796	1.87679	0.944738	0.968498
>sp|P02452|CO1A1_HUMAN Collagen alpha-1(I) chain OS=Homo sapiens GN=COL1A1 PE=1 SV=5	1	1	2.91036	-8.49577	-5.42443	-3.36232	-3.59304	4.19959	-7.00532	-6.84146	6.48248	-0.791177	-2.67616	-8.56811	-4.08487	2.69074	-3.1596
>sp|P02462|CO4A1_HUMAN Collagen alpha-1(IV) chain OS=Homo sapiens GN=COL4A1 PE=1 SV=3		1			-0.440502	0.503267	0.0313826			0.278059	0.053919	0.165989			1.3806	1.15237	1.26649
>sp|P02533|K1C14_HUMAN Keratin, type I cytoskeletal 14 OS=Homo sapiens GN=KRT14 PE=1 SV=4	3	6	0.576119	0.969034	0.539993	0.65683	0.685494	0.702244	0.519419	0.444921	1.40795	0.768633	1.88995	-0.618212	0.716502	0.591417	0.644914
>sp|P02538|K2C6A_HUMAN Keratin, type II cytoskeletal 6A OS=Homo sapiens GN=KRT6A PE=1 SV=3	7	5	-0.933768	3.01786	-0.133765	1.35422	0.826137	-0.237566	0.5111	-0.476206	0.389435	0.0466909	1.13327	-1.98094	0.394443	0.712181	0.0647384
>sp|P02549|SPTA1_HUMAN Spectrin alpha chain, erythrocytic 1 OS=Homo sapiens GN=SPTA1 PE=1 SV=5	1		0.460069	-0.0729374			0.193566	0.280753	-0.610168			-0.164708	-1.84065	2.40189			0.280621
>sp|P02647|APOA1_HUMAN Apolipoprotein A-I OS=Homo sapiens GN=APOA1 PE=1 SV=1	9	8	-1.16485	-0.0107818	-0.476696	0.328911	-0.330854	1.71821	0.548985	1.66621	0.0303856	0.990948	0.58567	1.62971	0.653383	1.31214	1.04523
>sp|P02649|APOE_HUMAN Apolipoprotein E OS=Homo sapiens GN=APOE PE=1 SV=1	3	2	1.14751	0.945812	0.521808	0.897344	0.878119	-0.727333	0.516121	0.398618	0.228795	0.10405	-0.273731	1.37895	0.621924	0.416238	0.535846
>sp|P02671|FIBA_HUMAN Fibrinogen alpha chain OS=Homo sapiens GN=FGA PE=1 SV=2	6	9	0.311796	1.41669	0.0257907	0.907936	0.665553	0.471459	0.331918	1.2353	1.31107	0.837437	0.857597	0.664544	0.77506	-0.280467	0.504183
>sp|P02675|FIBB_HUMAN Fibrinogen beta chain OS=Homo sapiens GN=FGB PE=1 SV=2	5	4	0.249569	0.66277	-0.0338532	0.67615	0.388659	1.64633	-0.302456	0.341298	1.88304	0.892053	0.0922219	1.40876	0.708147	0.514245	0.680845
>sp|P02743|SAMP_HUMAN Serum amyloid P-component OS=Homo sapiens GN=APCS PE=1 SV=2	4	3	1.57336	0.919395	-0.102885	-0.669195	0.430169	0.133427	0.258828	3.03141	0.0347659	0.864607	0.456924	0.754213	0.252149	0.39834	0.465407
>sp|P02748|CO9_HUMAN Complement component C9 OS=Homo sapiens GN=C9 PE=1 SV=2	4	4	-0.869499	0.0273171	-0.284021	-0.725529	-0.462933	1.21711	1.67008	1.70494	-1.15655	0.858894	0.509113	0.272284	0.605742	2.59685	0.995997
>sp|P02749|APOH_HUMAN Beta-2-glycoprotein 1 OS=Homo sapiens GN=APOH PE=1 SV=3	13	12	1.69963	0.875982	0.670785	1.71732	1.24093	-0.188346	-0.0325574	-0.109371	0.606518	0.0690609	1.53864	0.0648222	-0.379255	-0.510279	0.178482
>sp|P02750|A2GL_HUMAN Leucine-rich alpha-2-glycoprotein OS=Homo sapiens GN=LRG1 PE=1 SV=2	8	9	1.24975	1.19453	2.02398	-1.58038	0.72197	1.01695	0.294695	1.08528	-1.03095	0.341493	0.897853	-0.60801	0.989047	1.75766	0.759139
>sp|P02751|FINC_HUMAN Fibronectin OS=Homo sapiens GN=FN1 PE=1 SV=4	28	33	1.23479	0.639937	0.880917	0.606128	0.840443	0.326593	0.340238	0.264817	0.119642	0.262822	0.811619	0.916323	1.66284	-0.284403	0.776595
>sp|P02753|RET4_HUMAN Retinol-binding protein 4 OS=Homo sapiens GN=RBP4 PE=1 SV=3	15	15	0.12239	2.04415	0.354017	0.340021	0.715144	-0.472071	-0.570512	-0.608263	-1.40921	-0.765013	2.37557	-0.565051	-1.10874	3.37523	1.01925
>sp|P02760|AMBP_HUMAN Protein AMBP OS=Homo sapiens GN=AMBP PE=1 SV=1	30	31	1.59311	1.72487	2.05009	0.826931	1.54875	0.138657	-0.768153	-0.531083	1.3098	0.0373044	1.56244	-1.08749	-0.150619	0.094147	0.104621
>sp|P02763|A1AG1_HUMAN Alpha-1-acid glycoprotein 1 OS=Homo sapiens GN=ORM1 PE=1 SV=1	13	12	1.26353	1.54922	1.69958	-1.42691	0.771356	0.397877	0.52858	0.342749	0.93412	0.550831	1.67932	-2.42229	1.15026	1.66064	0.516984
>sp|P02765|FETUA_HUMAN Alpha-2-HS-glycoprotein OS=Homo sapiens GN=AHSG PE=1 SV=1	8	9	1.54433	0.0638854	1.35153	0.18474	0.786121	-0.434353	0.539151	0.643198	0.892286	0.41007	1.47369	0.619351	0.277087	1.09217	0.865576
>sp|P02766|TTHY_HUMAN Transthyretin OS=Homo sapiens GN=TTR PE=1 SV=1	2	4	-0.93715	0.415682	-0.699146	-0.454997	-0.418903	1.60845	1.28437	1.72688	-0.618701	1.00025	0.466159	0.46592	1.01142	2.00697	0.987617
>sp|P02768|ALBU_HUMAN Serum albumin OS=Homo sapiens GN=ALB PE=1 SV=2	77	81	-0.789625	-1.0265	-1.8772	-0.98984	-1.17079	1.09339	2.02754	1.25966	1.47976	1.46509	1.55247	-0.797044	2.45489	1.2375	1.11195
>sp|P02774|VTDB_HUMAN Vitamin D-binding protein OS=Homo sapiens GN=GC PE=1 SV=1	20	21	0.120425	0.0640122	-0.413768	0.758864	0.132383	1.47759	1.09409	0.839146	1.00468	1.10388	1.02128	0.278552	-0.239671	1.46947	0.632407
>sp|P02787|TRFE_HUMAN Serotransferrin OS=Homo sapiens GN=TF PE=1 SV=3	59	61	-1.1375	-0.524561	-1.47199	-1.47539	-1.15236	0.946516	2.01565	2.31101	0.708327	1.49538	1.43127	-0.668267	1.55733	1.67369	0.998505
>sp|P02788|TRFL_HUMAN Lactotransferrin OS=Homo sapiens GN=LTF PE=1 SV=6	35	39	1.31637	0.460955	-1.69296	-0.725632	-0.160318	2.05805	-1.05146	-1.9398	6.02227	1.27227	-0.0101902	1.02902	2.0731	-1.87889	0.303259
>sp|P02790|HEMO_HUMAN Hemopexin OS=Homo sapiens GN=HPX PE=1 SV=2	22	22	-0.580048	0.554777	0.0796908	-0.075598	-0.00529449	1.57419	0.728883	0.775222	1.57275	1.16276	1.24401	0.158131	-0.0595639	1.97323	0.828951
>sp|P02792|FRIL_HUMAN Ferritin light chain OS=Homo sapiens GN=FTL PE=1 SV=2	1	3	1.42653	0.758292	1.72406	0.626546	1.13386	1.82933	0.0958511	-0.267798	-0.352191	0.326297	1.4148	0.207083	0.506816	0.214002	0.585676
>sp|P03886|NU1M_HUMAN NADH-ubiquinone oxidoreductase chain 1 OS=Homo sapiens GN=MT-ND1 PE=1 SV=1		1			0.577359	0.925936	0.751648			-0.464756	0.119816	-0.17247			0.807877	0.506438	0.657157
>sp|P03950|ANGI_HUMAN Angiogenin OS=Homo sapiens GN=ANG PE=1 SV=1	1		-12.4924	-26.6794			-19.5859	-24.4589	1.58693			-11.436	2.01427	1.32652			1.6704
>sp|P04003|C4BPA_HUMAN C4b-binding protein alpha chain OS=Homo sapiens GN=C4BPA PE=1 SV=2	1	1	-31.047	1.49749	0.314005	0.418576	-7.20424	1.22968	1.40492	1.47057	-0.499205	0.901491	1.36183	0.533772	0.971364	0.752517	0.904872
>sp|P04004|VTNC_HUMAN Vitronectin OS=Homo sapiens GN=VTN PE=1 SV=1	7	5	0.0830047	0.730842	-0.0491176	0.328463	0.273298	0.48601	1.28073	0.945131	1.18762	0.974874	0.327679	0.576051	0.477622	1.33744	0.679698
>sp|P04066|FUCO_HUMAN Tissue alpha-L-fucosidase OS=Homo sapiens GN=FUCA1 PE=1 SV=4	1	1	1.18491	0.438811	0.367824	0.184897	0.544111	0.54329	0.597509	1.568	1.40785	1.02916	0.244641	0.751696	0.3739	0.453709	0.455986
>sp|P04070|PROC_HUMAN Vitamin K-dependent protein C OS=Homo sapiens GN=PROC PE=1 SV=1		1			-0.281457	-0.0759675	-0.178712			1.43652	0.888257	1.16239			1.6917	-0.0766381	0.807532
>sp|P04075|ALDOA_HUMAN Fructose-bisphosphate aldolase A OS=Homo sapiens GN=ALDOA PE=1 SV=2	1		0.75124	0.890409			0.820824	0.195334	0.606511			0.400922	0.12854	0.827913			0.478227
>sp|P04080|CYTB_HUMAN Cystatin-B OS=Homo sapiens GN=CSTB PE=1 SV=2	5	4	1.4538	1.62827	-0.868201	2.72223	1.23402	-1.17189	-0.613235	-1.6563	-1.22047	-1.16547	-0.377871	1.63708	-1.4546	-0.853189	-0.262145
>sp|P04083|ANXA1_HUMAN Annexin A1 OS=Homo sapiens GN=ANXA1 PE=1 SV=2	8	7	2.9068	0.917415	1.24241	2.2975	1.84103	-0.537447	0.178376	-2.48919	-0.909745	-0.939501	0.244514	-0.601426	-1.25999	0.101797	-0.378777
>sp|P04114|APOB_HUMAN Apolipoprotein B-100 OS=Homo sapiens GN=APOB PE=1 SV=2		2			-0.487727	2.07768	0.794976			-5.96599	-0.405449	-3.18572			-3.59014	-1.29769	-2.44392
>sp|P04156|PRIO_HUMAN Major prion protein OS=Homo sapiens GN=PRNP PE=1 SV=1	1	1	1.3275	1.09997	0.169861	1.27455	0.96797	0.202199	-0.11155	0.209573	0.578298	0.21963	0.754963	0.410574	0.343741	-0.377615	0.282916
>sp|P04180|LCAT_HUMAN Phosphatidylcholine-sterol acyltransferase OS=Homo sapiens GN=LCAT PE=1 SV=1	1	1	0.445542	0.611562	0.193934	0.0396907	0.322682	0.61063	0.787254	1.30956	0.346939	0.763595	0.85743	0.515469	1.1804	0.619066	0.793092
>sp|P04196|HRG_HUMAN Histidine-rich glycoprotein OS=Homo sapiens GN=HRG PE=1 SV=1	5	3	0.451349	0.214105	0.0452858	-0.264251	0.111622	0.939426	0.291813	0.896229	2.77078	1.22456	0.747606	1.60935	-0.134126	1.49278	0.928902
>sp|P04206|KV307_HUMAN Ig kappa chain V-III region GOL OS=Homo sapiens PE=1 SV=1		1			1.1708	0.780402	0.975601			-0.167808	0.23496	0.033576			0.0869302	0.758174	0.422552
>sp|P04207|KV308_HUMAN Ig kappa chain V-III region CLL OS=Homo sapiens PE=1 SV=2	1		0.461528	0.989783			0.725656	0.31599	0.314841			0.315415	1.58768	0.016701			0.80219
>sp|P04209|LV211_HUMAN Ig lambda chain V-II region NIG-84 OS=Homo sapiens PE=1 SV=1		1			1.1587	-0.197584	0.480556			-0.443205	1.74649	0.651645			-0.206961	0.55595	0.174494
>sp|P04211|LV001_HUMAN Ig lambda chain V region 4A OS=Homo sapiens PE=4 SV=1	1	1	0.67475	-1.20697	0.296437	0.567963	0.0830454	-0.821629	-0.00553001	0.490415	0.192873	-0.0359677	1.15228	-0.15246	0.754555	0.833209	0.646895
>sp|P04216|THY1_HUMAN Thy-1 membrane glycoprotein OS=Homo sapiens GN=THY1 PE=1 SV=2	2	2	0.265561	0.748923	2.96819	0.111831	1.02363	-0.56798	-0.00696479	-0.202889	-0.664177	-0.360502	1.45793	1.35572	-0.803563	-0.180147	0.457484
>sp|P04217|A1BG_HUMAN Alpha-1B-glycoprotein OS=Homo sapiens GN=A1BG PE=1 SV=4	14	15	-0.0704703	0.64888	-0.170802	-1.68703	-0.319855	0.82447	1.57238	1.62894	-0.387627	0.90954	1.09316	-0.706532	2.68183	1.4575	1.13149
>sp|P04264|K2C1_HUMAN Keratin, type II cytoskeletal 1 OS=Homo sapiens GN=KRT1 PE=1 SV=6	29	31	1.161	0.966909	0.833578	0.770176	0.932917	0.350189	0.616236	0.919014	1.3271	0.803134	1.79621	-1.0563	0.680389	-0.313753	0.276638
>sp|P04275|VWF_HUMAN von Willebrand factor OS=Homo sapiens GN=VWF PE=1 SV=4	1		1.06687	0.970258			1.01857	-0.194929	0.579388			0.192229	1.10266	-0.052181			0.525238
>sp|P04279|SEMG1_HUMAN Semenogelin-1 OS=Homo sapiens GN=SEMG1 PE=1 SV=2	4	19	-1.52156	-2.93991	-3.4293	-2.3807	-2.56787	-1.32497	1.34429	-3.45076	-3.00412	-1.60889	3.63039	-1.22321	5.71584	-1.19922	1.73095
>sp|P04406|G3P_HUMAN Glyceraldehyde-3-phosphate dehydrogenase OS=Homo sapiens GN=GAPDH PE=1 SV=3	5	3	0.67939	0.175095	0.551165	0.666525	0.518043	-0.00659726	1.0379	1.18389	0.188408	0.600898	-0.258144	1.5896	1.07842	0.161201	0.642771
>sp|P04430|KV122_HUMAN Ig kappa chain V-I region BAN OS=Homo sapiens PE=1 SV=1	1	1	1.57109	1.50683	1.3505	0.551511	1.24498	0.0222198	-0.395157	0.566255	0.283157	0.119119	0.938611	-0.0898307	0.403593	-0.248252	0.25103
>sp|P04431|KV123_HUMAN Ig kappa chain V-I region Walker OS=Homo sapiens PE=1 SV=1	1	1	0.428022	0.840757	0.483794	0.412379	0.541238	0.531343	-0.197448	-0.108004	-0.462394	-0.0591257	0.64421	1.12293	0.365457	1.59876	0.93284
>sp|P04433|KV309_HUMAN Ig kappa chain V-III region VG (Fragment) OS=Homo sapiens PE=1 SV=1	3	3	1.0863	1.7066	1.01403	1.14353	1.23761	0.692412	-0.640017	0.135997	0.542747	0.182785	1.29994	0.0651775	0.485612	-0.0024134	0.46208
>sp|P04434|KV310_HUMAN Ig kappa chain V-III region VH (Fragment) OS=Homo sapiens PE=4 SV=1	2	2	0.610133	1.17751	1.01369	0.305672	0.776751	0.355531	0.62109	0.557337	0.521515	0.513869	1.29039	-0.0019951	0.393694	0.892253	0.643586
>sp|P04745|AMY1_HUMAN Alpha-amylase 1 OS=Homo sapiens GN=AMY1A PE=1 SV=2	23	28	0.492488	0.357446	0.506805	0.462959	0.454925	0.322135	0.725788	1.8591	0.815809	0.930708	0.132991	1.62597	0.970296	-0.581668	0.536897
>sp|P04746|AMYP_HUMAN Pancreatic alpha-amylase OS=Homo sapiens GN=AMY2A PE=1 SV=2	3	4	0.576503	0.156894	0.0558541	0.308934	0.274546	-0.16966	0.675275	2.96042	-0.212809	0.813306	-0.397141	2.14849	1.33775	-1.78144	0.326915
>sp|P04792|HSPB1_HUMAN Heat shock protein beta-1 OS=Homo sapiens GN=HSPB1 PE=1 SV=2	3	3	1.56827	1.33759	0.131327	1.79758	1.20869	-0.784611	0.688513	0.0147207	-1.44726	-0.38216	0.40557	0.332988	-0.122334	0.517272	0.283374
>sp|P05062|ALDOB_HUMAN Fructose-bisphosphate aldolase B OS=Homo sapiens GN=ALDOB PE=1 SV=2	6	5	-0.15729	-0.276306	0.0257998	-0.470505	-0.219575	1.38832	1.40415	1.15947	-0.049683	0.975565	0.119439	0.697276	1.4897	0.588864	0.723819
>sp|P05067|A4_HUMAN Amyloid beta A4 protein OS=Homo sapiens GN=APP PE=1 SV=3	1	1	0.921744	-0.0991462	0.22864	0.898782	0.487505	0.139445	0.633904	0.978732	0.343332	0.523853	0.908114	0.866383	0.741056	-0.276828	0.559682
>sp|P05090|APOD_HUMAN Apolipoprotein D OS=Homo sapiens GN=APOD PE=1 SV=1	10	9	2.2287	1.54349	-0.966467	0.919811	0.931383	-0.202912	-0.397939	1.291	-0.164269	0.13147	0.824457	-0.496581	0.188299	1.66462	0.545198
>sp|P05109|S10A8_HUMAN Protein S100-A8 OS=Homo sapiens GN=S100A8 PE=1 SV=1	10	10	1.27138	3.12612	0.465409	2.70582	1.89218	-1.11319	-0.931037	-2.50632	-1.15212	-1.42567	0.369236	-2.4629	-0.99684	-1.51261	-1.15078
>sp|P05141|ADT2_HUMAN ADP/ATP translocase 2 OS=Homo sapiens GN=SLC25A5 PE=1 SV=7	1		0.770381	0.228221			0.499301	0.336652	1.07323			0.704941	1.05658	-0.266008			0.395286
>sp|P05154|IPSP_HUMAN Plasma serine protease inhibitor OS=Homo sapiens GN=SERPINA5 PE=1 SV=3	15	15	0.513323	0.851763	-0.23482	0.21298	0.335811	-0.674511	1.46439	1.81572	2.62975	1.30884	-0.20249	0.968391	1.41316	-1.4305	0.187141
>sp|P05155|IC1_HUMAN Plasma protease C1 inhibitor OS=Homo sapiens GN=SERPING1 PE=1 SV=2	16	17	-0.0626259	0.674497	0.200555	-0.0166368	0.198947	-0.0100963	0.689214	1.9214	1.06276	0.915819	0.902337	1.41127	0.928692	0.105317	0.836904
>sp|P05156|CFAI_HUMAN Complement factor I OS=Homo sapiens GN=CFI PE=1 SV=2	11	11	1.15105	0.664438	-0.754574	1.08531	0.536556	-0.114779	0.815549	1.15739	1.15933	0.754374	0.990313	0.670634	0.31434	-0.504369	0.367729
>sp|P05164|PERM_HUMAN Myeloperoxidase OS=Homo sapiens GN=MPO PE=1 SV=1	8	10	1.87524	1.60337	-0.172133	1.95398	1.31512	1.94256	-0.901632	-2.05174	2.95154	0.485181	-0.232573	-1.07182	-0.801431	-1.20171	-0.826886
>sp|P05362|ICAM1_HUMAN Intercellular adhesion molecule 1 OS=Homo sapiens GN=ICAM1 PE=1 SV=2	1		0.705505	0.661029			0.683267	0.254007	0.332415			0.293211	0.952493	-0.0508755			0.450809
>sp|P05413|FABPH_HUMAN Fatty acid-binding protein, heart OS=Homo sapiens GN=FABP3 PE=1 SV=4	2	1	0.953716	0.952021	0.354237	0.418997	0.669743	0.651671	0.788941	0.083878	0.49037	0.503715	0.625602	0.0182833	-1.01443	1.99138	0.40521
>sp|P05451|REG1A_HUMAN Lithostathine-1-alpha OS=Homo sapiens GN=REG1A PE=1 SV=3	10	9	1.70424	2.28657	2.04898	0.894071	1.73347	-0.367521	-0.761238	-1.18751	-0.0703179	-0.596646	1.06911	-1.379	-0.111587	0.917208	0.123933
>sp|P05452|TETN_HUMAN Tetranectin OS=Homo sapiens GN=CLEC3B PE=1 SV=3	8	10	1.18033	0.419889	0.0999316	1.69834	0.849625	0.519226	0.778092	0.601698	-0.523219	0.343949	1.16008	-0.155089	0.32202	0.0803983	0.351851
>sp|P05496|AT5G1_HUMAN ATP synthase lipid-binding protein, mitochondrial OS=Homo sapiens GN=ATP5G1 PE=2 SV=2		1			0.826946	0.853041	0.839993			0.23773	1.09537	0.666552			0.512115	0.0139417	0.263028
>sp|P05543|THBG_HUMAN Thyroxine-binding globulin OS=Homo sapiens GN=SERPINA7 PE=1 SV=2	14	17	1.00908	0.528455	0.976702	-0.396754	0.529371	0.776907	0.95886	1.427	0.588671	0.93786	1.19038	-0.479517	1.695	0.277064	0.670732
>sp|P05546|HEP2_HUMAN Heparin cofactor 2 OS=Homo sapiens GN=SERPIND1 PE=1 SV=3	1		-0.593237	0.827353			0.117058	-0.66188	1.08491			0.211514	2.1065	-0.177902			0.964301
>sp|P05783|K1C18_HUMAN Keratin, type I cytoskeletal 18 OS=Homo sapiens GN=KRT18 PE=1 SV=2	1	1	0.501074	1.17772	0.636514	1.2946	0.902477	-0.0482855	-0.104844	0.210085	-0.573782	-0.129207	1.21957	0.632651	0.300626	-0.101042	0.512952
>sp|P05937|CALB1_HUMAN Calbindin OS=Homo sapiens GN=CALB1 PE=1 SV=2	2	1	0.902795	0.358739	0.0588997	1.41148	0.682979	-0.086332	0.871832	0.138008	1.03267	0.489045	0.47547	0.867393	0.268572	-0.563766	0.261917
>sp|P06213|INSR_HUMAN Insulin receptor OS=Homo sapiens GN=INSR PE=1 SV=4	1	1	0.439902	1.72031	0.684441	1.32644	1.04277	-0.329995	-0.25199	0.370415	0.00368741	-0.0519707	0.0685884	1.05353	-0.394202	-0.169584	0.139582
>sp|P06239|LCK_HUMAN Tyrosine-protein kinase Lck OS=Homo sapiens GN=LCK PE=1 SV=6		1			-0.0246644	0.267716	0.121526			0.263573	-0.884038	-0.310232			-0.0607801	2.06917	1.00419
>sp|P06241|FYN_HUMAN Tyrosine-protein kinase Fyn OS=Homo sapiens GN=FYN PE=1 SV=3	1		-0.974971	-1.12317			-1.04907	-0.441949	2.87889			1.21847	0.627815	-1.93956			-0.655871
>sp|P06280|AGAL_HUMAN Alpha-galactosidase A OS=Homo sapiens GN=GLA PE=1 SV=1	6	5	1.60422	0.393497	1.06499	1.21146	1.06854	-0.0988216	0.631488	0.634906	1.3282	0.623944	0.870508	0.846535	0.0294757	-0.617298	0.282305
>sp|P06311|KV311_HUMAN Ig kappa chain V-III region IARC/BL41 OS=Homo sapiens PE=1 SV=1	1	3	0.532858	0.684555	0.471104	0.883031	0.642887	0.869909	0.587927	0.767065	0.11806	0.58574	1.21297	0.0371446	0.163184	0.565005	0.494575
>sp|P06312|KV401_HUMAN Ig kappa chain V-IV region (Fragment) OS=Homo sapiens GN=IGKV4-1 PE=4 SV=1	5	5	1.22257	1.60903	1.74223	0.831355	1.3513	0.289618	-0.896819	0.129496	0.230482	-0.0618056	1.78546	-0.18629	0.0566744	0.492303	0.537037
>sp|P06331|HV209_HUMAN Ig heavy chain V-II region ARH-77 OS=Homo sapiens PE=4 SV=1		1			-0.336279	0.41665	0.0401856			0.636394	0.691033	0.663714			0.648373	1.28362	0.965996
>sp|P06396|GELS_HUMAN Gelsolin OS=Homo sapiens GN=GSN PE=1 SV=1	11	15	1.19294	1.46312	2.13468	0.646142	1.35922	0.644263	-0.75392	-0.124636	1.10526	0.217741	1.09604	-0.322702	-0.123953	0.048751	0.174534
>sp|P06702|S10A9_HUMAN Protein S100-A9 OS=Homo sapiens GN=S100A9 PE=1 SV=1	7	9	1.12158	2.64989	0.0335186	2.45736	1.56559	-0.108697	-0.349661	-2.31405	-0.169205	-0.735404	0.738165	-1.69195	-0.442569	-0.50278	-0.474784
>sp|P06703|S10A6_HUMAN Protein S100-A6 OS=Homo sapiens GN=S100A6 PE=1 SV=1	1	2	0.910691	1.21642	-0.0871165	1.71498	0.938746	0.343382	0.648124	-0.439972	-0.842814	-0.0728201	0.356027	0.204081	0.721217	0.263966	0.386323
>sp|P06727|APOA4_HUMAN Apolipoprotein A-IV OS=Homo sapiens GN=APOA4 PE=1 SV=3	1	3	-0.263013	0.470367	1.03868	-0.757846	0.122046	0.814178	0.838818	0.462328	-1.56933	0.136498	0.487084	0.984807	-0.916152	1.89363	0.612343
>sp|P06733|ENOA_HUMAN Alpha-enolase OS=Homo sapiens GN=ENO1 PE=1 SV=2	5	4	0.380802	-0.764186	1.26031	0.221342	0.274568	0.632034	0.951589	1.42833	0.151093	0.790762	-0.362951	1.4669	1.07973	-0.26424	0.479858
>sp|P06734|FCER2_HUMAN Low affinity immunoglobulin epsilon Fc receptor OS=Homo sapiens GN=FCER2 PE=1 SV=1	1		0.440902	0.741934			0.591418	0.380901	1.41835			0.899624	0.721645	-0.60523			0.0582075
>sp|P06865|HEXA_HUMAN Beta-hexosaminidase subunit alpha OS=Homo sapiens GN=HEXA PE=1 SV=2	9	8	1.38612	0.726868	0.612539	1.05295	0.944619	-0.0561758	0.547274	0.27641	1.17665	0.486039	0.891438	0.612404	0.329381	-0.317689	0.378883
>sp|P06870|KLK1_HUMAN Kallikrein-1 OS=Homo sapiens GN=KLK1 PE=1 SV=2	10	10	0.347134	1.01928	0.59631	2.23969	1.0506	-1.11139	1.17016	-1.28261	-1.16451	-0.597089	0.777392	0.978258	0.436028	-1.58433	0.151837
>sp|P07148|FABPL_HUMAN Fatty acid-binding protein, liver OS=Homo sapiens GN=FABP1 PE=1 SV=1	1	1	1.37628	1.26527	1.38965	1.95417	1.49634	0.320895	0.30749	-1.70545	-0.889231	-0.491575	1.0462	-0.568444	-0.973777	-0.56518	-0.2653
>sp|P07195|LDHB_HUMAN L-lactate dehydrogenase B chain OS=Homo sapiens GN=LDHB PE=1 SV=2	5	6	0.455551	0.10579	0.0979702	0.667445	0.331689	0.843701	0.914763	1.03216	0.552095	0.83568	0.0925218	0.82479	1.20246	0.639535	0.689827
>sp|P07204|TRBM_HUMAN Thrombomodulin OS=Homo sapiens GN=THBD PE=1 SV=2		2			1.83665	1.34353	1.59009			-1.22107	0.113847	-0.553612			0.244594	0.681007	0.462801
>sp|P07288|KLK3_HUMAN Prostate-specific antigen OS=Homo sapiens GN=KLK3 PE=1 SV=2	6	9	0.281802	-0.267872	0.641803	-1.47817	-0.205609	-0.808453	0.450754	1.42372	3.73337	1.19985	0.224797	2.7882	1.03151	-0.467202	0.894327
>sp|P07307|ASGR2_HUMAN Asialoglycoprotein receptor 2 OS=Homo sapiens GN=ASGR2 PE=1 SV=2	1		1.3274	1.05655			1.19197	0.70344	0.424692			0.564066	0.60828	-0.148193			0.230044
>sp|P07339|CATD_HUMAN Cathepsin D OS=Homo sapiens GN=CTSD PE=1 SV=1	16	18	2.23241	-0.513236	0.179044	0.727484	0.656426	-0.372399	0.888027	1.67295	1.51915	0.926932	-0.118106	0.973815	0.687187	-0.58199	0.240227
>sp|P07355|ANXA2_HUMAN Annexin A2 OS=Homo sapiens GN=ANXA2 PE=1 SV=2	9	10	2.58409	0.878678	0.723368	1.52786	1.4285	0.285131	0.19182	-0.990046	-0.405812	-0.229727	0.103786	-0.40034	-0.246937	0.813529	0.0675092
>sp|P07384|CAN1_HUMAN Calpain-1 catalytic subunit OS=Homo sapiens GN=CAPN1 PE=1 SV=1	1	1	1.39667	0.763385	0.0950921	0.759832	0.753744	0.358149	0.379262	0.454859	0.416664	0.402233	0.397726	0.243334	0.146321	1.09091	0.469573
>sp|P07476|INVO_HUMAN Involucrin OS=Homo sapiens GN=IVL PE=1 SV=2	5	2	1.71274	-0.0957408	-0.221248	0.911044	0.576698	0.778074	0.45638	-0.146733	0.623109	0.427708	-0.00388687	1.1978	1.07436	0.864312	0.783147
>sp|P07477|TRY1_HUMAN Trypsin-1 OS=Homo sapiens GN=PRSS1 PE=1 SV=1	2	3	1.33957	0.846342	0.645446	0.845171	0.919133	0.394531	0.66716	0.0602331	1.71435	0.709067	1.5445	-0.524001	0.752618	-0.435265	0.334462
>sp|P07478|TRY2_HUMAN Trypsin-2 OS=Homo sapiens GN=PRSS2 PE=1 SV=1		1			1.24266	-2.24179	-0.499568			-0.766885	-0.271022	-0.518953			-2.1326	2.47003	0.168715
>sp|P07602|SAP_HUMAN Proactivator polypeptide OS=Homo sapiens GN=PSAP PE=1 SV=2	5	5	1.8273	1.08282	0.925422	1.2337	1.26731	-0.341414	0.289127	0.092949	0.906756	0.236855	0.823275	0.342581	1.55496	-0.706478	0.503583
>sp|P07686|HEXB_HUMAN Beta-hexosaminidase subunit beta OS=Homo sapiens GN=HEXB PE=1 SV=3	5	6	1.78756	0.715579	0.538057	1.20696	1.06204	0.101681	0.498303	0.46862	1.06362	0.533055	0.962605	-0.0700126	0.243277	-0.116885	0.254746
>sp|P07711|CATL1_HUMAN Cathepsin L1 OS=Homo sapiens GN=CTSL1 PE=1 SV=2	1	1	1.15756	0.309751	1.20009	1.19407	0.965367	-0.223436	0.528794	0.515668	0.503177	0.331051	0.857259	1.00316	0.0354357	-0.524182	0.342919
>sp|P07737|PROF1_HUMAN Profilin-1 OS=Homo sapiens GN=PFN1 PE=1 SV=2	4	4	1.49024	0.195764	-0.617167	-0.160868	0.226992	0.87252	-0.540917	0.391345	1.48282	0.551443	-0.182276	0.524062	1.21785	1.31886	0.719625
>sp|P07814|SYEP_HUMAN Bifunctional glutamate/proline--tRNA ligase OS=Homo sapiens GN=EPRS PE=1 SV=5	1	1	1.61273	-45.9884	2.82482	-13.4822	-13.7583	-56.8708	-4.43113	0.953028	-67.7652	-32.0285	-44.2119	3.73014	0.165215	-51.1831	-22.8749
>sp|P07858|CATB_HUMAN Cathepsin B OS=Homo sapiens GN=CTSB PE=1 SV=3	3	4	1.79512	0.189246	1.41477	1.17142	1.14264	-0.0609539	0.548444	0.35334	1.0813	0.480533	0.789793	0.62892	0.106152	-0.626496	0.224592
>sp|P07911|UROM_HUMAN Uromodulin OS=Homo sapiens GN=UMOD PE=1 SV=1	35	34	2.08458	2.04352	2.5754	1.64204	2.08639	-1.53234	-0.985543	-2.33465	-0.782808	-1.40883	-0.0639297	1.56191	-0.389995	-2.04258	-0.233649
>sp|P07947|YES_HUMAN Tyrosine-protein kinase Yes OS=Homo sapiens GN=YES1 PE=1 SV=3	1	1	1.01815	1.37582	0.855011	0.336639	0.896403	0.167811	-0.742775	1.92342	-0.667026	0.170356	0.914216	0.999262	0.38411	0.318273	0.653965
>sp|P07996|TSP1_HUMAN Thrombospondin-1 OS=Homo sapiens GN=THBS1 PE=1 SV=2	2	1	0.24592	0.39952	0.554353	0.898409	0.52455	0.385844	1.67905	1.42301	0.390002	0.969477	0.0441266	-0.0301762	0.14392	-0.694464	-0.134148
>sp|P07998|RNAS1_HUMAN Ribonuclease pancreatic OS=Homo sapiens GN=RNASE1 PE=1 SV=4	3	3	1.65276	1.21698	1.19434	1.16423	1.30708	-0.142994	0.0900323	-0.230796	1.10998	0.206557	1.009	0.107876	-0.0392909	-0.0139159	0.265917
>sp|P08107|HSP71_HUMAN Heat shock 70 kDa protein 1A/1B OS=Homo sapiens GN=HSPA1A PE=1 SV=5	3	3	0.400478	0.158544	-1.17743	-0.462662	-0.270267	0.844179	-0.233198	0.443112	2.8846	0.984674	-0.465082	1.87393	1.66479	0.389428	0.865766
>sp|P08118|MSMB_HUMAN Beta-microseminoprotein OS=Homo sapiens GN=MSMB PE=1 SV=1	2	3	-0.858282	0.283008	2.12197	-1.4026	0.0360235	-0.443	-0.473029	0.227338	3.74258	0.763473	-35.1967	2.54617	-0.277368	-0.300374	-8.30706
>sp|P08133|ANXA6_HUMAN Annexin A6 OS=Homo sapiens GN=ANXA6 PE=1 SV=3	1		-0.0700892	-0.287686			-0.178887	0.657079	1.91512			1.2861	1.15513	-0.664447			0.245343
>sp|P08138|TNR16_HUMAN Tumor necrosis factor receptor superfamily member 16 OS=Homo sapiens GN=NGFR PE=1 SV=1	2	2	1.78406	0.791048	1.50412	1.03143	1.27766	0.124306	0.329336	0.0129948	0.772381	0.309754	0.425748	0.422956	0.260707	-0.674114	0.108824
>sp|P08174|DAF_HUMAN Complement decay-accelerating factor OS=Homo sapiens GN=CD55 PE=1 SV=4	15	12	2.01012	0.976003	1.98028	0.744924	1.42783	0.414822	-0.773872	0.151058	1.07144	0.215862	1.43278	-0.0304539	0.411729	-0.761502	0.263137
>sp|P08183|MDR1_HUMAN Multidrug resistance protein 1 OS=Homo sapiens GN=ABCB1 PE=1 SV=3		1			0.680373	0.970406	0.82539			0.715688	0.855197	0.785442			0.0536498	-0.564333	-0.255341
>sp|P08185|CBG_HUMAN Corticosteroid-binding globulin OS=Homo sapiens GN=SERPINA6 PE=1 SV=1	4	5	0.134422	0.210385	0.528417	-1.13321	-0.0649974	0.815374	1.3107	1.55114	-0.0757916	0.900356	1.42211	0.263202	2.03383	0.978283	1.17436
>sp|P08195|4F2_HUMAN 4F2 cell-surface antigen heavy chain OS=Homo sapiens GN=SLC3A2 PE=1 SV=3	2	1	0.370712	0.44391	-0.788011	0.284051	0.0776653	0.691337	0.760923	1.0523	0.710612	0.803793	0.631129	0.789169	1.46568	0.363065	0.81226
>sp|P08236|BGLR_HUMAN Beta-glucuronidase OS=Homo sapiens GN=GUSB PE=1 SV=2	4	5	1.65535	0.494028	-0.101282	1.0287	0.7692	0.106152	0.829742	0.319574	3.10601	1.09037	0.655851	0.301387	0.368061	-0.655867	0.167358
>sp|P08243|ASNS_HUMAN Asparagine synthetase [glutamine-hydrolyzing] OS=Homo sapiens GN=ASNS PE=1 SV=4	1		-0.930184	-0.150946			-0.540565	3.18674	0.155712			1.67122	-0.150343	-0.557307			-0.353825
>sp|P08246|ELNE_HUMAN Neutrophil elastase OS=Homo sapiens GN=ELANE PE=1 SV=1	4	2	0.235177	1.84304	0.454704	1.35897	0.972974	2.19524	-0.418459	-0.166079	0.473154	0.520963	0.0215821	-0.805527	0.0951674	1.02181	0.0832569
>sp|P08263|GSTA1_HUMAN Glutathione S-transferase A1 OS=Homo sapiens GN=GSTA1 PE=1 SV=3	2	2	-0.182728	-0.148316	-0.647931	1.09951	0.030133	1.35828	1.43153	0.255167	0.197917	0.810724	1.04699	-0.104492	1.01422	-0.308985	0.411933
>sp|P08294|SODE_HUMAN Extracellular superoxide dismutase [Cu-Zn] OS=Homo sapiens GN=SOD3 PE=1 SV=2	7	7	1.19678	0.525679	0.0224327	0.367748	0.528161	0.369843	0.949777	1.5383	1.41121	1.06728	-0.204159	0.967218	0.687399	0.274978	0.431359
>sp|P08473|NEP_HUMAN Neprilysin OS=Homo sapiens GN=MME PE=1 SV=2	4	5	0.573734	-0.11805	0.408163	-0.0728783	0.197742	0.466268	1.41906	1.74155	1.7384	1.34132	0.4535	0.935467	1.05684	0.0672047	0.628254
>sp|P08476|INHBA_HUMAN Inhibin beta A chain OS=Homo sapiens GN=INHBA PE=1 SV=2		1			-0.172877	0.297517	0.0623201			0.389466	1.22662	0.808045			0.814491	0.948588	0.88154
>sp|P08519|APOA_HUMAN Apolipoprotein(a) OS=Homo sapiens GN=LPA PE=1 SV=1	2	2	1.34548	0.618841	0.077321	0.601133	0.660694	0.571232	0.888378	1.17057	0.835817	0.8665	0.720799	-0.523654	1.2311	-0.130836	0.324352
>sp|P08571|CD14_HUMAN Monocyte differentiation antigen CD14 OS=Homo sapiens GN=CD14 PE=1 SV=2	12	15	1.21902	1.78413	2.57682	0.128766	1.42719	0.212231	-0.766763	0.445889	0.326316	0.0544183	0.716779	0.338646	-0.370015	0.0887575	0.193542
>sp|P08572|CO4A2_HUMAN Collagen alpha-2(IV) chain OS=Homo sapiens GN=COL4A2 PE=1 SV=4	2	3	1.41546	0.397358	-0.605473	0.327509	0.383714	2.70319	0.293721	-0.323622	1.80645	1.11993	0.38661	-0.73631	-0.291511	1.42753	0.196579
>sp|P08582|TRFM_HUMAN Melanotransferrin OS=Homo sapiens GN=MFI2 PE=1 SV=2	8	8	0.116796	1.04572	0.516407	0.827007	0.626482	0.877811	0.635168	0.882584	0.663543	0.764777	0.545327	0.698963	1.14003	0.0360895	0.605102
>sp|P08603|CFAH_HUMAN Complement factor H OS=Homo sapiens GN=CFH PE=1 SV=4	5	1	0.951981	0.779429	-0.550649	1.00339	0.546039	1.17053	-0.015772	1.80233	1.02188	0.994743	0.411378	0.976523	-0.0187674	-0.420269	0.237216
>sp|P08621|RU17_HUMAN U1 small nuclear ribonucleoprotein 70 kDa OS=Homo sapiens GN=SNRNP70 PE=1 SV=2		1			0.581995	1.13508	0.858537			0.527763	1.62163	1.0747			-0.700268	-0.738355	-0.719312
>sp|P08637|FCG3A_HUMAN Low affinity immunoglobulin gamma Fc region receptor III-A OS=Homo sapiens GN=FCGR3A PE=1 SV=2	2	2	1.38841	1.02439	1.30707	1.64105	1.34023	-0.116413	0.384573	-1.72864	1.60728	0.0367012	1.26767	0.12744	-0.0265565	-0.72211	0.161612
>sp|P08670|VIME_HUMAN Vimentin OS=Homo sapiens GN=VIM PE=1 SV=4		2			-0.667576	1.9946	0.663511			-0.20422	-1.43367	-0.818946			0.247317	0.284579	0.265948
>sp|P08697|A2AP_HUMAN Alpha-2-antiplasmin OS=Homo sapiens GN=SERPINF2 PE=1 SV=3	3	2	0.496664	1.09023	0.248562	0.375975	0.552858	0.810199	0.708172	1.05307	0.306165	0.719403	0.301964	0.69391	0.830473	0.826754	0.663275
>sp|P08729|K2C7_HUMAN Keratin, type II cytoskeletal 7 OS=Homo sapiens GN=KRT7 PE=1 SV=5		1			0.330861	-1.03898	-0.354062			1.67212	0.277292	0.974705			1.51978	0.35255	0.936164
>sp|P08758|ANXA5_HUMAN Annexin A5 OS=Homo sapiens GN=ANXA5 PE=1 SV=2	1	1	1.43035	0.21266	0.992583	0.798591	0.858546	0.409179	0.456191	-0.358176	-0.147145	0.0900121	0.0954959	0.641637	0.669886	0.172372	0.394847
>sp|P08779|K1C16_HUMAN Keratin, type I cytoskeletal 16 OS=Homo sapiens GN=KRT16 PE=1 SV=4	1	1	-0.496992	0.927825	-0.174425	-0.072064	0.0460861	-1.69241	1.67678	0.931177	0.304182	0.304932	-0.572632	0.905646	1.93364	-0.0296855	0.559242
>sp|P08962|CD63_HUMAN CD63 antigen OS=Homo sapiens GN=CD63 PE=1 SV=2		1			1.12346	0.70502	0.914243			-0.0170052	-0.0931159	-0.0550605			0.165137	0.273349	0.219243
>sp|P09211|GSTP1_HUMAN Glutathione S-transferase P OS=Homo sapiens GN=GSTP1 PE=1 SV=2	5	5	1.31235	0.867139	0.0507714	1.14265	0.84323	-0.606368	0.137523	0.419166	0.496712	0.111758	0.182207	1.50956	0.687282	0.0710288	0.612519
>sp|P09237|MMP7_HUMAN Matrilysin OS=Homo sapiens GN=MMP7 PE=1 SV=1	2		-0.0761128	0.216795			0.0703412	1.78805	0.386745			1.0874	0.900459	0.398154			0.649307
>sp|P09238|MMP10_HUMAN Stromelysin-2 OS=Homo sapiens GN=MMP10 PE=1 SV=1		1			-0.229376	-0.733829	-0.481603			-1.87567	0.952307	-0.461683			-1.47669	3.20526	0.864283
>sp|P09467|F16P1_HUMAN Fructose-1,6-bisphosphatase 1 OS=Homo sapiens GN=FBP1 PE=1 SV=5	3	3	0.341683	0.164455	-0.559818	0.00331097	-0.0125924	0.765178	1.77594	0.00740003	2.39857	1.23677	0.0200321	0.492933	-0.50486	1.11458	0.28067
>sp|P09493|TPM1_HUMAN Tropomyosin alpha-1 chain OS=Homo sapiens GN=TPM1 PE=1 SV=2	1	1	1.07877	0.742093	0.096709	2.0942	1.00294	-1.16715	1.2809	-0.85791	-0.894561	-0.40968	-0.907298	0.604218	-0.479617	-0.00129138	-0.195997
>sp|P09525|ANXA4_HUMAN Annexin A4 OS=Homo sapiens GN=ANXA4 PE=1 SV=4	1		-0.0369416	0.674159			0.318609	0.637971	0.516477			0.577224	0.30489	1.13531			0.720099
>sp|P09543|CN37_HUMAN 2',3'-cyclic-nucleotide 3'-phosphodiesterase OS=Homo sapiens GN=CNP PE=1 SV=2		1			-1.43531	-1.16396	-1.29963			1.96349	-0.368082	0.797703			1.5079	1.42034	1.46412
>sp|P09564|CD7_HUMAN T-cell antigen CD7 OS=Homo sapiens GN=CD7 PE=1 SV=1	2	2	0.679474	0.694988	0.400922	0.714271	0.622414	0.00898081	0.850378	0.65214	1.26258	0.69352	0.618552	0.646777	0.679658	-0.0107617	0.483556
>sp|P09603|CSF1_HUMAN Macrophage colony-stimulating factor 1 OS=Homo sapiens GN=CSF1 PE=1 SV=2	4	4	1.74252	1.27499	1.5792	1.08225	1.41974	0.254723	0.0362331	0.516918	-0.205652	0.150556	0.404012	0.394775	0.143989	-0.214384	0.182098
>sp|P09619|PGFRB_HUMAN Platelet-derived growth factor receptor beta OS=Homo sapiens GN=PDGFRB PE=1 SV=1	1		1.36799	1.60584			1.48691	-1.17981	-1.8068			-1.4933	-0.595601	1.5665			0.485449
>sp|P09668|CATH_HUMAN Pro-cathepsin H OS=Homo sapiens GN=CTSH PE=1 SV=4	5	3	1.185	0.165708	0.230451	0.53598	0.529284	0.883555	0.836676	0.582873	0.528717	0.707955	0.393845	0.37776	0.777956	1.03929	0.647212
>sp|P09758|TACD2_HUMAN Tumor-associated calcium signal transducer 2 OS=Homo sapiens GN=TACSTD2 PE=1 SV=3		1			2.31277	-1.47691	0.417933			-3.33587	-0.242336	-1.7891			-0.297923	0.520287	0.111182
>sp|P0C0L4|CO4A_HUMAN Complement C4-A OS=Homo sapiens GN=C4A PE=1 SV=1	16	11	-0.237851	0.613866	0.762714	-0.533783	0.151237	1.35132	0.922531	1.68832	0.112024	1.01855	0.500741	0.880747	0.499056	1.54244	0.855745
>sp|P0C0L5|CO4B_HUMAN Complement C4-B OS=Homo sapiens GN=C4B PE=1 SV=1		1			1.05969	-0.595703	0.231992			1.03311	-0.573784	0.229665			-0.648558	1.24987	0.300658
>sp|P0C221|CC175_HUMAN Coiled-coil domain-containing protein 175 OS=Homo sapiens GN=CCDC175 PE=2 SV=1	1	1	0.67001	-0.479427	-1.38642	-0.026525	-0.30559	2.97891	-2.18533	-1.23662	1.64393	0.300224	2.2727	-2.34988	-1.16451	2.77064	0.382237
>sp|P0C671|CF222_HUMAN Uncharacterized protein C6orf222 OS=Homo sapiens GN=C6orf222 PE=2 SV=1	1		-0.226582	-0.632163			-0.429373	0.826311	1.98958			1.40794	1.49123	-1.66807			-0.0884174
>sp|P0C6S8|LIGO3_HUMAN Leucine-rich repeat and immunoglobulin-like domain-containing nogo receptor-interacting protein 3 OS=Homo sapiens GN=LINGO3 PE=2 SV=1		1			-0.929075	-1.6118	-1.27044			2.16541	0.718933	1.44217			1.08884	1.40154	1.24519
>sp|P0C7U0|ELFN1_HUMAN Protein ELFN1 OS=Homo sapiens GN=ELFN1 PE=1 SV=1	1		-43.2532	2.6339			-20.3096	-3.8533	1.91517			-0.969063	1.19367	-2.88084			-0.843582
>sp|P0C7V8|DC8L2_HUMAN DDB1- and CUL4-associated factor 8-like protein 2 OS=Homo sapiens GN=DCAF8L2 PE=2 SV=1	1	1	0.67657	1.2117	0.714166	1.65529	1.06443	2.01384	-1.17296	-1.39183	0.61207	0.0152789	-0.2446	0.184028	-0.325347	-0.425075	-0.202748
>sp|P0CG05|LAC2_HUMAN Ig lambda-2 chain C regions OS=Homo sapiens GN=IGLC2 PE=1 SV=1	3	3	1.48758	1.46759	1.32974	0.559501	1.2111	0.0921935	-0.619148	-0.224841	1.46192	0.177532	2.00779	-0.707971	-0.251157	1.10481	0.53837
>sp|P0CJ74|HMN7_HUMAN Humanin-like protein 7 OS=Homo sapiens GN=MTRNR2L7 PE=2 SV=1	1		-5.2968	-6.56405			-5.93042	-9.48022	-5.59627			-7.53824	3.58575	-10.5362			-3.47522
>sp|P0CJ78|ZN865_HUMAN Zinc finger protein 865 OS=Homo sapiens GN=ZNF865 PE=3 SV=1		1			1.29772	0.865172	1.08145			0.540942	0.5274	0.534171			0.0559842	-0.620625	-0.28232
>sp|P0CW18|PRS56_HUMAN Putative serine protease 56 OS=Homo sapiens GN=PRSS56 PE=5 SV=1	1		1.31372	1.39331			1.35351	-0.334044	-0.424388			-0.379216	-0.0202351	0.870286			0.425026
>sp|P0DJD3|RBY1A_HUMAN RNA-binding motif protein, Y chromosome, family 1 member A1 OS=Homo sapiens GN=RBMY1A1 PE=1 SV=1	1		1.7806	1.54282			1.66171	-0.290613	-0.601183			-0.445898	0.92975	-0.494598			0.217576
>sp|P0DJD8|PEPA3_HUMAN Pepsin A-3 OS=Homo sapiens GN=PGA3 PE=1 SV=1	6	5	2.5881	-0.332208	0.939417	0.730233	0.981385	0.491546	-0.516157	-0.737711	3.82026	0.764483	0.739567	1.91998	1.22795	-4.07453	-0.0467579
>sp|P0DJI9|SAA2_HUMAN Serum amyloid A-2 protein OS=Homo sapiens GN=SAA2 PE=1 SV=1		1			0.285141	0.198559	0.24185			0.188169	2.01194	1.10005			1.05455	0.0313028	0.542928
>sp|P0DKX0|ZN728_HUMAN Zinc finger protein 728 OS=Homo sapiens GN=ZNF728 PE=4 SV=1		1			-1.77665	-1.49772	-1.63718			-3.9758	4.78752	0.40586			-2.01921	2.28198	0.131386
>sp|P10153|RNAS2_HUMAN Non-secretory ribonuclease OS=Homo sapiens GN=RNASE2 PE=1 SV=2	4	4	1.68749	1.49908	1.32338	1.47294	1.49572	-0.740164	0.356047	-0.614288	0.875947	-0.0306148	0.615885	0.229206	0.184327	-1.29995	-0.067633
>sp|P10253|LYAG_HUMAN Lysosomal alpha-glucosidase OS=Homo sapiens GN=GAA PE=1 SV=4	22	26	1.02575	0.205006	0.441943	0.945162	0.654466	0.895473	1.07648	0.984304	0.505323	0.865396	0.408851	0.591545	0.895068	-0.449237	0.361557
>sp|P10451|OSTP_HUMAN Osteopontin OS=Homo sapiens GN=SPP1 PE=1 SV=1	12	12	1.38216	-1.14205	0.697335	0.463595	0.350259	-0.657491	1.33451	0.883017	1.38448	0.736129	1.26854	0.31713	0.79554	-0.392911	0.497075
>sp|P10523|ARRS_HUMAN S-arrestin OS=Homo sapiens GN=SAG PE=2 SV=3	1	1	1.32144	-0.745274	-1.42098	-0.0664492	-0.227816	2.45925	0.849982	2.48195	1.16695	1.73953	0.310282	-2.35283	1.60689	-0.513132	-0.2372
>sp|P10599|THIO_HUMAN Thioredoxin OS=Homo sapiens GN=TXN PE=1 SV=3	3	3	0.339272	0.175816	1.36643	2.313	1.04863	1.43134	0.259733	-0.390622	-1.07891	0.0553856	-0.0206037	1.60126	-0.732941	-0.305517	0.135549
>sp|P10619|PPGB_HUMAN Lysosomal protective protein OS=Homo sapiens GN=CTSA PE=1 SV=2	6	6	1.06414	0.887312	0.266437	0.66988	0.721943	0.319702	0.835192	0.642934	1.63212	0.857488	0.792654	0.565481	0.621687	0.214951	0.548693
>sp|P10620|MGST1_HUMAN Microsomal glutathione S-transferase 1 OS=Homo sapiens GN=MGST1 PE=1 SV=1	1	1	0.639021	1.08683	1.74558	0.319551	0.947744	0.846615	0.633964	-0.216165	-0.551953	0.178115	0.83634	-0.527292	-0.817529	0.247123	-0.0653397
>sp|P10632|CP2C8_HUMAN Cytochrome P450 2C8 OS=Homo sapiens GN=CYP2C8 PE=1 SV=2		1			-0.18677	-0.902234	-0.544502			0.246785	-0.896456	-0.324836			1.16347	2.24079	1.70213
>sp|P10635|CP2D6_HUMAN Cytochrome P450 2D6 OS=Homo sapiens GN=CYP2D6 PE=1 SV=2	1	1	-1.90253	0.56024	0.733871	-0.113362	-0.180445	0.851515	0.231889	1.26511	-1.32426	0.256064	2.067	0.813885	0.58247	1.27965	1.18575
>sp|P10643|CO7_HUMAN Complement component C7 OS=Homo sapiens GN=C7 PE=1 SV=2	8	5	1.14176	0.670629	1.19999	1.09859	1.02774	0.193744	0.393187	0.494273	0.808598	0.47245	0.875721	0.772597	0.0784863	-0.54406	0.295686
>sp|P10645|CMGA_HUMAN Chromogranin-A OS=Homo sapiens GN=CHGA PE=1 SV=7	1	1	0.283575	0.150139	1.99844	0.998313	0.857617	0.0650303	-0.679017	-0.364878	-0.116891	-0.273939	-26.2423	2.37669	-0.490163	0.769308	-5.89663
>sp|P10909|CLUS_HUMAN Clusterin OS=Homo sapiens GN=CLU PE=1 SV=1	11	12	1.44881	0.989804	0.617684	1.30977	1.09152	-0.823763	0.881226	0.234453	-0.416249	-0.0310832	0.277782	-0.0121343	1.44273	-0.682209	0.256542
>sp|P11021|GRP78_HUMAN 78 kDa glucose-regulated protein OS=Homo sapiens GN=HSPA5 PE=1 SV=2	3	3	0.819822	0.552583	0.358198	0.976718	0.67683	-0.0799348	0.398544	0.286444	0.36306	0.242028	0.635399	1.3956	0.763059	0.55643	0.837623
>sp|P11047|LAMC1_HUMAN Laminin subunit gamma-1 OS=Homo sapiens GN=LAMC1 PE=1 SV=3	1	1	0.628843	0.73004	0.590056	0.707434	0.664093	0.58935	0.664433	0.232099	0.869945	0.588957	0.425948	0.655872	0.316874	0.277364	0.419015
>sp|P11117|PPAL_HUMAN Lysosomal acid phosphatase OS=Homo sapiens GN=ACP2 PE=1 SV=3	8	10	0.869691	-0.244282	0.251566	0.253551	0.282631	0.725912	0.873438	1.82388	0.936495	1.08993	-0.0610837	1.29939	0.846385	0.124244	0.552234
>sp|P11137|MAP2_HUMAN Microtubule-associated protein 2 OS=Homo sapiens GN=MAP2 PE=1 SV=4		1			1.12587	-0.91725	0.10431			1.14932	0.32623	0.737773			1.49391	0.68923	1.09157
>sp|P11142|HSP7C_HUMAN Heat shock cognate 71 kDa protein OS=Homo sapiens GN=HSPA8 PE=1 SV=1	4	3	0.648101	0.0526962	0.035981	0.988485	0.431316	0.370193	0.937938	0.680131	1.002	0.747567	0.280197	1.38492	0.929794	-0.378889	0.554007
>sp|P11216|PYGB_HUMAN Glycogen phosphorylase, brain form OS=Homo sapiens GN=PYGB PE=1 SV=5	1		-0.209534	-0.256775			-0.233155	1.03259	1.17392			1.10326	0.899397	0.440051			0.669724
>sp|P11277|SPTB1_HUMAN Spectrin beta chain, erythrocytic OS=Homo sapiens GN=SPTB PE=1 SV=5	2		0.97447	0.494748			0.734609	0.0634135	1.39448			0.728947	0.52197	-0.824354			-0.151192
>sp|P11279|LAMP1_HUMAN Lysosome-associated membrane glycoprotein 1 OS=Homo sapiens GN=LAMP1 PE=1 SV=3	3	4	1.5067	0.82732	1.7127	1.44055	1.37182	-0.525754	-0.127343	0.0347378	-0.214815	-0.208294	0.905677	0.90016	-0.495055	-0.684957	0.156456
>sp|P11441|UBL4A_HUMAN Ubiquitin-like protein 4A OS=Homo sapiens GN=UBL4A PE=1 SV=1	1	1	0.694781	0.744136	1.19747	1.75931	1.09893	-0.717689	0.402105	2.20181	-15.2771	-3.34773	1.16376	0.970427	-0.470322	-8.9288	-1.81623
>sp|P11488|GNAT1_HUMAN Guanine nucleotide-binding protein G(t) subunit alpha-1 OS=Homo sapiens GN=GNAT1 PE=1 SV=5	1		0.143102	-0.262453			-0.0596756	1.37864	1.94142			1.66003	0.57768	-1.59443			-0.508375
>sp|P11532|DMD_HUMAN Dystrophin OS=Homo sapiens GN=DMD PE=1 SV=3	1	1	-1.09447	-1.31697	-1.41519	-1.00854	-1.20879	0.67537	1.86446	1.54239	0.733756	1.20399	1.60656	-0.0291635	1.76154	1.22645	1.14135
>sp|P11597|CETP_HUMAN Cholesteryl ester transfer protein OS=Homo sapiens GN=CETP PE=1 SV=2	2	2	1.02894	1.03781	1.26787	-1.19393	0.53517	0.444042	0.730701	1.26092	-0.47874	0.48923	0.289228	0.294194	1.39922	0.824002	0.701661
>sp|P11678|PERE_HUMAN Eosinophil peroxidase OS=Homo sapiens GN=EPX PE=1 SV=2	1	1	1.54279	1.64294	-1.30015	1.52688	0.853115	1.69344	-0.482687	-0.969372	2.31544	0.639206	-1.28819	-1.84372	0.355902	0.0942217	-0.670446
>sp|P11684|UTER_HUMAN Uteroglobin OS=Homo sapiens GN=SCGB1A1 PE=1 SV=1	1		0.609819	1.65628			1.13305	0.781413	-0.349935			0.215739	1.32412	-0.721673			0.301222
>sp|P11717|MPRI_HUMAN Cation-independent mannose-6-phosphate receptor OS=Homo sapiens GN=IGF2R PE=1 SV=3	1	4	1.21579	0.536782	0.193408	0.0767289	0.505676	0.365591	0.637952	0.498681	0.813843	0.579017	0.551148	0.576179	0.794026	1.20431	0.781416
>sp|P11801|KPSH1_HUMAN Serine/threonine-protein kinase H1 OS=Homo sapiens GN=PSKH1 PE=1 SV=4	1		-1.28942	-1.47229			-1.38085	-0.314976	2.86958			1.2773	0.480375	-1.22575			-0.372688
>sp|P12035|K2C3_HUMAN Keratin, type II cytoskeletal 3 OS=Homo sapiens GN=KRT3 PE=1 SV=3	2	2	-0.193687	2.34065	0.465342	0.956991	0.892323	-0.25032	0.774796	-0.0160112	-0.479538	0.00723194	0.984298	-1.11272	0.464463	0.813453	0.287373
>sp|P12109|CO6A1_HUMAN Collagen alpha-1(VI) chain OS=Homo sapiens GN=COL6A1 PE=1 SV=3	20	18	0.656558	0.862577	0.476074	1.12232	0.779382	-0.466815	1.07323	1.20502	0.661959	0.61835	0.524692	0.969889	0.782382	-0.744572	0.383098
>sp|P12111|CO6A3_HUMAN Collagen alpha-3(VI) chain OS=Homo sapiens GN=COL6A3 PE=1 SV=5	4	4	1.422	1.01495	1.14966	1.35515	1.23544	-0.131518	0.0786967	0.15002	0.59573	0.173232	0.648672	0.951688	-0.742729	-0.279077	0.144638
>sp|P12259|FA5_HUMAN Coagulation factor V OS=Homo sapiens GN=F5 PE=1 SV=4	1	1	0.32696	0.376117	-0.802448	-1.10824	-0.301902	0.455321	1.81372	3.26269	0.437965	1.49242	0.127839	-0.536578	1.14183	-0.0713398	0.165437
>sp|P12270|TPR_HUMAN Nucleoprotein TPR OS=Homo sapiens GN=TPR PE=1 SV=3	2	2	0.789705	0.891603	0.78539	0.418566	0.721316	0.292708	1.15901	0.984875	1.31324	0.937458	1.18247	-0.865174	0.759102	-0.22856	0.211959
>sp|P12273|PIP_HUMAN Prolactin-inducible protein OS=Homo sapiens GN=PIP PE=1 SV=1	6	7	0.301589	1.02351	-0.940641	-1.8362	-0.362935	0.228454	0.404907	-3.15306	-2.98793	-1.37691	2.02471	-0.11912	5.31168	-1.98898	1.30707
>sp|P12429|ANXA3_HUMAN Annexin A3 OS=Homo sapiens GN=ANXA3 PE=1 SV=3	2	1	3.76842	-0.227254	0.571726	1.33414	1.36176	-1.6741	-0.55976	-0.579085	1.38773	-0.356306	-0.397426	-0.524159	0.27151	-0.203971	-0.213511
>sp|P12645|BMP3_HUMAN Bone morphogenetic protein 3 OS=Homo sapiens GN=BMP3 PE=1 SV=2	1		-0.222444	0.189097			-0.0166737	1.03903	1.45157			1.2453	0.356382	0.1806			0.268491
>sp|P12724|ECP_HUMAN Eosinophil cationic protein OS=Homo sapiens GN=RNASE3 PE=1 SV=2		1			-0.740403	2.43188	0.84574			-1.7114	-0.708686	-1.21004			-0.388273	-0.573825	-0.481049
>sp|P12755|SKI_HUMAN Ski oncogene OS=Homo sapiens GN=SKI PE=1 SV=1	1		-2.10348	-1.59322			-1.84835	4.48818	-2.33308			1.07755	-0.0126946	-2.56925			-1.29097
>sp|P12814|ACTN1_HUMAN Alpha-actinin-1 OS=Homo sapiens GN=ACTN1 PE=1 SV=2	3	3	1.36211	0.905157	0.148387	2.01546	1.10778	-0.389115	-0.478237	-0.295392	0.277964	-0.221195	-0.655239	1.90502	0.248992	0.124865	0.405909
>sp|P12830|CADH1_HUMAN Cadherin-1 OS=Homo sapiens GN=CDH1 PE=1 SV=3	12	13	1.78902	0.880489	2.4953	0.538596	1.42585	0.365247	-0.92567	-0.0450573	1.44528	0.20995	1.81442	-0.0747495	-0.213239	-0.842462	0.170992
>sp|P12882|MYH1_HUMAN Myosin-1 OS=Homo sapiens GN=MYH1 PE=1 SV=3	1	1	0.484602	0.520457	0.938145	0.341831	0.571259	1.03437	0.418232	0.778284	0.300781	0.632916	1.02946	0.256608	-0.284077	0.628833	0.407705
>sp|P12883|MYH7_HUMAN Myosin-7 OS=Homo sapiens GN=MYH7 PE=1 SV=5	1		1.52448	1.62296			1.57372	-0.598894	-0.711058			-0.654976	0.280737	0.574084			0.427411
>sp|P12931|SRC_HUMAN Proto-oncogene tyrosine-protein kinase Src OS=Homo sapiens GN=SRC PE=1 SV=3	1	1	0.415957	1.29253	1.00236	0.498802	0.802414	0.854014	-0.38426	-0.96524	-0.892538	-0.347006	1.70437	-0.205333	1.30532	0.930625	0.933743
>sp|P12955|PEPD_HUMAN Xaa-Pro dipeptidase OS=Homo sapiens GN=PEPD PE=1 SV=3		1			0.135771	0.309045	0.222408			1.15791	0.966915	1.06241			0.734915	0.324873	0.529894
>sp|P13056|NR2C1_HUMAN Nuclear receptor subfamily 2 group C member 1 OS=Homo sapiens GN=NR2C1 PE=1 SV=2	1		-0.460043	0.0396086			-0.210217	0.82468	1.19557			1.01013	1.04118	0.472496			0.756839
>sp|P13284|GILT_HUMAN Gamma-interferon-inducible lysosomal thiol reductase OS=Homo sapiens GN=IFI30 PE=1 SV=3	2	3	0.0995293	0.263128	1.59617	-0.0227321	0.484025	0.322578	1.06357	1.67006	-0.295497	0.690178	0.253929	1.69015	0.202107	0.225121	0.592827
>sp|P13473|LAMP2_HUMAN Lysosome-associated membrane glycoprotein 2 OS=Homo sapiens GN=LAMP2 PE=1 SV=2	3	3	2.38566	0.317663	1.9464	1.70533	1.58876	-1.55264	-0.102784	-0.557147	1.80691	-0.101415	1.00082	1.01345	-1.80217	-3.32738	-0.778822
>sp|P13533|MYH6_HUMAN Myosin-6 OS=Homo sapiens GN=MYH6 PE=1 SV=5	1	2	1.4439	-2.32704	-2.71981	-0.886898	-1.12246	3.8396	-1.75811	-8.62168	3.65352	-0.721668	-0.254614	-3.19341	-5.23045	2.44714	-1.55783
>sp|P13584|CP4B1_HUMAN Cytochrome P450 4B1 OS=Homo sapiens GN=CYP4B1 PE=1 SV=2	1		-0.154964	-0.0391803			-0.097072	0.311327	1.92986			1.12059	0.662892	-0.40151			0.130691
>sp|P13591|NCAM1_HUMAN Neural cell adhesion molecule 1 OS=Homo sapiens GN=NCAM1 PE=1 SV=3	3	3	1.57022	0.829427	1.44951	1.43173	1.32022	-0.090115	-0.357245	0.441942	0.170394	0.0412439	1.4724	0.534901	0.197958	-1.44622	0.189759
>sp|P13611|CSPG2_HUMAN Versican core protein OS=Homo sapiens GN=VCAN PE=1 SV=3	1	1	-0.635672	-0.640423	-0.716904	-0.856743	-0.712435	1.02237	1.98065	0.671605	0.435032	1.02741	1.18368	-1.14835	1.35166	2.63558	1.00564
>sp|P13639|EF2_HUMAN Elongation factor 2 OS=Homo sapiens GN=EEF2 PE=1 SV=4		1			-0.0920805	-0.385121	-0.238601			1.41498	0.38984	0.902408			1.52147	0.647585	1.08453
>sp|P13645|K1C10_HUMAN Keratin, type I cytoskeletal 10 OS=Homo sapiens GN=KRT10 PE=1 SV=6	31	33	1.16981	0.844005	1.21485	0.79345	1.00553	0.600402	0.3449	0.705651	1.38296	0.758479	1.85945	-0.723151	0.426035	-0.239769	0.330642
>sp|P13646|K1C13_HUMAN Keratin, type I cytoskeletal 13 OS=Homo sapiens GN=KRT13 PE=1 SV=4	7	6	-0.166164	3.50666	-0.439313	2.04518	1.23659	-0.977369	0.354004	-0.836669	-0.895656	-0.588923	-0.284421	-1.29654	-0.277695	0.954363	-0.226072
>sp|P13647|K2C5_HUMAN Keratin, type II cytoskeletal 5 OS=Homo sapiens GN=KRT5 PE=1 SV=3	7	6	0.585676	1.83434	0.599055	1.22843	1.06187	0.00271993	0.393575	0.668327	0.250377	0.32875	1.25404	-0.42841	0.505145	0.235829	0.391651
>sp|P13716|HEM2_HUMAN Delta-aminolevulinic acid dehydratase OS=Homo sapiens GN=ALAD PE=1 SV=1	1		-0.488739	0.80279			0.157025	1.72549	0.885416			1.30546	-0.334757	0.0937477			-0.120505
>sp|P13727|PRG2_HUMAN Bone marrow proteoglycan OS=Homo sapiens GN=PRG2 PE=1 SV=2	9	8	0.753699	0.883548	0.760866	0.662005	0.765029	0.563399	0.447649	0.969988	0.581774	0.640703	1.13856	0.665178	0.508256	0.423032	0.683755
>sp|P13796|PLSL_HUMAN Plastin-2 OS=Homo sapiens GN=LCP1 PE=1 SV=6	1		1.31834	0.88241			1.10038	0.596288	-0.0434717			0.276408	0.781101	0.350576			0.565839
>sp|P13987|CD59_HUMAN CD59 glycoprotein OS=Homo sapiens GN=CD59 PE=1 SV=1	4	5	1.79144	0.981076	1.21832	1.61039	1.40031	-0.212019	-0.0518564	-0.171545	0.579911	0.0361228	1.09957	0.332118	-0.0298284	-2.08374	-0.17047
>sp|P14384|CBPM_HUMAN Carboxypeptidase M OS=Homo sapiens GN=CPM PE=1 SV=2	8	8	0.856097	0.335805	0.90087	1.23809	0.832715	0.775053	0.720111	0.853859	0.938734	0.821939	0.863877	1.03589	0.0384265	-0.495969	0.360555
>sp|P14543|NID1_HUMAN Nidogen-1 OS=Homo sapiens GN=NID1 PE=1 SV=3	10	9	0.101619	0.923086	1.2137	0.749001	0.746851	0.29801	0.675473	1.30483	0.372743	0.662763	0.919779	0.994111	0.688969	-0.239203	0.590914
>sp|P14616|INSRR_HUMAN Insulin receptor-related protein OS=Homo sapiens GN=INSRR PE=1 SV=2	1		1.30334	1.41583			1.35959	0.504551	-0.78139			-0.138419	1.46305	-0.726476			0.368289
>sp|P14618|KPYM_HUMAN Pyruvate kinase isozymes M1/M2 OS=Homo sapiens GN=PKM PE=1 SV=4	4	3	1.11231	0.238893	0.176261	0.513143	0.510151	-0.208144	0.730237	0.734325	-0.342208	0.228552	0.369422	1.38666	0.379512	-0.555267	0.395082
>sp|P14679|TYRO_HUMAN Tyrosinase OS=Homo sapiens GN=TYR PE=1 SV=3	1	1	0.642221	0.889263	0.929383	0.0694161	0.632571	0.934326	-0.148582	0.286103	1.73572	0.701892	1.19285	0.311351	0.0560495	0.333941	0.473547
>sp|P14780|MMP9_HUMAN Matrix metalloproteinase-9 OS=Homo sapiens GN=MMP9 PE=1 SV=3	8	9	1.34986	1.08216	-0.590965	1.0047	0.711438	2.14823	-0.495685	-1.80158	5.16034	1.25283	0.671184	-0.575615	-0.376608	-0.655801	-0.23421
>sp|P14784|IL2RB_HUMAN Interleukin-2 receptor subunit beta OS=Homo sapiens GN=IL2RB PE=1 SV=1	1		1.41245	0.404337			0.908396	-0.142324	0.814316			0.335996	-0.328753	0.62419			0.147719
>sp|P15121|ALDR_HUMAN Aldose reductase OS=Homo sapiens GN=AKR1B1 PE=1 SV=3	2		0.432266	0.12143			0.276848	0.671207	1.15237			0.911787	0.173322	0.798238			0.48578
>sp|P15144|AMPN_HUMAN Aminopeptidase N OS=Homo sapiens GN=ANPEP PE=1 SV=4	26	26	0.811983	0.224005	0.80285	0.0423097	0.470287	0.265775	0.618899	1.44023	1.47181	0.949176	0.650709	1.42245	0.87417	-0.250181	0.674288
>sp|P15151|PVR_HUMAN Poliovirus receptor OS=Homo sapiens GN=PVR PE=1 SV=2	2	2	1.21767	0.70361	0.212843	1.21995	0.838517	0.338771	0.674904	1.19548	0.624784	0.708485	0.487111	0.575899	0.272308	-0.121549	0.303442
>sp|P15289|ARSA_HUMAN Arylsulfatase A OS=Homo sapiens GN=ARSA PE=1 SV=3	6	8	1.24756	0.35624	1.27163	0.493426	0.842214	1.19825	0.747885	0.00875222	2.41989	1.09369	0.146693	0.666195	0.00762299	0.339687	0.29005
>sp|P15309|PPAP_HUMAN Prostatic acid phosphatase OS=Homo sapiens GN=ACPP PE=1 SV=3	12	13	-0.521716	-0.529565	-0.581367	-0.253356	-0.471501	-1.07601	0.717585	2.31395	1.83188	0.946853	-0.0273535	2.99311	1.02866	-0.490697	0.87593
>sp|P15311|EZRI_HUMAN Ezrin OS=Homo sapiens GN=EZR PE=1 SV=4	14	10	0.741999	-0.122631	0.816971	0.854885	0.572806	0.401816	1.01146	1.15308	1.06909	0.908861	0.672172	1.14778	0.682046	-0.526507	0.493873
>sp|P15313|VATB1_HUMAN V-type proton ATPase subunit B, kidney isoform OS=Homo sapiens GN=ATP6V1B1 PE=1 SV=3	1		0.194442	0.268041			0.231241	0.65165	0.400429			0.526039	-0.694099	1.55846			0.43218
>sp|P15328|FOLR1_HUMAN Folate receptor alpha OS=Homo sapiens GN=FOLR1 PE=1 SV=3	6	5	1.3743	0.712525	0.0806759	1.18623	0.838433	0.0626602	0.346507	0.301899	0.264586	0.243913	0.496995	0.947937	0.682671	0.071302	0.549726
>sp|P15529|MCP_HUMAN Membrane cofactor protein OS=Homo sapiens GN=CD46 PE=1 SV=3	1		1.06128	0.84112			0.951199	0.463067	0.338328			0.400698	1.18892	-0.0388794			0.57502
>sp|P15559|NQO1_HUMAN NAD(P)H dehydrogenase [quinone] 1 OS=Homo sapiens GN=NQO1 PE=1 SV=1		1			-21.3778	0.0986813	-10.6396			0.726892	0.435052	0.580972			1.50919	0.698946	1.10407
>sp|P15586|GNS_HUMAN N-acetylglucosamine-6-sulfatase OS=Homo sapiens GN=GNS PE=1 SV=3	10	14	2.0065	0.543995	0.914581	0.746874	1.05299	0.34758	0.000879578	0.932433	1.40472	0.671402	0.751729	0.450977	0.419913	-0.159053	0.365892
>sp|P15814|IGLL1_HUMAN Immunoglobulin lambda-like polypeptide 1 OS=Homo sapiens GN=IGLL1 PE=1 SV=1	1	1	0.0077305	0.928539	0.996391	0.33375	0.566603	0.529443	1.13926	0.348178	1.83708	0.96349	1.12824	0.598938	0.157154	0.453336	0.584417
>sp|P15822|ZEP1_HUMAN Zinc finger protein 40 OS=Homo sapiens GN=HIVEP1 PE=1 SV=3	1	1	1.68107	1.41188	2.16872	0.51297	1.44366	0.0789584	-1.26631	0.55578	1.42111	0.197383	1.52382	0.382701	-0.854341	-0.451634	0.150136
>sp|P15848|ARSB_HUMAN Arylsulfatase B OS=Homo sapiens GN=ARSB PE=1 SV=1		1			0.786015	0.531492	0.658753			0.616228	1.80151	1.20887			-0.496465	0.0240949	-0.236185
>sp|P15924|DESP_HUMAN Desmoplakin OS=Homo sapiens GN=DSP PE=1 SV=3		1			0.16264	0.0967194	0.12968			0.0647863	1.06667	0.565729			0.67	1.22515	0.947574
>sp|P15941|MUC1_HUMAN Mucin-1 OS=Homo sapiens GN=MUC1 PE=1 SV=3	6	6	1.54731	-0.0506777	1.65973	1.3146	1.11774	-0.681177	0.80466	-0.12203	0.839719	0.210293	0.771489	0.890994	-0.211862	-0.430952	0.254917
>sp|P16035|TIMP2_HUMAN Metalloproteinase inhibitor 2 OS=Homo sapiens GN=TIMP2 PE=1 SV=2	1	2	1.11975	0.507485	-0.512887	1.06911	0.545866	0.34062	0.828634	0.729466	1.0619	0.740155	0.977055	-0.0201881	1.21736	0.326327	0.62514
>sp|P16066|ANPRA_HUMAN Atrial natriuretic peptide receptor 1 OS=Homo sapiens GN=NPR1 PE=1 SV=1		1			-0.133613	-0.274023	-0.203818			1.57441	1.17075	1.37258			1.40074	0.08053	0.740637
>sp|P16070|CD44_HUMAN CD44 antigen OS=Homo sapiens GN=CD44 PE=1 SV=3	4	5	2.24126	1.21022	1.83431	1.45431	1.68503	-0.798079	0.0150238	-0.355529	1.30587	0.0418207	0.726308	0.0910852	0.138953	-2.78516	-0.457202
>sp|P16083|NQO2_HUMAN Ribosyldihydronicotinamide dehydrogenase [quinone] OS=Homo sapiens GN=NQO2 PE=1 SV=5	1		-1.13004	-0.209591			-0.669815	-1.01893	-0.307995			-0.663463	0.293305	2.75088			1.52209
>sp|P16112|PGCA_HUMAN Aggrecan core protein OS=Homo sapiens GN=ACAN PE=1 SV=2	1	1	1.49438	0.445181	1.48733	0.911754	1.08466	-0.122439	-0.228986	0.240714	0.426565	0.0789637	0.823557	1.2072	-0.2745	-1.0493	0.176739
>sp|P16152|CBR1_HUMAN Carbonyl reductase [NADPH] 1 OS=Homo sapiens GN=CBR1 PE=1 SV=3		1			0.346341	-0.619596	-0.136627			0.178462	0.110128	0.144295			0.437763	1.86123	1.14949
>sp|P16278|BGAL_HUMAN Beta-galactosidase OS=Homo sapiens GN=GLB1 PE=1 SV=2	12	13	1.36093	-0.172575	0.350441	0.402719	0.485379	0.299751	1.11907	1.40539	2.99408	1.45457	0.0177647	0.712481	0.0360081	-0.681431	0.0212055
>sp|P16284|PECA1_HUMAN Platelet endothelial cell adhesion molecule OS=Homo sapiens GN=PECAM1 PE=1 SV=1	1	1	1.19521	0.149242	0.944397	1.2383	0.881787	0.760781	-0.0996441	-0.417673	1.02371	0.316793	0.85616	0.687888	-0.49542	0.0978246	0.286613
>sp|P16444|DPEP1_HUMAN Dipeptidase 1 OS=Homo sapiens GN=DPEP1 PE=1 SV=3	7	3	0.0478027	-0.245174	0.426649	0.330064	0.139835	-0.189423	1.05478	1.46045	0.465683	0.697872	0.161326	2.10739	1.49703	-0.127008	0.909684
>sp|P16870|CBPE_HUMAN Carboxypeptidase E OS=Homo sapiens GN=CPE PE=1 SV=1	2	4	0.192098	-2.14582	0.433562	0.595082	-0.231269	0.246018	1.65023	0.413995	0.655389	0.741409	0.227363	0.423798	0.938066	0.688766	0.569498
>sp|P17039|ZNF30_HUMAN Zinc finger protein 30 OS=Homo sapiens GN=ZNF30 PE=2 SV=5		1			0.525006	-0.207881	0.158562			1.53639	0.209195	0.872792			0.895145	0.404126	0.649635
>sp|P17050|NAGAB_HUMAN Alpha-N-acetylgalactosaminidase OS=Homo sapiens GN=NAGA PE=1 SV=2	2	1	0.689789	0.32713	0.586424	-0.183919	0.354856	0.663485	0.63434	1.29936	0.870697	0.866971	0.902364	0.69565	0.780096	0.764174	0.785571
>sp|P17066|HSP76_HUMAN Heat shock 70 kDa protein 6 OS=Homo sapiens GN=HSPA6 PE=1 SV=2	1		2.05574	1.78143			1.91858	-2.48748	-2.50832			-2.4979	-0.195481	1.14536			0.474942
>sp|P17480|UBF1_HUMAN Nucleolar transcription factor 1 OS=Homo sapiens GN=UBTF PE=1 SV=1	1		0.349723	0.208364			0.279043	0.642389	1.00964			0.826013	0.976502	0.234214			0.605358
>sp|P17858|K6PL_HUMAN 6-phosphofructokinase, liver type OS=Homo sapiens GN=PFKL PE=1 SV=6		1			1.09502	1.1878	1.14141			1.70481	-1.46256	0.121126			-0.193902	-2.31102	-1.25246
>sp|P17900|SAP3_HUMAN Ganglioside GM2 activator OS=Homo sapiens GN=GM2A PE=1 SV=4	7	7	2.94199	1.79456	3.28024	0.682109	2.17472	-1.40741	-1.10465	-1.69208	-0.130859	-1.08375	1.42311	-1.12612	-1.61018	-0.0682407	-0.345358
>sp|P17931|LEG3_HUMAN Galectin-3 OS=Homo sapiens GN=LGALS3 PE=1 SV=5	2	2	1.0541	0.915041	0.292847	0.726668	0.747164	-0.189645	0.63185	1.04081	1.01298	0.623999	-0.127436	1.1279	0.0237313	0.137861	0.290513
>sp|P18065|IBP2_HUMAN Insulin-like growth factor-binding protein 2 OS=Homo sapiens GN=IGFBP2 PE=1 SV=2	3	1	0.461922	0.40409	-1.22002	1.49434	0.285083	0.35738	1.37202	1.18657	-0.0961363	0.704959	0.385684	0.575499	0.461714	-0.172963	0.312484
>sp|P18206|VINC_HUMAN Vinculin OS=Homo sapiens GN=VCL PE=1 SV=4	1	1	1.48057	0.915355	1.33701	0.395224	1.03204	0.610902	-1.05031	0.0639047	1.8275	0.362999	1.52748	-0.131662	0.0236785	-1.26029	0.0398027
>sp|P18510|IL1RA_HUMAN Interleukin-1 receptor antagonist protein OS=Homo sapiens GN=IL1RN PE=1 SV=1	3	3	1.04894	0.555384	1.32121	1.6604	1.14648	-0.612033	-0.451352	-0.424522	0.0348931	-0.363254	-0.398786	2.20937	-0.566113	-0.487344	0.189281
>sp|P18827|SDC1_HUMAN Syndecan-1 OS=Homo sapiens GN=SDC1 PE=1 SV=3	1	1	-0.341262	-0.243788	1.76192	-0.581473	0.148849	0.308004	1.35218	1.65392	0.165761	0.869966	1.25096	1.41619	0.192212	0.520161	0.844882
>sp|P18858|DNLI1_HUMAN DNA ligase 1 OS=Homo sapiens GN=LIG1 PE=1 SV=1	1	2	1.01503	0.600597	0.146114	0.176001	0.484436	0.297782	0.194541	0.526505	1.37678	0.598901	1.26915	0.38755	1.14475	0.29396	0.773852
>sp|P18887|XRCC1_HUMAN DNA repair protein XRCC1 OS=Homo sapiens GN=XRCC1 PE=1 SV=2	1	1	1.85294	1.51148	1.32428	0.834113	1.3807	0.0633046	-1.22862	0.615942	0.709268	0.0399731	1.88966	-1.0831	-0.303732	0.0955694	0.149599
>sp|P19013|K2C4_HUMAN Keratin, type II cytoskeletal 4 OS=Homo sapiens GN=KRT4 PE=1 SV=4	6	6	-0.526258	3.09136	-1.0765	2.13704	0.90641	-0.426961	-0.326619	-0.866277	-4.49496	-1.5287	0.280335	-0.775017	-1.81269	2.38061	0.0183084
>sp|P19022|CADH2_HUMAN Cadherin-2 OS=Homo sapiens GN=CDH2 PE=1 SV=4	7	8	1.71673	0.920687	1.21284	0.994899	1.21129	0.194567	0.130287	0.254089	1.04618	0.40628	1.26638	0.178587	0.459547	-0.599325	0.326297
>sp|P19320|VCAM1_HUMAN Vascular cell adhesion protein 1 OS=Homo sapiens GN=VCAM1 PE=1 SV=1	10	10	2.43091	0.961262	2.42848	0.306377	1.53176	0.747296	-0.3687	-0.401557	0.683833	0.165218	1.14313	-1.29801	-0.164183	0.279566	-0.0098749
>sp|P19367|HXK1_HUMAN Hexokinase-1 OS=Homo sapiens GN=HK1 PE=1 SV=3	1		-3.53024	0.686939			-1.42165	1.13069	0.17371			0.6522	2.95713	-0.789518			1.08381
>sp|P19440|GGT1_HUMAN Gamma-glutamyltranspeptidase 1 OS=Homo sapiens GN=GGT1 PE=1 SV=2	3	5	0.942304	0.296916	1.37919	0.62487	0.81082	0.429372	1.03913	1.3822	0.131203	0.745476	-0.136866	1.47938	0.816573	-0.401047	0.43951
>sp|P19622|HME2_HUMAN Homeobox protein engrailed-2 OS=Homo sapiens GN=EN2 PE=1 SV=3	1		-0.588498	-2.65679			-1.62265	1.2396	1.81434			1.52697	0.0327231	0.581256			0.306989
>sp|P19652|A1AG2_HUMAN Alpha-1-acid glycoprotein 2 OS=Homo sapiens GN=ORM2 PE=1 SV=2	8	8	1.33275	1.33373	1.9387	-0.771499	0.958422	0.477534	-0.00541143	0.0515369	1.57827	0.525483	1.76202	-1.39807	0.651146	1.14669	0.540445
>sp|P19801|ABP1_HUMAN Amiloride-sensitive amine oxidase [copper-containing] OS=Homo sapiens GN=ABP1 PE=1 SV=4	2		-0.447138	0.586015			0.0694384	0.25758	1.40623			0.831907	-0.559513	1.04458			0.242531
>sp|P19827|ITIH1_HUMAN Inter-alpha-trypsin inhibitor heavy chain H1 OS=Homo sapiens GN=ITIH1 PE=1 SV=3	3	2	1.06694	0.970322	0.128275	0.343324	0.627215	0.322882	0.763132	-1.61988	-0.327311	-0.215294	0.287463	1.20482	3.82617	-0.283534	1.25873
>sp|P19835|CEL_HUMAN Bile salt-activated lipase OS=Homo sapiens GN=CEL PE=1 SV=3	11	8	0.0333312	0.89701	0.215408	1.18067	0.581606	-0.162828	1.35403	2.25868	-0.797924	0.66299	-0.0587002	0.931932	0.297329	-0.956977	0.053396
>sp|P19961|AMY2B_HUMAN Alpha-amylase 2B OS=Homo sapiens GN=AMY2B PE=1 SV=1	3	3	0.623543	0.557158	0.150575	0.394166	0.431361	-0.41481	0.899822	2.77954	0.489021	0.938394	-0.138884	1.70831	0.812178	-0.978688	0.350729
>sp|P20151|KLK2_HUMAN Kallikrein-2 OS=Homo sapiens GN=KLK2 PE=2 SV=1		1			-0.457344	-2.69465	-1.576			0.867442	3.67713	2.27228			1.69006	-0.390139	0.649959
>sp|P20160|CAP7_HUMAN Azurocidin OS=Homo sapiens GN=AZU1 PE=1 SV=3	4	4	2.21861	1.87658	-0.787235	1.39494	1.17573	1.30868	-0.675275	-1.74921	4.06594	0.737535	-0.263439	-1.77962	-0.143708	-0.200973	-0.596934
>sp|P20340|RAB6A_HUMAN Ras-related protein Rab-6A OS=Homo sapiens GN=RAB6A PE=1 SV=3	1		1.93289	1.96446			1.94867	-5.28381	-43.6737			-24.4788	-0.0315972	1.70218			0.835291
>sp|P20591|MX1_HUMAN Interferon-induced GTP-binding protein Mx1 OS=Homo sapiens GN=MX1 PE=1 SV=4	1	1	2.02481	-5.44682	-4.11127	-4.2501	-2.94584	4.66147	-3.46427	-8.35312	5.45511	-0.425202	-2.33886	-4.75773	-4.9039	3.53977	-2.11518
>sp|P20648|ATP4A_HUMAN Potassium-transporting ATPase alpha chain 1 OS=Homo sapiens GN=ATP4A PE=2 SV=5		1			1.12075	1.35609	1.23842			-0.236753	0.531661	0.147454			0.133768	-2.03967	-0.952952
>sp|P20742|PZP_HUMAN Pregnancy zone protein OS=Homo sapiens GN=PZP PE=1 SV=4		1			1.23177	-0.422344	0.404713			0.0758321	-0.57769	-0.250929			0.141187	1.40552	0.773355
>sp|P20848|A1ATR_HUMAN Putative alpha-1-antitrypsin-related protein OS=Homo sapiens GN=SERPINA2P PE=5 SV=1		1			-23.8519	-1.56411	-12.708			1.08098	-45.4517	-22.1853			2.70432	1.79487	2.2496
>sp|P20929|NEBU_HUMAN Nebulin OS=Homo sapiens GN=NEB PE=1 SV=4		2			1.39145	0.271959	0.831705			0.908012	-0.171605	0.368203			-0.588142	0.914655	0.163257
>sp|P20930|FILA_HUMAN Filaggrin OS=Homo sapiens GN=FLG PE=1 SV=3	1	1	-3.29062	0.557158	-1.17854	0.330933	-0.895267	0.996267	0.557731	3.83251	-7.8436	-0.614273	2.95791	0.110805	0.0206087	0.869348	0.989668
>sp|P20933|ASPG_HUMAN N(4)-(beta-N-acetylglucosaminyl)-L-asparaginase OS=Homo sapiens GN=AGA PE=1 SV=2	1	1	1.1677	0.877521	1.22364	1.19132	1.11505	-0.154803	0.324403	-0.131859	0.832682	0.217606	1.04565	0.313872	-0.281966	-0.490698	0.146714
>sp|P21266|GSTM3_HUMAN Glutathione S-transferase Mu 3 OS=Homo sapiens GN=GSTM3 PE=1 SV=3		1			-23.6585	0.892408	-11.3831			0.886965	-0.675256	0.105855			1.34476	0.835642	1.0902
>sp|P21283|VATC1_HUMAN V-type proton ATPase subunit C 1 OS=Homo sapiens GN=ATP6V1C1 PE=1 SV=4		1			-1.48221	-2.47923	-1.98072			1.09872	-0.221833	0.438441			1.0468	2.37687	1.71183
>sp|P21333|FLNA_HUMAN Filamin-A OS=Homo sapiens GN=FLNA PE=1 SV=4	5	6	1.17727	0.716322	0.590348	0.704226	0.797042	0.724892	0.479962	0.295563	0.473258	0.493419	0.585459	0.623756	0.361081	1.00813	0.644605
>sp|P21549|SPYA_HUMAN Serine--pyruvate aminotransferase OS=Homo sapiens GN=AGXT PE=1 SV=1		1			1.48834	1.91239	1.70037			-53.8105	-50.6604	-52.2354			-45.5933	1.73369	-21.9298
>sp|P21554|CNR1_HUMAN Cannabinoid receptor 1 OS=Homo sapiens GN=CNR1 PE=1 SV=1		1			0.822166	-1.84924	-0.513539			0.512008	-3.37412	-1.43106			1.02216	2.32047	1.67131
>sp|P21810|PGS1_HUMAN Biglycan OS=Homo sapiens GN=BGN PE=1 SV=2	1	1	0.591232	0.241557	0.168691	-0.675122	0.0815895	-0.380206	1.1264	2.57794	-0.726324	0.649453	0.362609	0.9645	1.22941	0.0450538	0.650393
>sp|P21860|ERBB3_HUMAN Receptor tyrosine-protein kinase erbB-3 OS=Homo sapiens GN=ERBB3 PE=1 SV=1	1		1.24373	1.09253			1.16813	0.230521	-0.400246			-0.0848626	1.2505	0.215489			0.732995
>sp|P21926|CD9_HUMAN CD9 antigen OS=Homo sapiens GN=CD9 PE=1 SV=4	2	1	2.72677	0.403607	0.569887	1.85258	1.38821	-0.176345	0.467206	-1.23846	1.9073	0.239927	0.531094	-0.707474	0.262977	-0.871846	-0.196312
>sp|P22033|MUTA_HUMAN Methylmalonyl-CoA mutase, mitochondrial OS=Homo sapiens GN=MUT PE=1 SV=4	1	1	-0.390808	-0.950989	-1.48184	-0.360396	-0.796008	0.707652	1.78211	1.07908	1.14868	1.17938	1.32087	-0.245459	2.20771	0.801848	1.02124
>sp|P22105|TENX_HUMAN Tenascin-X OS=Homo sapiens GN=TNXB PE=1 SV=3	4	5	0.578806	0.636662	0.691097	0.772125	0.669672	0.958402	0.596151	0.727414	0.275112	0.63927	0.643094	0.905315	0.977681	-0.0132039	0.628222
>sp|P22352|GPX3_HUMAN Glutathione peroxidase 3 OS=Homo sapiens GN=GPX3 PE=1 SV=2	7	5	0.437058	0.36295	-0.186068	1.20343	0.454341	0.287515	0.78658	1.36911	0.728448	0.792913	0.516567	1.36981	0.36981	-0.0915199	0.541167
>sp|P22460|KCNA5_HUMAN Potassium voltage-gated channel subfamily A member 5 OS=Homo sapiens GN=KCNA5 PE=1 SV=4	1		0.153329	-1.44855			-0.64761	3.68348	-1.84654			0.918473	0.150279	-0.860527			-0.355124
>sp|P22528|SPR1B_HUMAN Cornifin-B OS=Homo sapiens GN=SPRR1B PE=1 SV=2	1	1	2.08579	0.758523	0.452859	1.2551	1.13807	0.112407	0.673396	-0.850678	0.458612	0.0984341	-0.219871	-0.607545	1.24316	-0.605326	-0.0473949
>sp|P22732|GTR5_HUMAN Solute carrier family 2, facilitated glucose transporter member 5 OS=Homo sapiens GN=SLC2A5 PE=1 SV=1		1			-0.540045	0.199043	-0.170501			2.55798	0.471121	1.51455			0.986483	-0.619916	0.183284
>sp|P22760|AAAD_HUMAN Arylacetamide deacetylase OS=Homo sapiens GN=AADAC PE=1 SV=5	1	1	-6.27102	0.966454	-1.08272	0.326491	-1.5152	0.777296	0.22422	3.87098	-12.3022	-1.85744	3.0943	-0.984808	0.229917	0.658046	0.749363
>sp|P22792|CPN2_HUMAN Carboxypeptidase N subunit 2 OS=Homo sapiens GN=CPN2 PE=1 SV=3	10	7	1.02571	0.690196	1.44554	0.554148	0.928899	-0.0765638	0.273904	1.24505	0.147381	0.397442	0.784403	1.26944	0.53349	-0.869161	0.429542
>sp|P22891|PROZ_HUMAN Vitamin K-dependent protein Z OS=Homo sapiens GN=PROZ PE=1 SV=2	12	11	0.652782	-0.998455	0.631185	0.498087	0.1959	-0.839432	1.58149	1.93265	0.336168	0.752718	0.887325	1.23059	0.706031	0.234142	0.764523
>sp|P23083|HV103_HUMAN Ig heavy chain V-I region V35 OS=Homo sapiens PE=1 SV=1	1	1	0.90539	1.03353	0.0543883	0.718673	0.677996	-0.489307	1.5281	-0.511701	1.68591	0.553249	0.172846	-0.154398	0.663398	0.930202	0.403012
>sp|P23142|FBLN1_HUMAN Fibulin-1 OS=Homo sapiens GN=FBLN1 PE=1 SV=4	5	5	0.968867	0.466202	-0.167107	1.69807	0.741507	0.924644	-0.315677	0.657455	0.145165	0.352897	1.01013	1.32364	0.171096	-0.819411	0.421366
>sp|P23276|KELL_HUMAN Kell blood group glycoprotein OS=Homo sapiens GN=KEL PE=1 SV=2	1		0.225495	0.777789			0.501642	0.769573	0.41438			0.591977	1.59488	-0.0913421			0.751769
>sp|P23284|PPIB_HUMAN Peptidyl-prolyl cis-trans isomerase B OS=Homo sapiens GN=PPIB PE=1 SV=2	4	3	-0.0242466	0.217905	-0.113575	0.215114	0.0737992	-0.487409	0.76372	1.20959	0.317047	0.450738	0.328793	1.99581	2.11698	-0.162079	1.06988
>sp|P23443|KS6B1_HUMAN Ribosomal protein S6 kinase beta-1 OS=Homo sapiens GN=RPS6KB1 PE=1 SV=2	1		-1.91236	-2.03355			-1.97296	0.833268	1.65899			1.24613	1.65096	0.268256			0.959608
>sp|P23468|PTPRD_HUMAN Receptor-type tyrosine-protein phosphatase delta OS=Homo sapiens GN=PTPRD PE=1 SV=2		1			1.09621	0.177445	0.636829			-0.35499	1.50356	0.574286			-0.32959	0.602086	0.136248
>sp|P23470|PTPRG_HUMAN Receptor-type tyrosine-protein phosphatase gamma OS=Homo sapiens GN=PTPRG PE=1 SV=4	4	3	1.07402	1.20141	0.730071	0.220675	0.806544	0.959234	0.252229	0.525451	0.64468	0.595398	0.683769	0.189366	1.75007	-0.129275	0.623483
>sp|P23526|SAHH_HUMAN Adenosylhomocysteinase OS=Homo sapiens GN=AHCY PE=1 SV=4	1	1	0.652908	0.905234	0.128294	1.09027	0.694176	0.830858	0.613201	1.2482	-2.03974	0.163131	-33.2944	1.04385	-0.125022	0.61929	-7.93907
>sp|P23528|COF1_HUMAN Cofilin-1 OS=Homo sapiens GN=CFL1 PE=1 SV=3	2	1	-0.131156	0.728026	0.260383	0.137632	0.248721	0.614991	1.14972	0.732342	0.909939	0.851748	1.17543	0.552693	1.05952	0.334069	0.780429
>sp|P23975|SC6A2_HUMAN Sodium-dependent noradrenaline transporter OS=Homo sapiens GN=SLC6A2 PE=1 SV=1		1			-0.366969	-0.629476	-0.498223			1.42078	0.570855	0.995815			1.79849	0.616962	1.20772
>sp|P24043|LAMA2_HUMAN Laminin subunit alpha-2 OS=Homo sapiens GN=LAMA2 PE=1 SV=4	1		1.56561	0.638798			1.1022	-0.494668	0.0112275			-0.24172	0.99046	0.851001			0.92073
>sp|P24158|PRTN3_HUMAN Myeloblastin OS=Homo sapiens GN=PRTN3 PE=1 SV=3	2	2	1.29527	1.36621	-0.714699	2.58359	1.13259	2.33059	1.66501	-2.63732	2.12162	0.869975	0.269401	-1.21793	0.341206	-0.331026	-0.234587
>sp|P24298|ALAT1_HUMAN Alanine aminotransferase 1 OS=Homo sapiens GN=GPT PE=1 SV=3	1	1	0.822111	1.44001	1.59318	0.682051	1.13434	0.456103	-0.364204	0.302082	0.0506194	0.11115	1.57598	-0.054433	0.307573	-0.0917457	0.434343
>sp|P24387|CRHBP_HUMAN Corticotropin-releasing factor-binding protein OS=Homo sapiens GN=CRHBP PE=1 SV=2	1	1	-0.164046	-0.395051	-1.07715	-0.91009	-0.636585	1.04035	1.34553	1.29993	1.10095	1.19669	1.35131	-0.213411	2.00827	0.49598	0.910538
>sp|P24557|THAS_HUMAN Thromboxane-A synthase OS=Homo sapiens GN=TBXAS1 PE=1 SV=3		1			0.233756	1.6475	0.940626			0.294294	0.397095	0.345695			-1.02665	-0.197893	-0.612273
>sp|P24592|IBP6_HUMAN Insulin-like growth factor-binding protein 6 OS=Homo sapiens GN=IGFBP6 PE=1 SV=1		1			-1.10639	0.571815	-0.267286			1.13176	1.64147	1.38661			1.10059	-0.16263	0.468982
>sp|P24821|TENA_HUMAN Tenascin OS=Homo sapiens GN=TNC PE=1 SV=3	2	1	-0.296465	-0.296299	1.29671	-0.674174	0.00744279	1.45409	0.782939	1.4591	1.49752	1.29841	0.565427	0.90338	-1.83884	-0.245873	-0.153977
>sp|P24855|DNAS1_HUMAN Deoxyribonuclease-1 OS=Homo sapiens GN=DNASE1 PE=1 SV=1	6	7	0.0577017	0.668265	0.633686	1.28337	0.660756	-0.460844	0.827422	1.30093	1.1028	0.692578	0.905152	1.58149	-0.0574542	-1.30136	0.281957
>sp|P24864|CCNE1_HUMAN G1/S-specific cyclin-E1 OS=Homo sapiens GN=CCNE1 PE=1 SV=2		1			-0.544067	-1.0419	-0.792982			0.874803	1.44577	1.16029			0.916836	1.60453	1.26068
>sp|P25054|APC_HUMAN Adenomatous polyposis coli protein OS=Homo sapiens GN=APC PE=1 SV=2		1			-0.0826118	0.260678	0.0890329			-0.18489	1.04412	0.429617			1.10465	1.16013	1.13239
>sp|P25311|ZA2G_HUMAN Zinc-alpha-2-glycoprotein OS=Homo sapiens GN=AZGP1 PE=1 SV=2	25	26	2.15794	2.00398	2.78172	-0.778261	1.54134	-0.244886	-0.844858	-0.937486	0.522168	-0.376266	1.62175	-2.43208	0.302622	0.97533	0.116905
>sp|P25391|LAMA1_HUMAN Laminin subunit alpha-1 OS=Homo sapiens GN=LAMA1 PE=1 SV=2	1		3.14754	-1.25274			0.9474	-0.114092	-0.819249			-0.46667	0.500335	-0.828207			-0.163936
>sp|P25686|DNJB2_HUMAN DnaJ homolog subfamily B member 2 OS=Homo sapiens GN=DNAJB2 PE=1 SV=3	1		-1.03389	-0.329367			-0.681628	0.970705	1.59297			1.28184	1.4292	-0.0724659			0.678368
>sp|P25786|PSA1_HUMAN Proteasome subunit alpha type-1 OS=Homo sapiens GN=PSMA1 PE=1 SV=1		1			0.268735	-0.209859	0.0294379			0.613134	0.717035	0.665084			1.35349	0.738914	1.0462
>sp|P25815|S100P_HUMAN Protein S100-P OS=Homo sapiens GN=S100P PE=1 SV=2		1			0.362335	1.96617	1.16425			-1.39651	0.133094	-0.63171			-1.83333	0.170658	-0.831336
>sp|P25940|CO5A3_HUMAN Collagen alpha-3(V) chain OS=Homo sapiens GN=COL5A3 PE=1 SV=3	1	1	0.874792	0.844519	0.306865	0.282304	0.57712	0.528528	0.35356	-0.15267	0.889843	0.404815	1.07117	0.0271517	1.00436	0.816504	0.729795
>sp|P26010|ITB7_HUMAN Integrin beta-7 OS=Homo sapiens GN=ITGB7 PE=1 SV=1		1			0.970147	-0.460026	0.255061			0.464095	-0.525704	-0.0308044			0.782667	1.2007	0.991685
>sp|P26038|MOES_HUMAN Moesin OS=Homo sapiens GN=MSN PE=1 SV=3	1	1	-19.3834	-4.91864	0.504547	0.591551	-5.80149	-11.6539	-10.9882	0.962932	1.21905	-5.11504	-11.2125	3.01637	0.194034	-0.218514	-2.05515
>sp|P26045|PTN3_HUMAN Tyrosine-protein phosphatase non-receptor type 3 OS=Homo sapiens GN=PTPN3 PE=1 SV=2	1		-0.482824	-0.53473			-0.508777	0.22142	1.88889			1.05516	1.26843	-0.0886264			0.589901
>sp|P26232|CTNA2_HUMAN Catenin alpha-2 OS=Homo sapiens GN=CTNNA2 PE=1 SV=5		1			-0.702009	-0.818151	-0.76008			0.999775	0.903935	0.951855			2.35548	0.404492	1.37999
>sp|P26358|DNMT1_HUMAN DNA (cytosine-5)-methyltransferase 1 OS=Homo sapiens GN=DNMT1 PE=1 SV=2	1		0.568781	0.785795			0.677288	0.419273	0.0924308			0.255852	0.996538	0.833759			0.915149
>sp|P26842|CD27_HUMAN CD27 antigen OS=Homo sapiens GN=CD27 PE=1 SV=2		1			0.549386	0.520276	0.534831			0.0787294	-0.633121	-0.277196			0.917052	0.915959	0.916505
>sp|P26992|CNTFR_HUMAN Ciliary neurotrophic factor receptor subunit alpha OS=Homo sapiens GN=CNTFR PE=1 SV=2	3	1	1.25834	0.557419	1.22418	0.4823	0.880559	0.345763	0.251835	0.506802	1.49211	0.649127	0.688424	0.743553	0.665313	-0.598906	0.374596
>sp|P27037|AVR2A_HUMAN Activin receptor type-2A OS=Homo sapiens GN=ACVR2A PE=1 SV=1	2	1	-2.82618	4.57353	-1.33064	0.138771	0.13887	-5.32011	-2.68871	3.63485	-11.0392	-3.85329	-2.4562	-4.21069	-0.258733	1.39803	-1.3819
>sp|P27487|DPP4_HUMAN Dipeptidyl peptidase 4 OS=Homo sapiens GN=DPP4 PE=1 SV=2	8	7	0.985035	0.830402	0.510187	0.295289	0.655228	0.189838	0.574146	1.3241	1.58305	0.917782	0.841211	0.667515	0.638633	0.529	0.66909
>sp|P27539|GDF1_HUMAN Embryonic growth/differentiation factor 1 OS=Homo sapiens GN=GDF1 PE=1 SV=2	1		1.86909	2.17839			2.02374	-5.46182	-5.39415			-5.42798	-0.428705	1.57574			0.573515
>sp|P27708|PYR1_HUMAN CAD protein OS=Homo sapiens GN=CAD PE=1 SV=3		1			0.391168	0.806391	0.598779			-0.99028	1.35044	0.18008			-1.93726	1.7642	-0.0865325
>sp|P27797|CALR_HUMAN Calreticulin OS=Homo sapiens GN=CALR PE=1 SV=1	2	1	0.339376	1.20744	-0.298395	0.881568	0.532496	-0.128335	-0.127173	0.180495	0.55113	0.119029	1.79377	0.58258	0.876147	0.841718	1.02355
>sp|P27815|PDE4A_HUMAN cAMP-specific 3',5'-cyclic phosphodiesterase 4A OS=Homo sapiens GN=PDE4A PE=1 SV=3	1		-0.300504	-0.36599			-0.333247	0.903584	1.80934			1.35646	1.22481	-0.535184			0.344814
>sp|P27930|IL1R2_HUMAN Interleukin-1 receptor type 2 OS=Homo sapiens GN=IL1R2 PE=1 SV=1	1		-26.9728	-29.239			-28.1059	1.15511	0.508365			0.831737	2.16977	0.889034			1.5294
>sp|P28562|DUS1_HUMAN Dual specificity protein phosphatase 1 OS=Homo sapiens GN=DUSP1 PE=1 SV=3		1			0.599061	0.412148	0.505604			1.08991	-0.399196	0.345356			0.328548	0.804281	0.566414
>sp|P28799|GRN_HUMAN Granulins OS=Homo sapiens GN=GRN PE=1 SV=2	1	1	0.112522	1.39257	0.207519	0.401106	0.528429	0.458761	0.797596	0.91976	-0.0262056	0.537478	0.3956	0.73737	0.0475289	1.05655	0.559261
>sp|P29279|CTGF_HUMAN Connective tissue growth factor OS=Homo sapiens GN=CTGF PE=1 SV=2		1			0.225373	1.12603	0.675702			0.690651	-0.305932	0.19236			0.117601	0.364894	0.241247
>sp|P29323|EPHB2_HUMAN Ephrin type-B receptor 2 OS=Homo sapiens GN=EPHB2 PE=1 SV=5	1	1	0.804005	0.358814	0.436976	0.106223	0.426505	0.166127	0.433033	0.0836078	0.579647	0.315603	0.333005	0.611126	0.425767	1.26872	0.659655
>sp|P29353|SHC1_HUMAN SHC-transforming protein 1 OS=Homo sapiens GN=SHC1 PE=1 SV=4	1		-37.596	-8.90039			-23.2482	-31.0138	-27.4826			-29.2482	-21.4291	4.17419			-8.62745
>sp|P29373|RABP2_HUMAN Cellular retinoic acid-binding protein 2 OS=Homo sapiens GN=CRABP2 PE=1 SV=2	2	2	1.93524	0.352881	1.16104	1.35695	1.20153	-1.74484	-0.0360164	0.468819	-0.522509	-0.458635	-1.36393	1.9267	-0.0597877	-0.0912596	0.102931
>sp|P29400|CO4A5_HUMAN Collagen alpha-5(IV) chain OS=Homo sapiens GN=COL4A5 PE=1 SV=2		1			-24.911	0.465111	-12.2229			0.267047	-0.194001	0.0365227			2.76823	0.130703	1.44947
>sp|P29474|NOS3_HUMAN Nitric oxide synthase, endothelial OS=Homo sapiens GN=NOS3 PE=1 SV=3	1		0.827122	0.578306			0.702714	0.807424	0.548583			0.678003	0.598575	0.263072			0.430824
>sp|P29508|SPB3_HUMAN Serpin B3 OS=Homo sapiens GN=SERPINB3 PE=1 SV=2	19	20	0.832586	1.35877	-0.0614024	1.01302	0.785742	-0.333749	-0.029799	1.14077	1.93506	0.678072	-0.205588	1.61371	0.520933	-0.730904	0.299537
>sp|P29622|KAIN_HUMAN Kallistatin OS=Homo sapiens GN=SERPINA4 PE=1 SV=3	4	2	0.0845955	0.40053	1.06844	0.281429	0.458749	0.589039	0.528556	-0.0560653	0.764643	0.456543	0.25822	1.53002	0.668376	0.342624	0.699811
>sp|P29762|RABP1_HUMAN Cellular retinoic acid-binding protein 1 OS=Homo sapiens GN=CRABP1 PE=1 SV=2	1		1.8276	0.256036			1.04182	1.68757	-0.389615			0.648979	0.475379	-0.736777			-0.130699
>sp|P29972|AQP1_HUMAN Aquaporin-1 OS=Homo sapiens GN=AQP1 PE=1 SV=3	1	1	0.0918133	1.15903	0.536147	0.457463	0.561112	0.680826	0.37016	1.28056	0.0547436	0.596572	0.673467	0.91963	0.658059	0.328665	0.644955
>sp|P30038|AL4A1_HUMAN Delta-1-pyrroline-5-carboxylate dehydrogenase, mitochondrial OS=Homo sapiens GN=ALDH4A1 PE=1 SV=3	1		0.520755	-0.198727			0.161014	0.903516	0.603443			0.753479	-0.23859	1.4885			0.624957
>sp|P30041|PRDX6_HUMAN Peroxiredoxin-6 OS=Homo sapiens GN=PRDX6 PE=1 SV=3	3	2	0.724422	0.709412	0.384424	1.26632	0.771146	-1.05953	-0.175096	0.457851	0.216488	-0.140071	0.373924	1.90824	-0.0510717	0.14752	0.594653
>sp|P30042|ES1_HUMAN ES1 protein homolog, mitochondrial OS=Homo sapiens GN=C21orf33 PE=1 SV=3	1	1	-1.72164	0.424992	-0.442997	0.0987725	-0.410218	3.26401	0.236956	-1.3255	-1.92844	0.061757	0.592051	-2.88244	-0.394564	2.96694	0.0704964
>sp|P30047|GFRP_HUMAN GTP cyclohydrolase 1 feedback regulatory protein OS=Homo sapiens GN=GCHFR PE=1 SV=3		1			0.416207	0.963546	0.689877			0.0195142	0.479131	0.249322			0.106882	0.609316	0.358099
>sp|P30086|PEBP1_HUMAN Phosphatidylethanolamine-binding protein 1 OS=Homo sapiens GN=PEBP1 PE=1 SV=3	6	7	1.39891	0.203527	1.16383	1.44415	1.0526	0.350038	0.901468	-0.479726	0.17073	0.235628	0.370149	0.77084	0.596154	-0.521242	0.303975
>sp|P30260|CDC27_HUMAN Cell division cycle protein 27 homolog OS=Homo sapiens GN=CDC27 PE=1 SV=2		1			0.0808514	-0.0726748	0.00408827			0.948844	0.599087	0.773965			0.725483	1.14265	0.934068
>sp|P30291|WEE1_HUMAN Wee1-like protein kinase OS=Homo sapiens GN=WEE1 PE=1 SV=2	1		1.45671	1.24478			1.35074	0.00175979	0.185788			0.0937741	1.14506	-0.68246			0.231298
>sp|P30305|MPIP2_HUMAN M-phase inducer phosphatase 2 OS=Homo sapiens GN=CDC25B PE=1 SV=2	1	1	0.793364	1.053	0.92151	0.633351	0.850308	0.313097	-0.843962	0.396454	0.703087	0.142169	1.35566	0.0942988	0.203984	0.343224	0.499292
>sp|P30443|1A01_HUMAN HLA class I histocompatibility antigen, A-1 alpha chain OS=Homo sapiens GN=HLA-A PE=1 SV=1	1		-0.624783	0.974942			0.17508	0.120084	1.65363			0.886856	-0.227721	0.0923367			-0.067692
>sp|P30530|UFO_HUMAN Tyrosine-protein kinase receptor UFO OS=Homo sapiens GN=AXL PE=1 SV=3	6	6	1.69544	0.828636	2.41579	0.842657	1.44563	0.208001	-0.196955	0.25371	0.9152	0.294989	0.578935	1.05211	-0.135463	-0.851569	0.161004
>sp|P30740|ILEU_HUMAN Leukocyte elastase inhibitor OS=Homo sapiens GN=SERPINB1 PE=1 SV=1	11	14	1.91187	1.8243	-0.131363	2.20433	1.45228	-1.1344	-0.593666	-2.27232	2.57733	-0.355765	0.193742	0.945266	-0.773366	-1.51624	-0.287649
>sp|P31025|LCN1_HUMAN Lipocalin-1 OS=Homo sapiens GN=LCN1 PE=1 SV=1	1	1	1.5306	0.576074	0.857021	0.599862	0.890889	0.495098	0.305081	-1.26994	0.118446	-0.0878295	0.831306	-0.385491	1.24925	0.452319	0.536847
>sp|P31150|GDIA_HUMAN Rab GDP dissociation inhibitor alpha OS=Homo sapiens GN=GDI1 PE=1 SV=2	1		0.548777	-27.1298			-13.2905	0.526691	1.0012			0.763946	-24.7461	1.64148			-11.5523
>sp|P31151|S10A7_HUMAN Protein S100-A7 OS=Homo sapiens GN=S100A7 PE=1 SV=4	1	3	1.56721	0.201753	-0.122544	1.1121	0.689628	0.0367485	0.481364	0.634372	1.4259	0.644595	1.08774	0.412035	0.477466	-0.0588551	0.479596
>sp|P31275|HXC12_HUMAN Homeobox protein Hox-C12 OS=Homo sapiens GN=HOXC12 PE=2 SV=2	1		0.801284	1.092			0.946644	0.220501	0.34748			0.28399	0.376408	0.505513			0.44096
>sp|P31431|SDC4_HUMAN Syndecan-4 OS=Homo sapiens GN=SDC4 PE=1 SV=2	1	1	-0.0678997	-0.353224	1.4661	0.512421	0.38935	-0.517763	0.891948	1.03293	0.596816	0.500984	0.79528	1.67346	0.106396	-0.602122	0.493252
>sp|P31942|HNRH3_HUMAN Heterogeneous nuclear ribonucleoprotein H3 OS=Homo sapiens GN=HNRNPH3 PE=1 SV=2	1	1	0.913843	1.24446	1.56323	1.83917	1.39018	-2.58367	-0.0810134	-3.59289	-1.63746	-1.97376	-0.420495	2.29781	-0.737343	-0.971334	0.0421604
>sp|P31946|1433B_HUMAN 14-3-3 protein beta/alpha OS=Homo sapiens GN=YWHAB PE=1 SV=3	2	2	-0.135375	-0.112904	0.22984	1.31027	0.322958	-0.739866	-0.183201	0.641067	0.545338	0.0658344	-0.905693	2.8249	0.950731	-0.157141	0.678198
>sp|P31997|CEAM8_HUMAN Carcinoembryonic antigen-related cell adhesion molecule 8 OS=Homo sapiens GN=CEACAM8 PE=1 SV=2	3	3	1.31718	1.02146	1.61285	1.10937	1.26522	-0.147674	0.534891	-0.185098	0.544486	0.186651	0.848806	0.0541623	-0.0710036	-0.2722	0.139941
>sp|P32004|L1CAM_HUMAN Neural cell adhesion molecule L1 OS=Homo sapiens GN=L1CAM PE=1 SV=2	1	2	0.682916	0.4424	0.651362	-0.604374	0.293076	0.483724	0.891051	1.19364	-0.222469	0.586485	0.699596	0.239332	2.06386	0.102232	0.776255
>sp|P32019|I5P2_HUMAN Type II inositol 1,4,5-trisphosphate 5-phosphatase OS=Homo sapiens GN=INPP5B PE=1 SV=4	2	1	0.124679	3.32858	0.067684	1.29635	1.20432	-0.269701	-0.166322	0.527502	0.23149	0.0807419	0.947215	-1.97231	0.133741	0.0480444	-0.210827
>sp|P32119|PRDX2_HUMAN Peroxiredoxin-2 OS=Homo sapiens GN=PRDX2 PE=1 SV=5	3	3	0.515112	0.107325	1.05337	0.758326	0.608534	0.113447	0.483857	0.54425	-0.481048	0.165127	1.19445	1.25159	0.134816	0.87358	0.863608
>sp|P32297|ACHA3_HUMAN Neuronal acetylcholine receptor subunit alpha-3 OS=Homo sapiens GN=CHRNA3 PE=1 SV=4	1		-0.124066	0.135392			0.00566276	1.47884	0.90812			1.19348	1.31556	-0.0186414			0.648461
>sp|P33151|CADH5_HUMAN Cadherin-5 OS=Homo sapiens GN=CDH5 PE=1 SV=5		1			1.62426	-1.41202	0.106123			0.172738	-1.53683	-0.682046			0.695748	1.0871	0.891422
>sp|P33240|CSTF2_HUMAN Cleavage stimulation factor subunit 2 OS=Homo sapiens GN=CSTF2 PE=1 SV=1		1			0.000373681	0.000127611	0.000250646			1.471e-06	0.000129403	6.54372e-05			0.000327105	6.07627e-05	0.000193934
>sp|P33402|GCYA2_HUMAN Guanylate cyclase soluble subunit alpha-2 OS=Homo sapiens GN=GUCY1A2 PE=1 SV=1		1			0.842928	0.461068	0.651998			-0.187127	1.34373	0.578303			0.337846	0.21265	0.275248
>sp|P33527|MRP1_HUMAN Multidrug resistance-associated protein 1 OS=Homo sapiens GN=ABCC1 PE=1 SV=3		1			1.12738	0.817321	0.972353			-0.345769	0.0275457	-0.159111			0.599489	-0.152127	0.223681
>sp|P33908|MA1A1_HUMAN Mannosyl-oligosaccharide 1,2-alpha-mannosidase IA OS=Homo sapiens GN=MAN1A1 PE=1 SV=3	7	3	0.413543	0.0491476	-0.737998	-0.264166	-0.134868	0.762748	1.49697	2.07213	0.788557	1.2801	0.26735	0.236784	1.29701	0.771146	0.643072
>sp|P34059|GALNS_HUMAN N-acetylgalactosamine-6-sulfatase OS=Homo sapiens GN=GALNS PE=1 SV=1	1		0.526047	-0.0155768			0.255235	0.665569	1.3725			1.01903	0.751239	0.136826			0.444033
>sp|P34897|GLYM_HUMAN Serine hydroxymethyltransferase, mitochondrial OS=Homo sapiens GN=SHMT2 PE=1 SV=3	1	1	1.07383	1.45132	0.846866	0.582457	0.988618	0.536177	-0.250695	0.242657	0.629437	0.289394	1.08613	-0.180426	0.207043	0.623192	0.433985
>sp|P34931|HS71L_HUMAN Heat shock 70 kDa protein 1-like OS=Homo sapiens GN=HSPA1L PE=1 SV=2	3	1	0.140207	-0.415708	0.70361	0.00233314	0.10761	0.819572	0.642461	1.07627	0.195091	0.683348	0.342162	1.71409	1.49805	-0.473018	0.770319
>sp|P34932|HSP74_HUMAN Heat shock 70 kDa protein 4 OS=Homo sapiens GN=HSPA4 PE=1 SV=4	1	1	1.49588	1.32182	0.972698	1.49988	1.32257	-0.108735	0.210851	-0.889512	1.24994	0.115636	-0.544207	0.263303	-0.465092	-1.2872	-0.5083
>sp|P35052|GPC1_HUMAN Glypican-1 OS=Homo sapiens GN=GPC1 PE=1 SV=2	2	1	-0.386158	0.88868	0.337367	-0.099455	0.185108	-0.922938	0.911384	0.638265	1.0704	0.424277	-0.0948118	2.24273	1.01125	0.452078	0.90281
>sp|P35125|UBP6_HUMAN Ubiquitin carboxyl-terminal hydrolase 6 OS=Homo sapiens GN=USP6 PE=1 SV=2		1			-2.07563	-1.95004	-2.01283			-3.45432	-1.4722	-2.46326			4.58178	-0.223839	2.17897
>sp|P35228|NOS2_HUMAN Nitric oxide synthase, inducible OS=Homo sapiens GN=NOS2 PE=1 SV=2	1		0.727916	0.195884			0.4619	1.33054	0.819515			1.07503	0.656297	-0.280974			0.187661
>sp|P35237|SPB6_HUMAN Serpin B6 OS=Homo sapiens GN=SERPINB6 PE=1 SV=3		2			0.507485	0.71993	0.613708			-0.182197	1.4385	0.62815			0.722984	0.362119	0.542551
>sp|P35241|RADI_HUMAN Radixin OS=Homo sapiens GN=RDX PE=1 SV=1	1		0.687226	1.26729			0.977255	-0.344116	0.445597			0.0507403	0.496461	0.793741			0.645101
>sp|P35527|K1C9_HUMAN Keratin, type I cytoskeletal 9 OS=Homo sapiens GN=KRT9 PE=1 SV=3	24	27	0.91397	0.993828	0.692749	0.565615	0.79154	0.389816	0.846452	1.01683	1.18316	0.859066	1.21468	-0.237831	1.17188	-0.0390171	0.527427
>sp|P35555|FBN1_HUMAN Fibrillin-1 OS=Homo sapiens GN=FBN1 PE=1 SV=3	8	7	1.61484	0.935529	1.0218	1.48733	1.26488	0.457086	0.210563	-0.111882	1.15711	0.428219	0.827153	0.227875	-0.335392	-0.624052	0.023896
>sp|P35556|FBN2_HUMAN Fibrillin-2 OS=Homo sapiens GN=FBN2 PE=1 SV=3	1		-2.61513	-3.51528			-3.06521	-6.71075	-0.404158			-3.55746	-2.76593	3.84041			0.537242
>sp|P35568|IRS1_HUMAN Insulin receptor substrate 1 OS=Homo sapiens GN=IRS1 PE=1 SV=1	1		-0.643589	-0.853538			-0.748564	0.162141	2.0058			1.08397	2.34357	-2.50906			-0.082743
>sp|P35579|MYH9_HUMAN Myosin-9 OS=Homo sapiens GN=MYH9 PE=1 SV=4		1			0.607888	0.774533	0.691211			0.481713	0.154819	0.318266			0.0425156	0.637996	0.340256
>sp|P35580|MYH10_HUMAN Myosin-10 OS=Homo sapiens GN=MYH10 PE=1 SV=3	1		0.517003	0.412347			0.464675	1.25136	0.980125			1.11574	1.1046	-0.71067			0.196966
>sp|P35590|TIE1_HUMAN Tyrosine-protein kinase receptor Tie-1 OS=Homo sapiens GN=TIE1 PE=1 SV=1	1		-37.5541	-8.89223			-23.2232	-30.9475	-27.4307			-29.1891	-21.4062	4.17265			-8.61677
>sp|P35609|ACTN2_HUMAN Alpha-actinin-2 OS=Homo sapiens GN=ACTN2 PE=1 SV=1		1			0.115949	-0.16651	-0.0252805			1.23574	-0.477477	0.379133			0.711208	1.3663	1.03875
>sp|P35638|DDIT3_HUMAN DNA damage-inducible transcript 3 protein OS=Homo sapiens GN=DDIT3 PE=1 SV=1	1		1.28921	1.0255			1.15735	-0.643692	0.391862			-0.125915	1.07535	0.13142			0.603387
>sp|P35713|SOX18_HUMAN Transcription factor SOX-18 OS=Homo sapiens GN=SOX18 PE=1 SV=2	1		-1.70959	-0.508626			-1.10911	0.979676	1.48902			1.23435	1.12958	0.830989			0.980283
>sp|P35716|SOX11_HUMAN Transcription factor SOX-11 OS=Homo sapiens GN=SOX11 PE=1 SV=2	1		0.96963	0.467287			0.718458	-0.445948	0.314671			-0.0656382	1.10992	0.902109			1.00602
>sp|P35749|MYH11_HUMAN Myosin-11 OS=Homo sapiens GN=MYH11 PE=1 SV=3	1		0.510044	1.01423			0.762137	0.824343	0.107213			0.465778	1.56427	-0.376707			0.593779
>sp|P35908|K22E_HUMAN Keratin, type II cytoskeletal 2 epidermal OS=Homo sapiens GN=KRT2 PE=1 SV=2	27	23	1.07025	0.81061	0.882521	0.775561	0.884735	0.8117	0.405792	0.950338	1.08381	0.812911	1.85055	-0.776564	0.545378	0.0831806	0.425636
>sp|P35913|PDE6B_HUMAN Rod cGMP-specific 3',5'-cyclic phosphodiesterase subunit beta OS=Homo sapiens GN=PDE6B PE=1 SV=2		2			1.21903	0.671489	0.945259			0.428675	0.89625	0.662462			-0.2352	0.112789	-0.0612056
>sp|P36222|CH3L1_HUMAN Chitinase-3-like protein 1 OS=Homo sapiens GN=CHI3L1 PE=1 SV=2	1	1	-1.06063	-0.370507	-1.38202	-1.39289	-1.05151	0.604381	2.08889	2.44637	-0.0968762	1.26069	1.11899	-0.563889	1.07409	1.56616	0.798838
>sp|P36896|ACV1B_HUMAN Activin receptor type-1B OS=Homo sapiens GN=ACVR1B PE=1 SV=1	1	1	1.6193	1.31931	1.13537	1.72091	1.44872	-0.313427	0.157418	-0.41431	0.681366	0.0277619	0.627068	0.349018	-0.354165	-1.38448	-0.19064
>sp|P36915|GNL1_HUMAN Guanine nucleotide-binding protein-like 1 OS=Homo sapiens GN=GNL1 PE=1 SV=2	1	1	0.522496	0.0793923	-1.50571	-0.460717	-0.341136	0.912429	0.673404	2.27581	1.35558	1.30431	0.777434	0.937325	1.10504	0.795458	0.903814
>sp|P36941|TNR3_HUMAN Tumor necrosis factor receptor superfamily member 3 OS=Homo sapiens GN=LTBR PE=1 SV=1	1		-0.10232	-0.139181			-0.120751	0.207125	1.18658			0.696851	0.791801	0.977943			0.884872
>sp|P36955|PEDF_HUMAN Pigment epithelium-derived factor OS=Homo sapiens GN=SERPINF1 PE=1 SV=4	4	4	0.131929	0.393713	-0.376599	-0.222399	-0.018339	1.11569	0.856473	0.905201	-1.02216	0.463801	1.52208	0.0645535	-0.18145	2.72282	1.032
>sp|P36957|ODO2_HUMAN Dihydrolipoyllysine-residue succinyltransferase component of 2-oxoglutarate dehydrogenase complex, mitochondrial OS=Homo sapiens GN=DLST PE=1 SV=4	1		1.44052	0.172387			0.806455	-0.227816	0.700872			0.236528	0.281402	0.703905			0.492653
>sp|P36980|FHR2_HUMAN Complement factor H-related protein 2 OS=Homo sapiens GN=CFHR2 PE=1 SV=1		1			-1.17943	0.151653	-0.513886			0.583116	0.827873	0.705495			1.45826	0.971891	1.21508
>sp|P37198|NUP62_HUMAN Nuclear pore glycoprotein p62 OS=Homo sapiens GN=NUP62 PE=1 SV=3		1			0.478441	0.150224	0.314333			0.893696	0.920406	0.907051			1.14796	0.0119644	0.57996
>sp|P37268|FDFT_HUMAN Squalene synthase OS=Homo sapiens GN=FDFT1 PE=1 SV=1		1			3.4049	-1.77813	0.813389			-2.11129	1.68849	-0.211402			-2.40272	-0.895362	-1.64904
>sp|P37837|TALDO_HUMAN Transaldolase OS=Homo sapiens GN=TALDO1 PE=1 SV=2	1	2	2.24182	-0.0749744	0.795943	1.47973	1.11063	-0.401572	-1.17956	-0.604484	1.41284	-0.193193	-0.289322	1.15582	-0.1571	-0.751517	-0.01053
>sp|P38398|BRCA1_HUMAN Breast cancer type 1 susceptibility protein OS=Homo sapiens GN=BRCA1 PE=1 SV=2	1		-0.3355	0.294728			-0.0203858	0.494436	0.344913			0.419675	2.83399	-1.22818			0.802903
>sp|P38606|VATA_HUMAN V-type proton ATPase catalytic subunit A OS=Homo sapiens GN=ATP6V1A PE=1 SV=2	1	1	0.205734	0.180331	0.190127	0.665417	0.310402	0.0180118	0.59223	1.68834	0.3221	0.65517	0.25948	1.56278	-0.28911	0.457425	0.497644
>sp|P38646|GRP75_HUMAN Stress-70 protein, mitochondrial OS=Homo sapiens GN=HSPA9 PE=1 SV=2	1		1.96604	1.93206			1.94905	-2.48444	-1.30783			-1.89613	-0.147036	0.700568			0.276766
>sp|P39059|COFA1_HUMAN Collagen alpha-1(XV) chain OS=Homo sapiens GN=COL15A1 PE=1 SV=2	6	6	0.194945	0.603236	0.536703	1.32109	0.663993	-0.923632	1.51515	1.24313	0.05788	0.473131	0.916015	0.827778	0.363688	-0.734539	0.343236
>sp|P39060|COIA1_HUMAN Collagen alpha-1(XVIII) chain OS=Homo sapiens GN=COL18A1 PE=1 SV=5	3	3	0.997975	0.576051	0.943281	1.08027	0.899394	-0.83895	0.964901	0.661899	0.750953	0.384701	0.746361	1.04741	0.394063	-0.487823	0.425003
>sp|P40121|CAPG_HUMAN Macrophage-capping protein OS=Homo sapiens GN=CAPG PE=1 SV=2	1	1	1.70944	-1.7132	-0.361276	1.25033	0.221324	3.54929	-1.1003	0.0524777	1.13243	0.908475	-1.32559	-2.12896	0.646261	-0.026755	-0.70876
>sp|P40189|IL6RB_HUMAN Interleukin-6 receptor subunit beta OS=Homo sapiens GN=IL6ST PE=1 SV=2		2			0.603597	0.422503	0.51305			0.655445	0.433573	0.544509			0.693328	0.773914	0.733621
>sp|P40199|CEAM6_HUMAN Carcinoembryonic antigen-related cell adhesion molecule 6 OS=Homo sapiens GN=CEACAM6 PE=1 SV=3	1	1	1.48502	0.818011	0.633102	0.73964	0.918944	1.51689	-0.7459	0.568891	0.350087	0.422492	0.0298984	0.0966381	-0.24957	0.826668	0.175909
>sp|P40225|TPO_HUMAN Thrombopoietin OS=Homo sapiens GN=THPO PE=1 SV=1	1		-0.0491941	0.306135			0.12847	-0.00373908	0.336157			0.166209	1.73622	0.387568			1.0619
>sp|P40394|ADH7_HUMAN Alcohol dehydrogenase class 4 mu/sigma chain OS=Homo sapiens GN=ADH7 PE=1 SV=2		1			1.10377	0.977798	1.04078			-0.617209	0.62879	0.00579068			-0.821155	0.439493	-0.190831
>sp|P40925|MDHC_HUMAN Malate dehydrogenase, cytoplasmic OS=Homo sapiens GN=MDH1 PE=1 SV=4	1		0.0576514	-0.275567			-0.108958	0.507974	1.04086			0.774415	-0.178149	1.44227			0.632059
>sp|P40926|MDHM_HUMAN Malate dehydrogenase, mitochondrial OS=Homo sapiens GN=MDH2 PE=1 SV=3		1			0.638741	1.64452	1.14163			-0.558334	-1.05123	-0.804784			0.00595446	-0.029747	-0.0118963
>sp|P41002|CCNF_HUMAN Cyclin-F OS=Homo sapiens GN=CCNF PE=1 SV=2	1	1	1.20977	2.15199	1.50094	1.20306	1.51644	-0.747692	-1.39936	-1.47249	0.62893	-0.747653	1.26043	0.992019	-0.963942	-0.578041	0.177615
>sp|P41146|OPRX_HUMAN Nociceptin receptor OS=Homo sapiens GN=OPRL1 PE=1 SV=1	1		0.774023	1.6595			1.21676	0.206831	-0.59944			-0.196304	1.4326	-0.224147			0.604225
>sp|P41181|AQP2_HUMAN Aquaporin-2 OS=Homo sapiens GN=AQP2 PE=1 SV=1	1	1	0.793347	0.304449	0.730187	1.1884	0.754095	0.12188	1.20544	-0.403395	1.55298	0.619227	1.66146	-0.578258	0.359285	-0.473272	0.242303
>sp|P41214|EIF2D_HUMAN Eukaryotic translation initiation factor 2D OS=Homo sapiens GN=EIF2D PE=1 SV=3	1		0.260974	-0.519893			-0.12946	-0.312361	1.63727			0.662454	1.2142	0.482969			0.848586
>sp|P41222|PTGDS_HUMAN Prostaglandin-H2 D-isomerase OS=Homo sapiens GN=PTGDS PE=1 SV=1	13	14	2.36365	1.46872	2.48821	0.567527	1.72203	0.18009	-1.15067	-0.228897	1.7795	0.145005	1.22688	-0.583793	-0.235857	-0.8443	-0.109267
>sp|P41227|NAA10_HUMAN N-alpha-acetyltransferase 10 OS=Homo sapiens GN=NAA10 PE=1 SV=1		1			0.75985	0.109242	0.434546			0.893429	0.46671	0.68007			0.643637	0.235566	0.439602
>sp|P41229|KDM5C_HUMAN Lysine-specific demethylase 5C OS=Homo sapiens GN=KDM5C PE=1 SV=2		1			-0.721924	-0.900689	-0.811307			0.806783	-0.0297543	0.388514			1.76207	1.59755	1.67981
>sp|P41273|TNFL9_HUMAN Tumor necrosis factor ligand superfamily member 9 OS=Homo sapiens GN=TNFSF9 PE=1 SV=1		1			0.38024	0.845788	0.613014			-0.557305	0.376051	-0.0906269			0.656621	0.833985	0.745303
>sp|P41594|GRM5_HUMAN Metabotropic glutamate receptor 5 OS=Homo sapiens GN=GRM5 PE=1 SV=2	2		-0.256412	-0.193514			-0.224963	1.17755	1.762			1.46978	1.28676	-1.07125			0.107757
>sp|P42331|RHG25_HUMAN Rho GTPase-activating protein 25 OS=Homo sapiens GN=ARHGAP25 PE=1 SV=2		1			-0.557028	0.7073	0.0751362			0.918854	0.940453	0.929654			1.10561	0.249844	0.677726
>sp|P42338|PK3CB_HUMAN Phosphatidylinositol 4,5-bisphosphate 3-kinase catalytic subunit beta isoform OS=Homo sapiens GN=PIK3CB PE=1 SV=1	1	1	-0.11063	-0.355469	-0.176293	-1.36077	-0.50079	1.38861	0.743914	1.75114	0.544348	1.107	0.954415	0.757681	1.65037	0.341104	0.925893
>sp|P42345|MTOR_HUMAN Serine/threonine-protein kinase mTOR OS=Homo sapiens GN=MTOR PE=1 SV=1	1	1	0.367096	2.06761	1.39698	0.204196	1.00897	-0.0917565	-0.745685	0.249879	0.711834	0.031068	1.24504	-0.0674709	-0.0214956	0.943353	0.524857
>sp|P42566|EPS15_HUMAN Epidermal growth factor receptor substrate 15 OS=Homo sapiens GN=EPS15 PE=1 SV=2	1		1.46427	1.41638			1.44033	0.678898	-0.674366			0.00226583	1.57698	-2.23459			-0.328808
>sp|P42684|ABL2_HUMAN Abelson tyrosine-protein kinase 2 OS=Homo sapiens GN=ABL2 PE=1 SV=1	1	2	0.0639237	-0.192409	-0.233027	-0.144644	-0.126539	1.35463	1.04585	1.49817	-0.196839	0.925454	1.54344	-1.03812	1.6961	0.676866	0.71957
>sp|P42696|RBM34_HUMAN RNA-binding protein 34 OS=Homo sapiens GN=RBM34 PE=1 SV=2	1	1	-2.21229	-3.7045	3.1113	-3.70526	-1.62769	-6.94875	-2.79846	-0.0743896	-6.25665	-4.01956	-5.98566	4.12828	0.376268	-5.64759	-1.78218
>sp|P42765|THIM_HUMAN 3-ketoacyl-CoA thiolase, mitochondrial OS=Homo sapiens GN=ACAA2 PE=1 SV=2		1			-0.951243	0.491317	-0.229963			1.29317	2.00482	1.649			0.729573	0.0569485	0.393261
>sp|P42785|PCP_HUMAN Lysosomal Pro-X carboxypeptidase OS=Homo sapiens GN=PRCP PE=1 SV=1	4	4	0.907273	0.867157	0.187368	0.433231	0.598757	0.113096	0.637142	1.53533	1.16157	0.861784	0.262067	1.29436	0.33097	0.413907	0.575327
>sp|P42858|HD_HUMAN Huntingtin OS=Homo sapiens GN=HTT PE=1 SV=2		1			-0.384305	0.0709415	-0.156682			3.6626	-3.84781	-0.0926019			1.40967	-1.79449	-0.192408
>sp|P43121|MUC18_HUMAN Cell surface glycoprotein MUC18 OS=Homo sapiens GN=MCAM PE=1 SV=2	7	8	1.21546	0.897123	1.00092	0.817451	0.982738	0.760139	0.308541	0.80283	0.972682	0.711048	0.66054	0.542717	1.07989	-0.330632	0.48813
>sp|P43251|BTD_HUMAN Biotinidase OS=Homo sapiens GN=BTD PE=1 SV=2	6	8	0.628536	0.545622	0.729955	0.053679	0.489448	0.635097	0.629448	1.42458	0.87275	0.890469	0.878277	0.829003	1.36452	0.236346	0.827036
>sp|P43356|MAGA2_HUMAN Melanoma-associated antigen 2 OS=Homo sapiens GN=MAGEA2 PE=1 SV=1	1		0.39752	1.05465			0.726086	0.849305	0.462702			0.656004	1.34742	-0.718178			0.31462
>sp|P43652|AFAM_HUMAN Afamin OS=Homo sapiens GN=AFM PE=1 SV=1	12	14	-0.34142	-0.0521271	-0.736327	-0.897926	-0.50695	0.730565	1.59999	1.12813	1.65159	1.27757	1.77314	-1.15262	2.2451	1.23654	1.02554
>sp|P43686|PRS6B_HUMAN 26S protease regulatory subunit 6B OS=Homo sapiens GN=PSMC4 PE=1 SV=2	1		1.57072	1.84142			1.70607	0.0236848	0.202634			0.113159	-0.675828	-0.639766			-0.657797
>sp|P46013|KI67_HUMAN Antigen KI-67 OS=Homo sapiens GN=MKI67 PE=1 SV=2	1		-0.285046	-0.603068			-0.444057	0.993874	1.68688			1.34037	1.37258	-0.437536			0.46752
>sp|P46019|KPB2_HUMAN Phosphorylase b kinase regulatory subunit alpha, liver isoform OS=Homo sapiens GN=PHKA2 PE=1 SV=1		1			0.876738	1.05452	0.96563			-0.144961	0.137437	-0.00376227			-0.0204116	0.210483	0.0950356
>sp|P46020|KPB1_HUMAN Phosphorylase b kinase regulatory subunit alpha, skeletal muscle isoform OS=Homo sapiens GN=PHKA1 PE=1 SV=2		1			-0.361356	2.59846	1.11855			-3.40498	-1.67237	-2.53868			-1.85125	-0.191831	-1.02154
>sp|P46108|CRK_HUMAN Adapter molecule crk OS=Homo sapiens GN=CRK PE=1 SV=2		1			-1.36226	-2.61301	-1.98764			2.75229	-0.180493	1.2859			1.10792	1.36082	1.23437
>sp|P46777|RL5_HUMAN 60S ribosomal protein L5 OS=Homo sapiens GN=RPL5 PE=1 SV=3	1	2	-2.23116	-1.14426	-0.769539	-0.833009	-1.24449	1.59917	1.61786	1.56562	1.74651	1.63229	1.07491	0.0887574	1.83705	0.911061	0.977945
>sp|P46778|RL21_HUMAN 60S ribosomal protein L21 OS=Homo sapiens GN=RPL21 PE=1 SV=2		1			-0.4198	-0.36878	-0.39429			1.53022	0.184225	0.857221			1.37416	1.00372	1.18894
>sp|P46934|NEDD4_HUMAN E3 ubiquitin-protein ligase NEDD4 OS=Homo sapiens GN=NEDD4 PE=1 SV=4		1			-1.29862	-0.794099	-1.04636			3.26451	-3.56919	-0.152338			2.52365	-1.1596	0.682024
>sp|P47874|OMP_HUMAN Olfactory marker protein OS=Homo sapiens GN=OMP PE=2 SV=2		1			0.957578	-0.195582	0.380998			0.947459	0.807553	0.877506			0.59301	0.274592	0.433801
>sp|P48165|CXA8_HUMAN Gap junction alpha-8 protein OS=Homo sapiens GN=GJA8 PE=1 SV=3		1			0.520985	0.258079	0.389532			1.30499	0.70805	1.00652			0.627885	-0.0394303	0.294228
>sp|P48551|INAR2_HUMAN Interferon alpha/beta receptor 2 OS=Homo sapiens GN=IFNAR2 PE=1 SV=1	1	1	1.18489	1.18803	1.72004	0.174292	1.06681	0.684817	-0.642088	0.156628	0.60189	0.200312	1.25357	0.365925	0.237977	0.225236	0.520676
>sp|P48553|TPC10_HUMAN Trafficking protein particle complex subunit 10 OS=Homo sapiens GN=TRAPPC10 PE=1 SV=2	1		-1.3853	-0.911596			-1.14845	-0.93356	1.90428			0.485361	2.68275	-1.30571			0.688522
>sp|P48594|SPB4_HUMAN Serpin B4 OS=Homo sapiens GN=SERPINB4 PE=1 SV=2	2	3	1.11071	0.328545	-0.179191	0.812925	0.518247	1.08461	0.395668	1.47565	1.36177	1.07942	0.648249	0.570867	0.225056	0.426527	0.467675
>sp|P48664|EAA4_HUMAN Excitatory amino acid transporter 4 OS=Homo sapiens GN=SLC1A6 PE=2 SV=1		1			0.564702	0.568865	0.566784			0.563218	-0.0917775	0.23572			0.839183	0.405419	0.622301
>sp|P48736|PK3CG_HUMAN Phosphatidylinositol 4,5-bisphosphate 3-kinase catalytic subunit gamma isoform OS=Homo sapiens GN=PIK3CG PE=1 SV=3		1			0.157931	0.232971	0.195451			-1.077	0.210351	-0.433326			-0.00739332	2.24489	1.11875
>sp|P48745|NOV_HUMAN Protein NOV homolog OS=Homo sapiens GN=NOV PE=1 SV=1	1	1	-0.454096	1.37735	0.244582	0.824513	0.498088	0.399581	0.281629	0.823072	0.753493	0.564444	1.19034	0.219571	-0.51819	0.0394144	0.232784
>sp|P49190|PTH2R_HUMAN Parathyroid hormone 2 receptor OS=Homo sapiens GN=PTH2R PE=1 SV=1	1		2.64024	-1.15619			0.742023	1.64236	-0.17743			0.732466	-0.941337	-1.581			-1.26117
>sp|P49221|TGM4_HUMAN Protein-glutamine gamma-glutamyltransferase 4 OS=Homo sapiens GN=TGM4 PE=1 SV=2		1			0.898957	0.322178	0.610567			-0.610838	1.77858	0.583873			0.283888	-0.00977449	0.137057
>sp|P49366|DHYS_HUMAN Deoxyhypusine synthase OS=Homo sapiens GN=DHPS PE=1 SV=1	1	1	2.14047	1.36616	-0.20567	0.681165	0.99553	-0.313781	-1.1236	-0.683472	2.61595	0.123773	1.49624	-1.35936	0.0808494	0.905812	0.280886
>sp|P49419|AL7A1_HUMAN Alpha-aminoadipic semialdehyde dehydrogenase OS=Homo sapiens GN=ALDH7A1 PE=1 SV=5		1			0.4906	-0.319597	0.0855015			-0.442205	0.0700152	-0.186095			2.28467	0.423485	1.35408
>sp|P49454|CENPF_HUMAN Centromere protein F OS=Homo sapiens GN=CENPF PE=1 SV=2	2	2	2.32373	1.33822	1.60713	0.21774	1.3717	0.475507	-0.386182	0.651667	-0.273465	0.116882	0.696154	-1.01541	-0.639241	0.67162	-0.07172
>sp|P49641|MA2A2_HUMAN Alpha-mannosidase 2x OS=Homo sapiens GN=MAN2A2 PE=2 SV=3	1	1	-1.03389	-1.15672	-1.79844	-0.884914	-1.21849	0.810636	2.08613	1.57804	0.946858	1.35542	1.64798	-0.721165	2.36412	0.741883	1.0082
>sp|P49711|CTCF_HUMAN Transcriptional repressor CTCF OS=Homo sapiens GN=CTCF PE=1 SV=1		1			0.234978	-0.19769	0.018644			1.13095	0.460589	0.795767			1.38265	0.347646	0.86515
>sp|P49721|PSB2_HUMAN Proteasome subunit beta type-2 OS=Homo sapiens GN=PSMB2 PE=1 SV=1	1		1.02649	1.59283			1.30966	0.889099	-1.0124			-0.0616507	0.998276	-0.225816			0.38623
>sp|P49747|COMP_HUMAN Cartilage oligomeric matrix protein OS=Homo sapiens GN=COMP PE=1 SV=2	2	1	2.07775	0.214313	0.599654	0.85604	0.936938	0.218241	0.363529	0.972695	1.06589	0.65509	0.157627	0.385976	0.205661	-0.863077	-0.0284533
>sp|P49750|YLPM1_HUMAN YLP motif-containing protein 1 OS=Homo sapiens GN=YLPM1 PE=1 SV=3		1			0.0880421	0.120535	0.104288			0.928022	0.296503	0.612263			0.982057	0.859469	0.920763
>sp|P49841|GSK3B_HUMAN Glycogen synthase kinase-3 beta OS=Homo sapiens GN=GSK3B PE=1 SV=2		1			-0.555337	-0.754786	-0.655062			0.451916	1.28597	0.868945			1.70505	1.21921	1.46213
>sp|P49913|CAMP_HUMAN Cathelicidin antimicrobial peptide OS=Homo sapiens GN=CAMP PE=1 SV=1		1			-0.962061	1.9854	0.511667			-1.99149	2.21214	0.110325			-0.739655	-0.517908	-0.628781
>sp|P49915|GUAA_HUMAN GMP synthase [glutamine-hydrolyzing] OS=Homo sapiens GN=GMPS PE=1 SV=1		1			-0.374643	0.900297	0.262827			2.11882	-1.57922	0.269799			0.899018	-0.143689	0.377665
>sp|P50053|KHK_HUMAN Ketohexokinase OS=Homo sapiens GN=KHK PE=1 SV=1		1			0.182873	0.706942	0.444908			1.57092	-0.88776	0.341579			-0.25806	0.613167	0.177554
>sp|P50395|GDIB_HUMAN Rab GDP dissociation inhibitor beta OS=Homo sapiens GN=GDI2 PE=1 SV=2	1	1	0.697194	0.475902	-0.0494106	0.711465	0.458787	0.651929	0.723524	1.04994	0.823766	0.812291	0.444032	0.485411	1.09165	0.168242	0.547333
>sp|P50570|DYN2_HUMAN Dynamin-2 OS=Homo sapiens GN=DNM2 PE=1 SV=2		1			-0.590485	-0.563481	-0.576983			1.30006	0.897512	1.09879			1.86599	0.575225	1.22061
>sp|P50748|KNTC1_HUMAN Kinetochore-associated protein 1 OS=Homo sapiens GN=KNTC1 PE=1 SV=1		2			-30.0096	-0.469355	-15.2395			-0.299047	2.36267	1.03181			2.95203	0.0513155	1.50167
>sp|P50895|BCAM_HUMAN Basal cell adhesion molecule OS=Homo sapiens GN=BCAM PE=1 SV=2	7	6	0.457328	0.803738	0.520298	0.238472	0.504959	0.0503092	0.680404	1.46332	1.41603	0.902517	1.13681	0.998561	0.93985	-0.324038	0.687796
>sp|P50995|ANX11_HUMAN Annexin A11 OS=Homo sapiens GN=ANXA11 PE=1 SV=1	2	4	0.351536	0.106751	0.619638	1.58423	0.665539	0.958498	1.01522	0.32349	0.523017	0.705056	-0.418703	1.06823	0.13571	-0.449632	0.0839025
>sp|P51149|RAB7A_HUMAN Ras-related protein Rab-7a OS=Homo sapiens GN=RAB7A PE=1 SV=1	1	1	1.38646	0.940845	0.263384	2.20596	1.19916	0.237065	-0.408993	-0.925466	-1.23374	-0.582783	0.884513	0.402501	-1.6368	-0.224293	-0.14352
>sp|P51160|PDE6C_HUMAN Cone cGMP-specific 3',5'-cyclic phosphodiesterase subunit alpha' OS=Homo sapiens GN=PDE6C PE=1 SV=2	1		-2.8861	-0.484474			-1.68529	-2.83782	3.21778			0.18998	-1.56928	-0.36454			-0.966909
>sp|P51451|BLK_HUMAN Tyrosine-protein kinase Blk OS=Homo sapiens GN=BLK PE=1 SV=3	1	1	0.743169	-2.44453	-1.37119	-2.30867	-1.3453	3.54948	-1.11106	-4.98818	3.21196	0.165549	0.483833	-1.50936	-0.765407	3.06467	0.318434
>sp|P51654|GPC3_HUMAN Glypican-3 OS=Homo sapiens GN=GPC3 PE=1 SV=1	1	2	1.01913	1.04402	0.472118	0.743121	0.819597	-1.29341	1.32875	0.370021	0.352773	0.189533	0.482694	-0.0516597	0.685133	0.700434	0.45415
>sp|P51688|SPHM_HUMAN N-sulphoglucosamine sulphohydrolase OS=Homo sapiens GN=SGSH PE=1 SV=1	3	2	0.717778	0.659921	-0.138908	0.50973	0.43713	1.35912	0.555654	0.738437	2.08859	1.18545	0.0209525	0.646397	0.594614	0.4215	0.420866
>sp|P51690|ARSE_HUMAN Arylsulfatase E OS=Homo sapiens GN=ARSE PE=1 SV=2		1			0.564475	0.250501	0.407488			-0.814032	1.4202	0.303082			0.55886	1.07673	0.817793
>sp|P51797|CLCN6_HUMAN Chloride transport protein 6 OS=Homo sapiens GN=CLCN6 PE=1 SV=2		1			0.0887128	0.175226	0.13197			0.823153	2.60687	1.71501			0.647667	-0.228528	0.209569
>sp|P51800|CLCKA_HUMAN Chloride channel protein ClC-Ka OS=Homo sapiens GN=CLCNKA PE=1 SV=1		1			1.93606	-1.46894	0.233561			-0.321646	-0.949929	-0.635787			0.510392	0.504234	0.507313
>sp|P51805|PLXA3_HUMAN Plexin-A3 OS=Homo sapiens GN=PLXNA3 PE=1 SV=2	1		-0.176554	2.91891			1.37118	-0.524472	-0.711482			-0.617977	0.744354	-1.28293			-0.269287
>sp|P51857|AK1D1_HUMAN 3-oxo-5-beta-steroid 4-dehydrogenase OS=Homo sapiens GN=AKR1D1 PE=1 SV=1	1	1	2.39176	1.63987	1.84741	1.12189	1.75023	-1.4542	-1.63992	-2.27395	0.0910046	-1.31926	1.54716	-1.72788	-1.55139	-0.556966	-0.572268
>sp|P51884|LUM_HUMAN Lumican OS=Homo sapiens GN=LUM PE=1 SV=2	4	2	-0.0212206	1.37386	1.22602	-0.362136	0.55413	0.367096	0.122692	0.995943	-0.438402	0.261832	0.845441	1.01497	0.0578334	1.4856	0.850961
>sp|P52209|6PGD_HUMAN 6-phosphogluconate dehydrogenase, decarboxylating OS=Homo sapiens GN=PGD PE=1 SV=3	2		0.699889	0.559973			0.629931	-0.598489	-0.148614			-0.373551	-0.108325	2.19959			1.04563
>sp|P52333|JAK3_HUMAN Tyrosine-protein kinase JAK3 OS=Homo sapiens GN=JAK3 PE=1 SV=2	2	2	0.263808	1.32541	1.18251	-0.0773512	0.673596	0.0151928	0.330402	0.494211	-0.339357	0.125112	1.83718	-0.526735	0.575985	0.687318	0.643437
>sp|P52565|GDIR1_HUMAN Rho GDP-dissociation inhibitor 1 OS=Homo sapiens GN=ARHGDIA PE=1 SV=3	1	1	0.814426	0.353767	0.702101	0.781069	0.662841	0.3848	0.147459	0.896558	0.773002	0.550455	0.921384	1.13243	0.66019	-0.569299	0.536176
>sp|P52746|ZN142_HUMAN Zinc finger protein 142 OS=Homo sapiens GN=ZNF142 PE=1 SV=4	1	1	0.182966	0.0777913	0.282124	-0.942848	-0.0999918	0.504581	1.19434	-0.0072299	0.783036	0.618682	1.42	-0.0880711	1.44019	1.45859	1.05768
>sp|P53350|PLK1_HUMAN Serine/threonine-protein kinase PLK1 OS=Homo sapiens GN=PLK1 PE=1 SV=1	1		0.559836	1.3429			0.951367	0.945892	-0.137358			0.404267	1.23815	-0.42343			0.40736
>sp|P53420|CO4A4_HUMAN Collagen alpha-4(IV) chain OS=Homo sapiens GN=COL4A4 PE=1 SV=3	1		-0.506202	-0.395132			-0.450667	1.07693	1.40828			1.24261	1.48424	-0.237233			0.623505
>sp|P53634|CATC_HUMAN Dipeptidyl peptidase 1 OS=Homo sapiens GN=CTSC PE=1 SV=2	6	8	1.11443	0.592582	0.492499	0.429629	0.657284	0.111386	0.733603	0.422891	1.73597	0.750963	0.62023	0.690425	0.814652	0.506865	0.658043
>sp|P53990|IST1_HUMAN IST1 homolog OS=Homo sapiens GN=IST1 PE=1 SV=1	4	5	1.50608	0.224807	0.575306	1.55069	0.964221	0.212278	0.966284	0.3071	0.909845	0.598877	0.79878	0.29466	0.438201	-0.949557	0.145521
>sp|P54108|CRIS3_HUMAN Cysteine-rich secretory protein 3 OS=Homo sapiens GN=CRISP3 PE=1 SV=1	3	1	1.07052	1.35795	0.466288	0.867657	0.940605	0.497978	-0.0258944	-0.424197	-0.0351408	0.00318634	0.674874	0.432466	1.28322	0.222353	0.653229
>sp|P54136|SYRC_HUMAN Arginine--tRNA ligase, cytoplasmic OS=Homo sapiens GN=RARS PE=1 SV=2	1	1	-5.45478	1.68074	-0.657841	0.0940481	-1.08446	-5.11363	2.56531	3.58921	-2.21331	-0.293104	-2.06495	0.434428	1.53246	0.455593	0.0893834
>sp|P54198|HIRA_HUMAN Protein HIRA OS=Homo sapiens GN=HIRA PE=1 SV=2		1			-0.43126	-0.754247	-0.592754			0.432354	0.883357	0.657855			1.53128	1.40877	1.47003
>sp|P54259|ATN1_HUMAN Atrophin-1 OS=Homo sapiens GN=ATN1 PE=1 SV=3	1	1	-1.31279	-0.638069	-0.808889	-0.932417	-0.923041	1.31423	1.63444	0.949106	0.956944	1.21368	1.28717	-0.114851	1.50283	1.50637	1.04538
>sp|P54277|PMS1_HUMAN PMS1 protein homolog 1 OS=Homo sapiens GN=PMS1 PE=1 SV=1		1			1.16311	-0.79663	0.183239			0.210624	0.827904	0.519264			1.49619	-0.0276056	0.734292
>sp|P54652|HSP72_HUMAN Heat shock-related 70 kDa protein 2 OS=Homo sapiens GN=HSPA2 PE=1 SV=1		1			2.57241	-0.00486762	1.28377			0.565135	-1.46419	-0.449528			-0.136449	-2.54158	-1.33901
>sp|P54760|EPHB4_HUMAN Ephrin type-B receptor 4 OS=Homo sapiens GN=EPHB4 PE=1 SV=2	4	4	0.849571	0.743894	0.667599	0.698119	0.739796	0.755398	0.471873	0.485009	0.500309	0.553147	0.856528	0.506051	0.997227	0.386743	0.686637
>sp|P54802|ANAG_HUMAN Alpha-N-acetylglucosaminidase OS=Homo sapiens GN=NAGLU PE=1 SV=2	21	20	0.291891	0.224532	0.421187	-0.0443042	0.223326	0.948686	0.854578	1.64367	1.16106	1.152	0.170949	1.28756	1.44562	0.23119	0.783831
>sp|P55000|SLUR1_HUMAN Secreted Ly-6/uPAR-related protein 1 OS=Homo sapiens GN=SLURP1 PE=1 SV=2	2	3	1.25292	1.21584	1.2265	1.83567	1.38273	-0.389111	-0.248977	-1.02843	-1.02708	-0.673401	0.512382	1.32367	-0.195164	-1.34276	0.0745335
>sp|P55011|S12A2_HUMAN Solute carrier family 12 member 2 OS=Homo sapiens GN=SLC12A2 PE=1 SV=1	1	1	0.429711	0.710453	0.629348	2.18228	0.987948	0.387218	0.919544	-1.05558	0.483507	0.183672	0.560171	0.433475	-1.66503	-2.53162	-0.800751
>sp|P55017|S12A3_HUMAN Solute carrier family 12 member 3 OS=Homo sapiens GN=SLC12A3 PE=1 SV=3	1		0.516495	-0.621488			-0.0524967	0.658897	1.61666			1.13778	0.785247	-0.24132			0.271963
>sp|P55042|RAD_HUMAN GTP-binding protein RAD OS=Homo sapiens GN=RRAD PE=1 SV=2	1		-0.400385	3.37143			1.48552	-0.916898	-0.211749			-0.564323	0.285459	-38.3892			-19.0519
>sp|P55072|TERA_HUMAN Transitional endoplasmic reticulum ATPase OS=Homo sapiens GN=VCP PE=1 SV=4	1	1	-1.21008	1.75273	-0.414511	-0.930416	-0.200569	-0.797413	1.67659	3.64848	-2.08602	0.610409	0.449153	-0.478638	1.45824	-0.506902	0.230463
>sp|P55197|AF10_HUMAN Protein AF-10 OS=Homo sapiens GN=MLLT10 PE=1 SV=1	1	1	-0.730996	1.53189	0.803206	-0.0254892	0.394652	1.06304	-0.663503	1.62772	0.712722	0.684993	0.533028	1.39147	1.19966	-0.897386	0.556693
>sp|P55209|NP1L1_HUMAN Nucleosome assembly protein 1-like 1 OS=Homo sapiens GN=NAP1L1 PE=1 SV=1		1			-0.100462	0.0773573	-0.0115526			0.0376739	3.44314	1.74041			1.25439	-0.999996	0.127198
>sp|P55259|GP2_HUMAN Pancreatic secretory granule membrane major glycoprotein GP2 OS=Homo sapiens GN=GP2 PE=2 SV=3	1	1	-0.01058	0.80861	0.516406	1.05001	0.59111	-0.0495486	0.349688	0.319425	1.1796	0.449791	0.917161	1.16992	0.300638	-0.179054	0.552166
>sp|P55268|LAMB2_HUMAN Laminin subunit beta-2 OS=Homo sapiens GN=LAMB2 PE=1 SV=2	1		0.629811	0.372542			0.501176	0.435852	1.3082			0.872028	1.32066	-1.05153			0.134565
>sp|P55273|CDN2D_HUMAN Cyclin-dependent kinase 4 inhibitor D OS=Homo sapiens GN=CDKN2D PE=1 SV=1		2			1.56327	1.21003	1.38665			-1.84661	0.114274	-0.866171			-0.195498	1.01404	0.40927
>sp|P55285|CADH6_HUMAN Cadherin-6 OS=Homo sapiens GN=CDH6 PE=1 SV=1	1	2	0.370939	0.305206	1.33685	0.138479	0.537869	0.532754	0.438576	0.550136	0.738834	0.565075	0.476966	1.14855	0.330731	0.183821	0.535016
>sp|P55287|CAD11_HUMAN Cadherin-11 OS=Homo sapiens GN=CDH11 PE=1 SV=2	4	6	0.428975	1.447	1.58993	0.0853218	0.887809	0.76479	0.0568756	0.765941	0.618578	0.551546	1.08756	0.354844	0.390803	0.287273	0.53012
>sp|P55290|CAD13_HUMAN Cadherin-13 OS=Homo sapiens GN=CDH13 PE=1 SV=1	5	5	1.07025	0.880636	1.83214	0.875479	1.16463	0.722147	-0.0209273	0.0258241	0.0710444	0.199522	1.18104	0.412894	0.282642	0.326546	0.55078
>sp|P56180|TPTE_HUMAN Putative tyrosine-protein phosphatase TPTE OS=Homo sapiens GN=TPTE PE=2 SV=3		1			-0.123367	-0.677253	-0.40031			0.652351	-0.232345	0.210003			2.16965	0.892323	1.53099
>sp|P56537|IF6_HUMAN Eukaryotic translation initiation factor 6 OS=Homo sapiens GN=EIF6 PE=1 SV=1	4	3	0.33229	0.33457	1.27474	0.697223	0.659707	0.838241	0.830075	1.25983	0.439585	0.841932	0.418205	1.2068	0.63646	-0.0339248	0.556886
>sp|P56556|NDUA6_HUMAN NADH dehydrogenase [ubiquinone] 1 alpha subcomplex subunit 6 OS=Homo sapiens GN=NDUFA6 PE=1 SV=3		1			-1.00169	-0.735659	-0.868673			0.653413	1.65782	1.15562			1.94222	0.900563	1.42139
>sp|P57071|PRD15_HUMAN PR domain zinc finger protein 15 OS=Homo sapiens GN=PRDM15 PE=2 SV=4		1			-0.713524	-1.08809	-0.90081			1.85286	-1.1799	0.336482			-0.599963	2.5945	0.99727
>sp|P57081|WDR4_HUMAN tRNA (guanine-N(7)-)-methyltransferase subunit WDR4 OS=Homo sapiens GN=WDR4 PE=1 SV=2	1	1	-0.573763	-0.741466	-0.906103	-0.75277	-0.743526	0.911047	1.73778	1.07631	0.66081	1.09649	1.25683	-0.15366	1.76722	1.25562	1.0315
>sp|P57771|RGS8_HUMAN Regulator of G-protein signaling 8 OS=Homo sapiens GN=RGS8 PE=1 SV=1		1			1.22724	0.458155	0.842695			-0.450208	0.871032	0.210412			-0.499353	0.62258	0.0616137
>sp|P58107|EPIPL_HUMAN Epiplakin OS=Homo sapiens GN=EPPK1 PE=1 SV=2		1			-0.35346	0.348627	-0.00241657			1.31408	-0.679258	0.317412			0.728765	1.17992	0.95434
>sp|P58499|FAM3B_HUMAN Protein FAM3B OS=Homo sapiens GN=FAM3B PE=1 SV=2	2	1	1.33785	1.13426	0.333912	0.57869	0.846177	-0.752766	0.786511	0.507572	-0.0524263	0.122223	0.344163	0.401681	1.3755	0.11537	0.559178
>sp|P59665|DEF1_HUMAN Neutrophil defensin 1 OS=Homo sapiens GN=DEFA1 PE=1 SV=1	3	3	2.4589	2.4938	-1.93335	3.36067	1.59501	0.353817	-1.79717	-5.61199	-2.97313	-2.50712	-0.0456789	-2.53322	-3.55771	-3.69623	-2.45821
>sp|P59894|DCDC1_HUMAN Doublecortin domain-containing protein 1 OS=Homo sapiens GN=DCDC1 PE=2 SV=2	1		-0.971763	1.43914			0.233688	0.880687	0.615553			0.74812	0.333867	0.329525			0.331696
>sp|P60022|DEFB1_HUMAN Beta-defensin 1 OS=Homo sapiens GN=DEFB1 PE=1 SV=1	1	1	0.679332	1.30668	-0.62156	1.14839	0.62821	0.742415	0.540819	-0.243869	0.191247	0.307653	0.818991	-0.572112	1.55157	0.530752	0.582299
>sp|P60174|TPIS_HUMAN Triosephosphate isomerase OS=Homo sapiens GN=TPI1 PE=1 SV=3	4	1	-0.207307	-0.041072	-0.626321	0.0759879	-0.199678	0.967831	1.20235	1.40756	0.921975	1.12493	0.826198	0.831673	1.43036	0.401114	0.872336
>sp|P60606|CTXN1_HUMAN Cortexin-1 OS=Homo sapiens GN=CTXN1 PE=2 SV=1		1			0.513409	0.635114	0.574262			0.563986	0.203687	0.383836			0.469018	0.612192	0.540605
>sp|P60709|ACTB_HUMAN Actin, cytoplasmic 1 OS=Homo sapiens GN=ACTB PE=1 SV=1	5	5	0.778489	0.128595	0.623742	0.225691	0.439129	0.514015	0.961778	0.944684	0.861277	0.820438	0.259795	1.18348	1.47867	0.275117	0.799265
>sp|P60827|C1QT8_HUMAN Complement C1q tumor necrosis factor-related protein 8 OS=Homo sapiens GN=C1QTNF8 PE=1 SV=2	1	1	0.386274	0.990809	0.719411	0.463746	0.64006	0.443757	0.164477	1.05245	1.27801	0.734675	0.83221	0.801486	-0.0573374	-0.125051	0.362827
>sp|P61421|VA0D1_HUMAN V-type proton ATPase subunit d 1 OS=Homo sapiens GN=ATP6V0D1 PE=1 SV=1	1	1	-0.235781	-0.55069	-1.39949	-0.713308	-0.724818	0.245273	2.07741	1.19244	1.82522	1.33509	1.71101	-1.42287	2.25831	-0.0604085	0.621511
>sp|P61565|ENK1_HUMAN HERV-K_12q14.1 provirus ancestral Env polyprotein OS=Homo sapiens PE=1 SV=1	1		0.514887	0.970968			0.742928	1.3883	1.28645			1.33738	-0.885354	1.07661			0.0956296
>sp|P61586|RHOA_HUMAN Transforming protein RhoA OS=Homo sapiens GN=RHOA PE=1 SV=1	1		0.673911	0.0242375			0.349074	0.82497	0.701624			0.763297	1.10819	0.365154			0.736674
>sp|P61626|LYSC_HUMAN Lysozyme C OS=Homo sapiens GN=LYZ PE=1 SV=1	5	8	1.64879	1.94618	-1.80267	3.15011	1.23561	1.19286	-0.647115	-4.37772	-0.51468	-1.08666	1.03361	-1.68899	-1.56668	-1.563	-0.946267
>sp|P61769|B2MG_HUMAN Beta-2-microglobulin OS=Homo sapiens GN=B2M PE=1 SV=1	6	5	-1.05142	3.53758	-0.932944	-0.503316	0.262474	-1.3513	-0.89829	-1.20153	-1.61324	-1.26609	0.951164	-1.85242	-0.336016	3.8237	0.646606
>sp|P61916|NPC2_HUMAN Epididymal secretory protein E1 OS=Homo sapiens GN=NPC2 PE=1 SV=1	4	3	1.80096	1.31429	0.940989	1.22793	1.32104	-0.417268	0.370191	0.424917	-0.935635	-0.139449	0.960102	-0.303226	0.366497	0.464944	0.372079
>sp|P61970|NTF2_HUMAN Nuclear transport factor 2 OS=Homo sapiens GN=NUTF2 PE=1 SV=1	3	4	1.41184	0.540077	0.550076	0.192873	0.673716	0.177055	0.653354	1.88871	0.330458	0.762395	-0.464973	1.26746	1.22472	-0.682536	0.336167
>sp|P62258|1433E_HUMAN 14-3-3 protein epsilon OS=Homo sapiens GN=YWHAE PE=1 SV=1	2	2	0.291197	-0.919172	0.490454	0.436316	0.0746988	0.247883	0.52515	0.587472	-0.0729956	0.321877	1.25666	1.38317	1.8584	-0.144366	1.08847
>sp|P62330|ARF6_HUMAN ADP-ribosylation factor 6 OS=Homo sapiens GN=ARF6 PE=1 SV=2		1			1.56162	-1.23521	0.163202			-1.69015	-0.863815	-1.27698			-1.0161	2.34826	0.666081
>sp|P62736|ACTA_HUMAN Actin, aortic smooth muscle OS=Homo sapiens GN=ACTA2 PE=1 SV=1	9	6	1.10724	-0.280796	0.41089	0.422772	0.415026	0.431969	1.08908	0.857007	1.0832	0.865313	0.0666136	1.11199	1.71888	0.163353	0.765209
>sp|P62805|H4_HUMAN Histone H4 OS=Homo sapiens GN=HIST1H4A PE=1 SV=2	2	2	2.50488	1.48678	0.182948	0.82662	1.25031	-0.923913	-0.211664	-0.309064	1.61255	0.0419768	-0.122034	-0.346054	1.2761	0.139067	0.23677
>sp|P62829|RL23_HUMAN 60S ribosomal protein L23 OS=Homo sapiens GN=RPL23 PE=1 SV=1	1		-0.289413	-0.885344			-0.587379	0.836903	1.84674			1.34182	1.21081	-0.402955			0.403926
>sp|P62834|RAP1A_HUMAN Ras-related protein Rap-1A OS=Homo sapiens GN=RAP1A PE=1 SV=1	1	1	0.786203	0.0875225	-22.858	1.69592	-5.07208	-0.48856	0.819301	1.16443	-0.057546	0.359407	0.672861	1.15666	0.211327	-0.281101	0.439937
>sp|P62873|GBB1_HUMAN Guanine nucleotide-binding protein G(I)/G(S)/G(T) subunit beta-1 OS=Homo sapiens GN=GNB1 PE=1 SV=3	1	1	0.563734	-0.305184	0.30815	0.175305	0.185501	1.33775	0.549221	0.550526	0.325141	0.690659	1.16473	0.0483956	0.625149	1.05534	0.723402
>sp|P62879|GBB2_HUMAN Guanine nucleotide-binding protein G(I)/G(S)/G(T) subunit beta-2 OS=Homo sapiens GN=GNB2 PE=1 SV=3	1	1	0.433222	0.322916	0.447814	0.0256302	0.307396	0.825453	0.29982	0.390403	0.33259	0.462067	1.14594	0.606373	0.782783	1.10331	0.909602
>sp|P62937|PPIA_HUMAN Peptidyl-prolyl cis-trans isomerase A OS=Homo sapiens GN=PPIA PE=1 SV=2	1	1	0.306942	-0.652848	0.165161	0.758051	0.144327	-0.0818057	0.964919	0.4021	0.183086	0.367075	0.263696	1.73854	1.8742	-0.837147	0.759822
>sp|P62979|RS27A_HUMAN Ubiquitin-40S ribosomal protein S27a OS=Homo sapiens GN=RPS27A PE=1 SV=2	6	6	2.01994	1.24611	1.21552	1.81197	1.57338	-0.147896	0.160935	-0.0870113	0.222365	0.0370981	0.832333	-0.0550151	-0.583682	-1.56765	-0.343503
>sp|P63000|RAC1_HUMAN Ras-related C3 botulinum toxin substrate 1 OS=Homo sapiens GN=RAC1 PE=1 SV=1	1	1	1.01654	-0.0706275	0.649976	1.12353	0.679855	0.285595	0.596807	0.0763185	0.494416	0.363284	1.17957	0.588737	0.00212308	0.0726832	0.460779
>sp|P63104|1433Z_HUMAN 14-3-3 protein zeta/delta OS=Homo sapiens GN=YWHAZ PE=1 SV=1	2	2	0.307422	0.0528214	-0.542004	0.876737	0.173744	-0.0665721	0.607157	0.730126	0.13315	0.350965	-0.148305	1.79789	1.47031	0.469081	0.897242
>sp|P63146|UBE2B_HUMAN Ubiquitin-conjugating enzyme E2 B OS=Homo sapiens GN=UBE2B PE=1 SV=1		1			0.633614	-0.548854	0.04238			1.81106	0.570467	1.19077			1.37319	-0.558138	0.407526
>sp|P63316|TNNC1_HUMAN Troponin C, slow skeletal and cardiac muscles OS=Homo sapiens GN=TNNC1 PE=1 SV=1	1		0.697991	-1.63446			-0.468234	2.49414	1.08413			1.78914	0.860891	-1.84908			-0.494097
>sp|P68871|HBB_HUMAN Hemoglobin subunit beta OS=Homo sapiens GN=HBB PE=1 SV=2	5	3	-1.43249	-0.636384	-0.00617097	-0.706304	-0.695337	-0.192551	0.382572	0.527895	-0.316294	0.100406	2.98425	0.570681	3.32244	-0.268332	1.65226
>sp|P69905|HBA_HUMAN Hemoglobin subunit alpha OS=Homo sapiens GN=HBA1 PE=1 SV=2	1	1	0.42896	0.0495948	0.13935	-0.194995	0.105727	1.29672	0.956596	-0.471408	0.609897	0.597951	1.85912	-0.714188	1.7191	1.0629	0.981734
>sp|P78312|F193A_HUMAN Protein FAM193A OS=Homo sapiens GN=FAM193A PE=1 SV=2	1		1.3089	1.78614			1.54752	-1.38424	-1.31911			-1.35168	1.16319	0.572102			0.867646
>sp|P78314|3BP2_HUMAN SH3 domain-binding protein 2 OS=Homo sapiens GN=SH3BP2 PE=1 SV=2	1		-0.294126	0.369467			0.0376701	0.594037	1.42534			1.00969	1.00088	0.12012			0.560502
>sp|P78324|SHPS1_HUMAN Tyrosine-protein phosphatase non-receptor type substrate 1 OS=Homo sapiens GN=SIRPA PE=1 SV=2	7	7	1.40876	0.760868	1.10082	0.836208	1.02666	0.592787	0.577437	0.129667	0.83863	0.53463	1.12328	-0.307045	0.232778	0.24937	0.324597
>sp|P78363|ABCA4_HUMAN Retinal-specific ATP-binding cassette transporter OS=Homo sapiens GN=ABCA4 PE=1 SV=3		1			0.0523156	1.52552	0.788917			-0.252105	-1.12896	-0.690535			1.08556	-0.102171	0.491694
>sp|P78380|OLR1_HUMAN Oxidized low-density lipoprotein receptor 1 OS=Homo sapiens GN=OLR1 PE=1 SV=1	1	2	0.814119	0.716562	-0.620054	0.846893	0.43938	1.07305	1.2435	1.06424	0.37463	0.938856	0.817827	-0.769863	1.09458	0.431599	0.393536
>sp|P78414|IRX1_HUMAN Iroquois-class homeodomain protein IRX-1 OS=Homo sapiens GN=IRX1 PE=1 SV=3		1			1.01564	0.0832747	0.549459			0.366166	-0.537651	-0.0857421			-0.38892	1.34791	0.479494
>sp|P78417|GSTO1_HUMAN Glutathione S-transferase omega-1 OS=Homo sapiens GN=GSTO1 PE=1 SV=2		1			0.232351	1.98227	1.10731			-0.636445	0.489901	-0.0732722			-0.439632	-0.680157	-0.559894
>sp|P78527|PRKDC_HUMAN DNA-dependent protein kinase catalytic subunit OS=Homo sapiens GN=PRKDC PE=1 SV=3	3	2	0.378326	0.619673	1.38325	0.901691	0.820734	0.140563	0.735385	1.23436	-0.701569	0.352184	0.651171	0.93633	0.222712	-0.0746204	0.433898
>sp|P78536|ADA17_HUMAN Disintegrin and metalloproteinase domain-containing protein 17 OS=Homo sapiens GN=ADAM17 PE=1 SV=1	1	1	0.666088	0.306993	0.0974567	-0.00874331	0.265449	2.00924	0.460231	-0.134664	-0.715175	0.404908	0.740364	-0.915512	-0.0968735	2.35505	0.520757
>sp|P78559|MAP1A_HUMAN Microtubule-associated protein 1A OS=Homo sapiens GN=MAP1A PE=1 SV=6	1		0.271902	-0.28076			-0.00442914	0.980903	2.00422			1.49256	1.00586	-3.09194			-1.04304
>sp|P80188|NGAL_HUMAN Neutrophil gelatinase-associated lipocalin OS=Homo sapiens GN=LCN2 PE=1 SV=2	7	8	1.34205	1.7883	0.549039	2.09121	1.44265	-0.330213	-0.829565	-1.957	1.33238	-0.446099	0.269751	0.931209	-0.362959	-1.07325	-0.0588121
>sp|P80748|LV302_HUMAN Ig lambda chain V-III region LOI OS=Homo sapiens PE=1 SV=1	4	3	0.298928	1.19091	0.577569	-0.0956916	0.492928	0.673724	0.19377	0.711345	0.744049	0.580722	1.18958	0.0942703	0.557458	1.27852	0.779958
>sp|P81605|DCD_HUMAN Dermcidin OS=Homo sapiens GN=DCD PE=1 SV=2	1	3	0.647889	1.36383	1.65905	0.613698	1.07112	0.416525	0.193427	-0.108169	1.94809	0.612469	1.0407	-0.316198	-0.85774	-0.00859962	-0.0354596
>sp|P83593|KV405_HUMAN Ig kappa chain V-IV region STH (Fragment) OS=Homo sapiens PE=1 SV=1	2	3	0.623883	1.09447	1.11215	0.4558	0.821574	0.738248	-0.295734	0.252428	0.523384	0.304581	1.69857	-0.047863	0.460689	0.752201	0.715899
>sp|P98088|MUC5A_HUMAN Mucin-5AC (Fragments) OS=Homo sapiens GN=MUC5AC PE=1 SV=3		1			-1.38951	-0.881377	-1.13545			0.940053	0.319961	0.630007			2.60368	0.678325	1.641
>sp|P98095|FBLN2_HUMAN Fibulin-2 OS=Homo sapiens GN=FBLN2 PE=1 SV=2	1	1	1.62965	0.747191	0.488225	1.13612	1.0003	0.35855	0.335512	-0.466931	0.481394	0.177131	0.380078	0.286818	0.139449	0.697845	0.376047
>sp|P98160|PGBM_HUMAN Basement membrane-specific heparan sulfate proteoglycan core protein OS=Homo sapiens GN=HSPG2 PE=1 SV=4	26	23	1.00217	1.39676	1.44941	1.3387	1.29676	0.0414288	-0.037742	-0.0859474	0.267129	0.0462171	0.968447	0.781288	-0.0526759	-0.821805	0.218813
>sp|P98161|PKD1_HUMAN Polycystin-1 OS=Homo sapiens GN=PKD1 PE=1 SV=3		1			1.51465	1.0162	1.26542			-1.24806	-0.00985868	-0.628961			-0.291402	-0.300843	-0.296123
>sp|P98164|LRP2_HUMAN Low-density lipoprotein receptor-related protein 2 OS=Homo sapiens GN=LRP2 PE=1 SV=3	50	51	1.42831	0.438848	0.335589	1.0024	0.801288	0.352435	0.66168	1.61152	1.3449	0.992634	0.439872	0.824365	0.158252	-0.777232	0.161314
>sp|P98172|EFNB1_HUMAN Ephrin-B1 OS=Homo sapiens GN=EFNB1 PE=1 SV=1	2	4	1.23669	1.13507	1.63655	0.891717	1.22501	-0.0904162	-0.0574129	0.192682	0.476512	0.130341	0.995007	0.654919	0.190286	-0.357418	0.370699
>sp|P98196|AT11A_HUMAN Probable phospholipid-transporting ATPase IH OS=Homo sapiens GN=ATP11A PE=1 SV=3	1	1	1.04735	1.26381	1.24688	1.38007	1.23453	-0.455467	0.136519	-1.90411	0.695201	-0.381965	0.873482	0.47542	-0.290013	-0.609211	0.11242
>sp|PEPA_BOVIN|	1	1	1.95409	-0.938214	1.8255	0.555403	0.849193	-2.5232	-1.24817	-0.952054	3.12587	-0.399389	0.719576	2.50796	1.27009	-5.21196	-0.178582
>sp|Q00341|VIGLN_HUMAN Vigilin OS=Homo sapiens GN=HDLBP PE=1 SV=2	1		0.217932	2.85432			1.53613	-0.481032	-1.17167			-0.82635	0.842116	-1.13735			-0.147618
>sp|Q00722|PLCB2_HUMAN 1-phosphatidylinositol 4,5-bisphosphate phosphodiesterase beta-2 OS=Homo sapiens GN=PLCB2 PE=1 SV=2		1			-2.15834	-3.11951	-2.63892			-9.05636	-3.47712	-6.26674			5.04503	-2.68754	1.17874
>sp|Q00872|MYPC1_HUMAN Myosin-binding protein C, slow-type OS=Homo sapiens GN=MYBPC1 PE=1 SV=2		1			-1.27049	-2.25982	-1.76516			-3.82501	4.96235	0.568668			2.91564	-1.44005	0.737796
>sp|Q01082|SPTB2_HUMAN Spectrin beta chain, non-erythrocytic 1 OS=Homo sapiens GN=SPTBN1 PE=1 SV=2		2			0.518438	-0.427335	0.0455514			1.20776	0.881353	1.04456			0.681641	0.888198	0.784919
>sp|Q01101|INSM1_HUMAN Insulinoma-associated protein 1 OS=Homo sapiens GN=INSM1 PE=1 SV=1		1			1.4637	1.57979	1.52175			-1.52955	0.657535	-0.436009			-1.88833	-1.30033	-1.59433
>sp|Q01459|DIAC_HUMAN Di-N-acetylchitobiase OS=Homo sapiens GN=CTBS PE=1 SV=1	10	9	1.49145	0.70123	1.78336	0.870396	1.21161	0.0668884	0.232528	-0.0812884	1.45989	0.419504	1.47816	0.229299	0.142724	-0.452915	0.349316
>sp|Q01469|FABP5_HUMAN Fatty acid-binding protein, epidermal OS=Homo sapiens GN=FABP5 PE=1 SV=3	8	9	1.86385	1.04068	0.685305	1.16664	1.18912	-0.126086	-0.236389	0.343859	-0.312751	-0.082842	-0.270453	1.19528	0.348937	0.306551	0.395079
>sp|Q01780|EXOSX_HUMAN Exosome component 10 OS=Homo sapiens GN=EXOSC10 PE=1 SV=2	1	1	-0.445492	-0.435218	-0.257642	-0.367947	-0.376575	1.36458	1.47575	0.495915	0.951814	1.07201	1.28826	-0.182083	1.81641	1.07135	0.998482
>sp|Q01831|XPC_HUMAN DNA repair protein complementing XP-C cells OS=Homo sapiens GN=XPC PE=1 SV=4	1	1	-1.07064	1.15295	1.70237	1.48452	0.817298	-0.768639	1.03056	-1.78966	-0.233398	-0.440284	1.3764	0.715338	-1.10892	-1.59087	-0.152012
>sp|Q01970|PLCB3_HUMAN 1-phosphatidylinositol 4,5-bisphosphate phosphodiesterase beta-3 OS=Homo sapiens GN=PLCB3 PE=1 SV=2	1	1	0.05259	2.63816	-0.370586	-0.0117463	0.577105	0.406179	-0.824414	1.50829	2.07609	0.791535	-0.629745	0.350173	1.82735	-1.40683	0.0352377
>sp|Q01973|ROR1_HUMAN Tyrosine-protein kinase transmembrane receptor ROR1 OS=Homo sapiens GN=ROR1 PE=1 SV=2	1	1	1.02394	0.420427	0.362308	0.746338	0.638253	0.534177	0.760472	-0.17414	-0.0715696	0.262235	1.021	-0.347923	0.695629	0.878623	0.561831
>sp|Q02127|PYRD_HUMAN Dihydroorotate dehydrogenase (quinone), mitochondrial OS=Homo sapiens GN=DHODH PE=1 SV=3	1	1	2.87029	-0.515653	0.585681	-0.525658	0.603665	1.30932	-1.74659	-2.8014	3.55296	0.0785724	-0.363797	-0.57597	-1.73871	1.7464	-0.23302
>sp|Q02156|KPCE_HUMAN Protein kinase C epsilon type OS=Homo sapiens GN=PRKCE PE=1 SV=1		1			3.0978	-2.68594	0.205927			-2.8111	-4.36045	-3.58577			-4.86387	-2.78361	-3.82374
>sp|Q02252|MMSA_HUMAN Methylmalonate-semialdehyde dehydrogenase [acylating], mitochondrial OS=Homo sapiens GN=ALDH6A1 PE=1 SV=2	1		-0.423499	0.843793			0.210147	0.788824	0.916441			0.852632	0.954446	0.199735			0.577091
>sp|Q02383|SEMG2_HUMAN Semenogelin-2 OS=Homo sapiens GN=SEMG2 PE=1 SV=1	2	16	-1.46007	-2.26967	-2.70397	-1.7935	-2.0568	-1.2326	1.41142	-3.55316	-3.0112	-1.59639	3.3843	-0.999733	5.64004	-2.00945	1.50379
>sp|Q02413|DSG1_HUMAN Desmoglein-1 OS=Homo sapiens GN=DSG1 PE=1 SV=2		3			0.629531	0.352276	0.490903			0.622692	1.38452	1.00361			1.11037	-0.299299	0.405537
>sp|Q02487|DSC2_HUMAN Desmocollin-2 OS=Homo sapiens GN=DSC2 PE=1 SV=1	7	11	0.864946	0.98774	1.41566	0.336566	0.901228	0.675061	0.118166	0.766273	1.03304	0.648136	1.2859	0.212014	0.404496	0.315542	0.554489
>sp|Q02809|PLOD1_HUMAN Procollagen-lysine,2-oxoglutarate 5-dioxygenase 1 OS=Homo sapiens GN=PLOD1 PE=1 SV=2	1		-0.292895	1.64988			0.678493	1.335	-1.78526			-0.22513	-0.141908	1.28521			0.571651
>sp|Q02952|AKA12_HUMAN A-kinase anchor protein 12 OS=Homo sapiens GN=AKAP12 PE=1 SV=4		1			-2.09383	-0.44479	-1.26931			1.43419	1.72862	1.5814			2.10541	-0.099269	1.00307
>sp|Q03112|EVI1_HUMAN MDS1 and EVI1 complex locus protein EVI1 OS=Homo sapiens GN=MECOM PE=1 SV=2		1			-3.22939	0.53996	-1.34472			-1.96513	4.90855	1.47171			2.11408	-3.35278	-0.619352
>sp|Q03154|ACY1_HUMAN Aminoacylase-1 OS=Homo sapiens GN=ACY1 PE=1 SV=1	2	2	-1.0359	-0.628134	0.701187	0.324023	-0.159705	1.46591	1.301	2.21314	0.260119	1.31004	0.142216	1.8558	0.400371	0.383318	0.695425
>sp|Q03164|MLL1_HUMAN Histone-lysine N-methyltransferase MLL OS=Homo sapiens GN=MLL PE=1 SV=5	1		1.16178	0.632382			0.897082	-0.093634	0.609497			0.257932	0.397196	0.559061			0.478128
>sp|Q03395|ROM1_HUMAN Rod outer segment membrane protein 1 OS=Homo sapiens GN=ROM1 PE=1 SV=2	1		-0.352263	-0.810926			-0.581595	0.913873	1.85289			1.38338	1.46081	-1.00672			0.227047
>sp|Q03403|TFF2_HUMAN Trefoil factor 2 OS=Homo sapiens GN=TFF2 PE=1 SV=2	5	6	1.21189	0.255631	0.209122	0.984189	0.665208	0.928414	0.824405	0.191346	1.19841	0.785643	1.10214	-0.0859275	1.16481	0.134437	0.578865
>sp|Q03405|UPAR_HUMAN Urokinase plasminogen activator surface receptor OS=Homo sapiens GN=PLAUR PE=1 SV=1	2		1.18381	1.5739			1.37885	-0.281289	-0.105467			-0.193378	1.01868	0.2328			0.625739
>sp|Q03591|FHR1_HUMAN Complement factor H-related protein 1 OS=Homo sapiens GN=CFHR1 PE=1 SV=2	1	2	0.993105	1.41239	0.66786	0.545867	0.904805	0.552751	-0.112971	0.933669	0.256874	0.407581	0.922555	-0.442802	0.650069	0.352215	0.370509
>sp|Q03989|ARI5A_HUMAN AT-rich interactive domain-containing protein 5A OS=Homo sapiens GN=ARID5A PE=2 SV=2	1	1	2.54407	1.02895	-0.323242	0.984426	1.05855	0.21473	-1.59498	-1.65975	2.29982	-0.185046	1.53809	-0.14542	-3.45642	2.14383	0.0200209
>sp|Q04206|TF65_HUMAN Transcription factor p65 OS=Homo sapiens GN=RELA PE=1 SV=2	1	1	2.1159	1.25587	-0.388495	2.14807	1.28284	-0.689455	0.883728	-2.00642	2.74845	0.234076	0.333563	-2.34903	-0.912374	-3.82592	-1.68844
>sp|Q04637|IF4G1_HUMAN Eukaryotic translation initiation factor 4 gamma 1 OS=Homo sapiens GN=EIF4G1 PE=1 SV=4	1	1	-2.40252	1.13364	-2.69222	-1.26599	-1.30677	3.80331	-0.458842	1.21744	-1.47655	0.771339	0.320345	-3.12073	-0.625381	3.34936	-0.0191017
>sp|Q04756|HGFA_HUMAN Hepatocyte growth factor activator OS=Homo sapiens GN=HGFAC PE=1 SV=1	5	3	0.635349	0.322606	-0.381143	0.174607	0.187855	1.14713	1.17725	0.720927	0.813452	0.964689	0.735019	0.11494	2.00659	0.325119	0.795417
>sp|Q05519|SRS11_HUMAN Serine/arginine-rich splicing factor 11 OS=Homo sapiens GN=SRSF11 PE=1 SV=1		1			-0.750601	-0.144568	-0.447585			-0.947568	3.2396	1.14602			1.73336	0.171135	0.952249
>sp|Q05BQ5|MBTD1_HUMAN MBT domain-containing protein 1 OS=Homo sapiens GN=MBTD1 PE=1 SV=2	1	1	4.15463	-1.30508	0.97306	-0.736472	0.771533	-1.32698	-1.02085	1.10366	-0.328647	-0.393205	-3.21581	-1.46809	-0.772049	1.73627	-0.929919
>sp|Q05BV3|EMAL5_HUMAN Echinoderm microtubule-associated protein-like 5 OS=Homo sapiens GN=EML5 PE=2 SV=3	1		-0.892243	-0.967247			-0.929745	0.699363	1.82061			1.25999	1.4409	-0.0554621			0.692717
>sp|Q06033|ITIH3_HUMAN Inter-alpha-trypsin inhibitor heavy chain H3 OS=Homo sapiens GN=ITIH3 PE=1 SV=2	1	1	0.821739	-0.136651	-0.484605	0.919209	0.279923	0.865828	1.25604	1.13486	0.413072	0.917449	0.589541	0.125396	1.37454	-0.497297	0.398044
>sp|Q06418|TYRO3_HUMAN Tyrosine-protein kinase receptor TYRO3 OS=Homo sapiens GN=TYRO3 PE=1 SV=1		1			-26.0145	1.89722	-12.0586			-61.0052	2.7528	-29.1262			-48.0946	1.89273	-23.1009
>sp|Q06481|APLP2_HUMAN Amyloid-like protein 2 OS=Homo sapiens GN=APLP2 PE=1 SV=2	1		1.11702	0.724647			0.920833	0.497475	0.354201			0.425838	0.850626	0.113832			0.482229
>sp|Q06830|PRDX1_HUMAN Peroxiredoxin-1 OS=Homo sapiens GN=PRDX1 PE=1 SV=1	4	4	0.999373	0.163606	-0.522413	1.54194	0.545627	0.587815	1.15612	0.674862	-0.341678	0.51928	1.01317	-0.104628	0.585333	-0.242873	0.312751
>sp|Q07075|AMPE_HUMAN Glutamyl aminopeptidase OS=Homo sapiens GN=ENPEP PE=1 SV=3	8	6	2.15522	0.446628	1.19347	-0.154266	0.910263	0.675224	-0.242176	0.769339	1.2701	0.618123	1.10569	0.106902	0.653511	0.949386	0.703873
>sp|Q07092|COGA1_HUMAN Collagen alpha-1(XVI) chain OS=Homo sapiens GN=COL16A1 PE=1 SV=2	1		0.538189	-1.65822			-0.560018	0.940911	1.95488			1.4479	0.646665	-0.686849			-0.020092
>sp|Q07157|ZO1_HUMAN Tight junction protein ZO-1 OS=Homo sapiens GN=TJP1 PE=1 SV=3		1			0.302809	1.52118	0.911996			-0.576342	1.77585	0.599752			-0.499862	-0.603195	-0.551528
>sp|Q07507|DERM_HUMAN Dermatopontin OS=Homo sapiens GN=DPT PE=2 SV=2	9	9	0.74362	1.37752	0.282811	1.3285	0.933113	0.174788	-0.24126	-0.216265	0.565658	0.0707304	1.19354	0.905928	0.181182	0.466783	0.686858
>sp|Q07617|SPAG1_HUMAN Sperm-associated antigen 1 OS=Homo sapiens GN=SPAG1 PE=1 SV=3		1			0.163713	0.392387	0.27805			0.0148951	1.35448	0.684688			0.419222	1.11366	0.766439
>sp|Q07820|MCL1_HUMAN Induced myeloid leukemia cell differentiation protein Mcl-1 OS=Homo sapiens GN=MCL1 PE=1 SV=3	1	1	1.35171	1.1223	1.23619	0.439765	1.03749	0.983722	-0.0465986	0.156021	0.508771	0.400479	1.33123	-0.711888	0.870877	0.405902	0.47403
>sp|Q07869|PPARA_HUMAN Peroxisome proliferator-activated receptor alpha OS=Homo sapiens GN=PPARA PE=1 SV=2	1		1.5265	0.865714			1.19611	0.0922366	0.231513			0.161875	1.42368	-0.778584			0.322547
>sp|Q07954|LRP1_HUMAN Prolow-density lipoprotein receptor-related protein 1 OS=Homo sapiens GN=LRP1 PE=1 SV=2		1			-0.667639	-1.47494	-1.07129			-1.9892	6.42794	2.21937			-0.422135	-0.97702	-0.699578
>sp|Q08174|PCDH1_HUMAN Protocadherin-1 OS=Homo sapiens GN=PCDH1 PE=1 SV=2	1	1	0.49265	0.757921	1.22717	0.522806	0.750138	0.712898	-0.271899	1.13003	0.369131	0.48504	0.795197	1.21633	-0.0629642	-0.125274	0.455823
>sp|Q08188|TGM3_HUMAN Protein-glutamine gamma-glutamyltransferase E OS=Homo sapiens GN=TGM3 PE=1 SV=4	1		1.39787	0.679883			1.03888	0.480541	0.215717			0.348129	0.904158	-0.204661			0.349749
>sp|Q08211|DHX9_HUMAN ATP-dependent RNA helicase A OS=Homo sapiens GN=DHX9 PE=1 SV=4	1		0.505432	0.355251			0.430341	1.64999	0.805197			1.22759	0.799287	-0.679162			0.0600625
>sp|Q08257|QOR_HUMAN Quinone oxidoreductase OS=Homo sapiens GN=CRYZ PE=1 SV=1	1	1	-0.523074	-0.546117	0.470132	-1.09004	-0.422274	1.3259	1.47431	1.62457	-0.8342	0.897645	0.866767	0.124783	1.50712	1.11535	0.903506
>sp|Q08345|DDR1_HUMAN Epithelial discoidin domain-containing receptor 1 OS=Homo sapiens GN=DDR1 PE=1 SV=1	3	2	0.194008	0.393935	0.388378	-0.340953	0.158842	0.486735	1.33724	2.08597	-0.00342321	0.97663	-0.0300851	0.879873	1.19749	0.169287	0.554142
>sp|Q08378|GOGA3_HUMAN Golgin subfamily A member 3 OS=Homo sapiens GN=GOLGA3 PE=1 SV=2	1		-0.548527	0.715951			0.0837122	-0.385671	0.913877			0.264103	-0.55067	1.73272			0.591026
>sp|Q08379|GOGA2_HUMAN Golgin subfamily A member 2 OS=Homo sapiens GN=GOLGA2 PE=1 SV=3	1	1	-0.444205	-0.596249	-2.11531	-0.0873595	-0.81078	0.454595	2.12688	0.158415	1.68852	1.1071	0.921504	-0.558813	1.75628	0.973015	0.772995
>sp|Q08380|LG3BP_HUMAN Galectin-3-binding protein OS=Homo sapiens GN=LGALS3BP PE=1 SV=1	18	18	0.6642	0.208512	-0.227857	0.603248	0.312026	0.243964	1.02163	2.14989	1.61421	1.25742	0.739076	0.954391	0.957873	-1.22956	0.355444
>sp|Q08426|ECHP_HUMAN Peroxisomal bifunctional enzyme OS=Homo sapiens GN=EHHADH PE=1 SV=3	1	1	0.0252255	0.746277	-0.146847	0.178731	0.200847	-0.996696	2.11127	1.4274	1.2139	0.938968	0.3838	0.457731	1.91062	-1.50652	0.311408
>sp|Q08462|ADCY2_HUMAN Adenylate cyclase type 2 OS=Homo sapiens GN=ADCY2 PE=1 SV=5		1			-1.39024	-0.937427	-1.16383			-0.336764	0.407344	0.0352902			3.5495	-0.740846	1.40433
>sp|Q08828|ADCY1_HUMAN Adenylate cyclase type 1 OS=Homo sapiens GN=ADCY1 PE=1 SV=2	1	1	2.01964	2.67287	2.40696	1.47626	2.14393	-0.750489	-2.34191	-1.90668	0.844631	-1.03861	1.59801	-2.72666	-1.87513	-0.685215	-0.922249
>sp|Q08AM6|VAC14_HUMAN Protein VAC14 homolog OS=Homo sapiens GN=VAC14 PE=1 SV=1	1	1	1.25845	1.98388	1.38253	-0.428839	1.04901	0.337302	-1.05827	0.259821	0.115031	-0.0865278	1.22811	-1.29336	0.0711267	0.833998	0.209968
>sp|Q09428|ABCC8_HUMAN ATP-binding cassette sub-family C member 8 OS=Homo sapiens GN=ABCC8 PE=1 SV=6	1		1.01356	1.14821			1.08089	0.318112	0.186408			0.25226	1.78456	-1.10961			0.337473
>sp|Q09FC8|ZN415_HUMAN Zinc finger protein 415 OS=Homo sapiens GN=ZNF415 PE=2 SV=2	1	1	4.07039	0.81925	2.94977	1.59207	2.35787	-3.87159	-2.43151	-2.33954	-1.89437	-2.63425	-0.7857	-0.88081	-2.31632	-2.70838	-1.6728
>sp|Q0IIM8|TBC8B_HUMAN TBC1 domain family member 8B OS=Homo sapiens GN=TBC1D8B PE=2 SV=2		1			1.27486	-0.0164533	0.629205			-0.399178	0.799891	0.200356			0.408956	0.527104	0.46803
>sp|Q10570|CPSF1_HUMAN Cleavage and polyadenylation specificity factor subunit 1 OS=Homo sapiens GN=CPSF1 PE=1 SV=2	1	1	-2.13037	-1.81619	-1.7002	-0.325223	-1.493	4.57884	-2.05691	-3.56475	-3.30139	-1.08605	-0.398229	-3.06221	-1.89703	4.05819	-0.32482
>sp|Q10588|BST1_HUMAN ADP-ribosyl cyclase 2 OS=Homo sapiens GN=BST1 PE=1 SV=2	2	3	1.09733	0.772921	0.964491	0.856618	0.922839	0.641906	-0.0929832	-0.631072	1.22163	0.284871	1.29192	0.400931	0.0671986	0.760381	0.630107
>sp|Q12756|KIF1A_HUMAN Kinesin-like protein KIF1A OS=Homo sapiens GN=KIF1A PE=1 SV=2		1			1.69007	0.340022	1.01505			-0.178287	-0.384861	-0.281574			-0.625494	0.179207	-0.223144
>sp|Q12766|HMGX3_HUMAN HMG domain-containing protein 3 OS=Homo sapiens GN=HMGXB3 PE=2 SV=2	1		1.47058	1.14197			1.30627	0.364519	-0.20198			0.0812697	1.36467	-0.709123			0.327772
>sp|Q12788|TBL3_HUMAN Transducin beta-like protein 3 OS=Homo sapiens GN=TBL3 PE=1 SV=2		1			0.870812	0.623399	0.747105			0.0648782	1.03108	0.547977			0.437813	0.0401078	0.238961
>sp|Q12791|KCMA1_HUMAN Calcium-activated potassium channel subunit alpha-1 OS=Homo sapiens GN=KCNMA1 PE=1 SV=2		1			-1.28077	-0.756522	-1.01865			0.969153	1.12104	1.0451			1.82199	0.931061	1.37652
>sp|Q12794|HYAL1_HUMAN Hyaluronidase-1 OS=Homo sapiens GN=HYAL1 PE=1 SV=2	5	5	0.524964	0.578157	-0.119389	0.489561	0.368323	0.529616	0.771884	1.26487	0.797153	0.840882	0.0996998	1.21477	0.877783	0.418848	0.652776
>sp|Q12802|AKP13_HUMAN A-kinase anchor protein 13 OS=Homo sapiens GN=AKAP13 PE=1 SV=2	1		2.22663	-4.10017			-0.936769	-55.4733	-45.6392			-50.5562	-3.79805	3.41558			-0.191236
>sp|Q12805|FBLN3_HUMAN EGF-containing fibulin-like extracellular matrix protein 1 OS=Homo sapiens GN=EFEMP1 PE=1 SV=2	15	17	1.52115	0.938219	-0.487544	1.67202	0.910961	0.184811	0.294987	0.37272	0.029218	0.220434	1.12888	0.0647581	0.0595875	-0.00497292	0.312064
>sp|Q12824|SNF5_HUMAN SWI/SNF-related matrix-associated actin-dependent regulator of chromatin subfamily B member 1 OS=Homo sapiens GN=SMARCB1 PE=1 SV=2		1			1.17801	1.79846	1.48824			-2.09763	0.0600107	-1.01881			-0.204748	-1.77413	-0.989439
>sp|Q12830|BPTF_HUMAN Nucleosome-remodeling factor subunit BPTF OS=Homo sapiens GN=BPTF PE=1 SV=3	1		-1.7461	-2.64092			-2.19351	1.07954	1.79468			1.43711	2.0377	-0.636722			0.700487
>sp|Q12860|CNTN1_HUMAN Contactin-1 OS=Homo sapiens GN=CNTN1 PE=1 SV=1	5	3	-0.198544	0.675184	0.914462	0.754455	0.53639	0.122508	1.04688	0.631641	-0.0956217	0.426351	0.24495	0.702643	1.19817	-0.491645	0.41353
>sp|Q12888|TP53B_HUMAN Tumor suppressor p53-binding protein 1 OS=Homo sapiens GN=TP53BP1 PE=1 SV=2	1	1	-1.68294	-3.62749	-1.34522	-0.3908	-1.76161	-2.07637	3.2344	1.57455	0.973196	0.926446	0.668636	-1.31353	1.60903	2.03753	0.750417
>sp|Q12906|ILF3_HUMAN Interleukin enhancer-binding factor 3 OS=Homo sapiens GN=ILF3 PE=1 SV=3	2	1	-0.137081	0.710928	-0.646668	0.0289509	-0.0109675	2.19617	-0.957874	2.90722	-2.58102	0.391125	1.40002	-0.717883	1.66063	-0.172237	0.542632
>sp|Q12907|LMAN2_HUMAN Vesicular integral-membrane protein VIP36 OS=Homo sapiens GN=LMAN2 PE=1 SV=1	14	17	0.169227	1.42848	0.946713	0.125031	0.667364	0.590072	-0.144366	1.30928	0.840764	0.648939	0.758922	1.07606	1.38412	-0.30054	0.729639
>sp|Q12913|PTPRJ_HUMAN Receptor-type tyrosine-protein phosphatase eta OS=Homo sapiens GN=PTPRJ PE=1 SV=3	1		2.74892	0.140574			1.44475	0.469516	-0.754341			-0.142413	-0.508079	-0.360756			-0.434418
>sp|Q12931|TRAP1_HUMAN Heat shock protein 75 kDa, mitochondrial OS=Homo sapiens GN=TRAP1 PE=1 SV=3	1		1.38431	-0.0582036			0.663051	0.631682	0.680518			0.6561	-0.00394866	0.577702			0.286877
>sp|Q12955|ANK3_HUMAN Ankyrin-3 OS=Homo sapiens GN=ANK3 PE=1 SV=3	2		1.02357	-1.50347			-0.239953	-4.62416	-6.78466			-5.70441	-3.35193	3.74774			0.197906
>sp|Q12986|NFX1_HUMAN Transcriptional repressor NF-X1 OS=Homo sapiens GN=NFX1 PE=1 SV=2	1	1	-0.466742	-0.580888	-0.693153	-0.801152	-0.635484	0.730902	1.73253	0.695766	0.971003	1.03255	1.35581	-0.332432	2.07717	1.11271	1.05331
>sp|Q13009|TIAM1_HUMAN T-lymphoma invasion and metastasis-inducing protein 1 OS=Homo sapiens GN=TIAM1 PE=1 SV=2		1			-0.00619011	-0.923032	-0.464611			0.350347	1.17012	0.760234			1.85499	1.25429	1.55464
>sp|Q13023|AKAP6_HUMAN A-kinase anchor protein 6 OS=Homo sapiens GN=AKAP6 PE=1 SV=3		1			-0.305967	0.231457	-0.0372548			0.944152	-1.79024	-0.423043			1.61467	1.26485	1.43976
>sp|Q13098|CSN1_HUMAN COP9 signalosome complex subunit 1 OS=Homo sapiens GN=GPS1 PE=1 SV=4	1		1.63763	1.71007			1.67385	-1.29368	-1.29501			-1.29434	0.638243	0.716942			0.677593
>sp|Q13099|IFT88_HUMAN Intraflagellar transport protein 88 homolog OS=Homo sapiens GN=IFT88 PE=2 SV=2		1			-1.77622	-1.85095	-1.81358			-3.51876	3.83881	0.160025			-1.33333	2.93187	0.79927
>sp|Q13115|DUS4_HUMAN Dual specificity protein phosphatase 4 OS=Homo sapiens GN=DUSP4 PE=1 SV=1		2			0.848152	0.0795527	0.463853			0.74383	0.414855	0.579343			0.959585	0.412496	0.68604
>sp|Q13144|EI2BE_HUMAN Translation initiation factor eIF-2B subunit epsilon OS=Homo sapiens GN=EIF2B5 PE=1 SV=3		1			0.754296	1.103	0.92865			-0.00839177	1.74602	0.868815			0.60328	-26.9734	-13.1851
>sp|Q13188|STK3_HUMAN Serine/threonine-protein kinase 3 OS=Homo sapiens GN=STK3 PE=1 SV=2	1		-2.47433	-1.82278			-2.14856	-0.959135	-3.37522			-2.16718	-2.57649	3.74068			0.582093
>sp|Q13191|CBLB_HUMAN E3 ubiquitin-protein ligase CBL-B OS=Homo sapiens GN=CBLB PE=1 SV=2	1		-1.02258	-0.106434			-0.564508	0.858064	0.735859			0.796961	1.89395	0.299177			1.09656
>sp|Q13214|SEM3B_HUMAN Semaphorin-3B OS=Homo sapiens GN=SEMA3B PE=2 SV=1		1			0.380866	0.587299	0.484083			-1.86902	1.32491	-0.272054			-2.26318	2.33992	0.03837
>sp|Q13228|SBP1_HUMAN Selenium-binding protein 1 OS=Homo sapiens GN=SELENBP1 PE=1 SV=2	7	5	0.687216	0.529332	1.47642	0.781683	0.868663	0.469863	0.569418	0.623617	0.918417	0.645329	0.499578	1.12962	-0.19125	-0.371859	0.266522
>sp|Q13247|SRSF6_HUMAN Serine/arginine-rich splicing factor 6 OS=Homo sapiens GN=SRSF6 PE=1 SV=2		1			0.0675774	-0.564871	-0.248647			0.418281	0.857125	0.637703			0.621755	1.61632	1.11904
>sp|Q13308|PTK7_HUMAN Inactive tyrosine-protein kinase 7 OS=Homo sapiens GN=PTK7 PE=1 SV=2	1		0.340643	0.240199			0.290421	1.04174	0.749751			0.895748	0.977839	0.0491876			0.513513
>sp|Q13315|ATM_HUMAN Serine-protein kinase ATM OS=Homo sapiens GN=ATM PE=1 SV=3		1			1.05544	1.58177	1.3186			-0.2731	-0.29943	-0.286265			-2.40085	0.0153729	-1.19274
>sp|Q13322|GRB10_HUMAN Growth factor receptor-bound protein 10 OS=Homo sapiens GN=GRB10 PE=1 SV=2		1			0.000373681	0.000127611	0.000250646			1.471e-06	0.000129403	6.54372e-05			0.000327105	6.07627e-05	0.000193934
>sp|Q13332|PTPRS_HUMAN Receptor-type tyrosine-protein phosphatase S OS=Homo sapiens GN=PTPRS PE=1 SV=3	4	4	0.892867	0.888237	0.940223	1.11062	0.957988	-0.328496	0.373246	0.434258	0.191178	0.167546	0.644423	1.15124	0.343426	-0.44608	0.423252
>sp|Q13360|ZN177_HUMAN Zinc finger protein 177 OS=Homo sapiens GN=ZNF177 PE=2 SV=4	1		-0.829035	0.71645			-0.0562923	1.13292	0.865548			0.999234	1.2702	-0.264048			0.503073
>sp|Q13402|MYO7A_HUMAN Unconventional myosin-VIIa OS=Homo sapiens GN=MYO7A PE=1 SV=1		1			-1.83767	-0.905223	-1.37144			-4.59787	4.08205	-0.257912			-47.9729	2.79451	-22.5892
>sp|Q13433|S39A6_HUMAN Zinc transporter ZIP6 OS=Homo sapiens GN=SLC39A6 PE=1 SV=3	1	1	1.2113	1.23387	0.0457659	0.651333	0.785567	0.648373	-0.0634259	0.963786	1.58481	0.783387	1.4716	-1.18754	0.203675	0.195935	0.170916
>sp|Q13439|GOGA4_HUMAN Golgin subfamily A member 4 OS=Homo sapiens GN=GOLGA4 PE=1 SV=1		1			-0.528671	-0.573643	-0.551157			1.19701	0.876232	1.03662			1.777	0.785487	1.28124
>sp|Q13477|MADCA_HUMAN Mucosal addressin cell adhesion molecule 1 OS=Homo sapiens GN=MADCAM1 PE=1 SV=2	2	2	1.2387	0.644157	1.13951	1.00746	1.00746	0.314719	0.626881	0.191941	0.671134	0.451169	0.715634	0.563346	0.478392	-0.325885	0.357872
>sp|Q13510|ASAH1_HUMAN Acid ceramidase OS=Homo sapiens GN=ASAH1 PE=1 SV=5	9	9	1.78126	0.551711	0.565328	1.50932	1.1019	-0.631072	0.698707	0.249853	1.94415	0.565409	1.134	0.378081	-0.389329	-0.912287	0.052615
>sp|Q13563|PKD2_HUMAN Polycystin-2 OS=Homo sapiens GN=PKD2 PE=1 SV=3	1		-0.926377	-0.280827			-0.603602	2.33269	0.644109			1.4884	-0.126551	0.67846			0.275954
>sp|Q13574|DGKZ_HUMAN Diacylglycerol kinase zeta OS=Homo sapiens GN=DGKZ PE=1 SV=3	1	1	-2.52811	0.897765	-0.932876	0.0703996	-0.623206	2.09897	0.624158	0.848095	-2.88072	0.172627	0.87858	-0.212757	1.26608	2.12919	1.01527
>sp|Q13617|CUL2_HUMAN Cullin-2 OS=Homo sapiens GN=CUL2 PE=1 SV=2		1			-0.510669	-1.68909	-1.09988			1.25997	0.97073	1.11535			1.52049	1.32207	1.42128
>sp|Q13618|CUL3_HUMAN Cullin-3 OS=Homo sapiens GN=CUL3 PE=1 SV=2	1		-1.88166	3.89018			1.00426	-2.32436	-1.19256			-1.75846	-0.965285	-3.68551			-2.3254
>sp|Q13621|S12A1_HUMAN Solute carrier family 12 member 1 OS=Homo sapiens GN=SLC12A1 PE=1 SV=2	2	2	1.31192	0.126324	0.794729	0.425912	0.664721	0.299392	0.499432	0.839185	0.608011	0.561505	1.23965	0.172315	0.583839	0.0240961	0.504975
>sp|Q13634|CAD18_HUMAN Cadherin-18 OS=Homo sapiens GN=CDH18 PE=2 SV=1		1			-1.28825	-0.581232	-0.934741			0.892738	1.28277	1.08775			1.99977	0.901772	1.45077
>sp|Q13702|RAPSN_HUMAN 43 kDa receptor-associated protein of the synapse OS=Homo sapiens GN=RAPSN PE=1 SV=4	1		0.932317	0.903227			0.917772	0.146928	0.465383			0.306155	1.46138	-0.221222			0.62008
>sp|Q13705|AVR2B_HUMAN Activin receptor type-2B OS=Homo sapiens GN=ACVR2B PE=1 SV=3		1			1.60141	-0.987294	0.307058			0.916789	-0.757108	0.0798402			1.01805	-0.264045	0.377002
>sp|Q13884|SNTB1_HUMAN Beta-1-syntrophin OS=Homo sapiens GN=SNTB1 PE=1 SV=3		1			-1.66328	-0.490585	-1.07693			0.922395	1.12964	1.02602			2.28672	0.362008	1.32436
>sp|Q13885|TBB2A_HUMAN Tubulin beta-2A chain OS=Homo sapiens GN=TUBB2A PE=1 SV=1	1		-0.800127	-0.497882			-0.649004	0.28951	1.37926			0.834385	1.51619	0.754002			1.1351
>sp|Q13905|RPGF1_HUMAN Rap guanine nucleotide exchange factor 1 OS=Homo sapiens GN=RAPGEF1 PE=1 SV=3	1	1	0.509087	1.77032	1.49569	0.541282	1.07909	0.614285	-0.284794	-0.157537	0.47564	0.161898	1.15286	-0.18135	-0.439583	0.573112	0.27626
>sp|Q14004|CDK13_HUMAN Cyclin-dependent kinase 13 OS=Homo sapiens GN=CDK13 PE=1 SV=2	1		-0.954216	-1.82234			-1.38828	1.14632	2.15494			1.65063	1.5574	-2.19107			-0.316839
>sp|Q14019|COTL1_HUMAN Coactosin-like protein OS=Homo sapiens GN=COTL1 PE=1 SV=3	2	1	0.716142	0.864657	2.14712	0.00955283	0.934367	0.63115	0.692002	-1.39832	0.0984652	0.00582557	-0.441274	-0.732612	-0.470404	0.643308	-0.250245
>sp|Q14055|CO9A2_HUMAN Collagen alpha-2(IX) chain OS=Homo sapiens GN=COL9A2 PE=1 SV=2	1		0.963678	1.30256			1.13312	-0.0599603	-0.626112			-0.343036	1.87265	-0.105851			0.883399
>sp|Q14118|DAG1_HUMAN Dystroglycan OS=Homo sapiens GN=DAG1 PE=1 SV=2	1	1	-0.894078	0.818944	-0.628624	-0.416889	-0.280162	0.686248	0.944298	1.543	-0.728198	0.611336	1.48118	0.215939	1.93253	0.976421	1.15152
>sp|Q14135|VGLL4_HUMAN Transcription cofactor vestigial-like protein 4 OS=Homo sapiens GN=VGLL4 PE=1 SV=4		1			-1.19855	-0.898887	-1.04872			1.21069	0.564293	0.887489			2.05353	1.13966	1.59659
>sp|Q14145|KEAP1_HUMAN Kelch-like ECH-associated protein 1 OS=Homo sapiens GN=KEAP1 PE=1 SV=2		1			1.49393	0.836155	1.16504			-6.92952	1.61448	-2.65752			2.02875	-4.52655	-1.2489
>sp|Q14160|SCRIB_HUMAN Protein scribble homolog OS=Homo sapiens GN=SCRIB PE=1 SV=4	1	1	0.503149	2.63696	0.12366	0.522378	0.946537	-0.968423	-0.00123891	1.49562	1.11809	0.411013	0.40322	-1.04167	0.902054	-0.789875	-0.131567
>sp|Q14202|ZMYM3_HUMAN Zinc finger MYM-type protein 3 OS=Homo sapiens GN=ZMYM3 PE=1 SV=2		1			-1.26503	-0.629774	-0.947401			0.785321	1.20063	0.992977			2.12568	0.625685	1.37568
>sp|Q14204|DYHC1_HUMAN Cytoplasmic dynein 1 heavy chain 1 OS=Homo sapiens GN=DYNC1H1 PE=1 SV=5	2		-1.15492	-1.45244			-1.30368	1.11532	1.91197			1.51364	1.32718	0.0648887			0.696032
>sp|Q14232|EI2BA_HUMAN Translation initiation factor eIF-2B subunit alpha OS=Homo sapiens GN=EIF2B1 PE=1 SV=1	1		0.537306	1.40444			0.970874	0.304449	-0.0948799			0.104785	0.920884	0.493579			0.707231
>sp|Q14247|SRC8_HUMAN Src substrate cortactin OS=Homo sapiens GN=CTTN PE=1 SV=2	1	1	0.691523	1.04799	0.824884	1.20487	0.942315	0.310709	0.291502	0.214755	0.0321342	0.212275	0.804524	0.457074	-0.220599	-0.115397	0.2314
>sp|Q14314|FGL2_HUMAN Fibroleukin OS=Homo sapiens GN=FGL2 PE=1 SV=1	1	1	0.244429	1.4974	-0.744352	1.1408	0.534569	0.035871	0.19951	1.50549	1.11645	0.714329	1.5719	0.0336454	0.841777	-1.15864	0.322171
>sp|Q14320|FA50A_HUMAN Protein FAM50A OS=Homo sapiens GN=FAM50A PE=1 SV=2	2		-0.640777	0.85951			0.109366	0.965532	1.16786			1.06669	0.794563	0.141979			0.468271
>sp|Q14393|GAS6_HUMAN Growth arrest-specific protein 6 OS=Homo sapiens GN=GAS6 PE=1 SV=2	1	1	-0.737069	0.024794	0.581823	0.186152	0.0139249	1.34836	1.11859	0.490325	0.672984	0.907566	0.866547	-0.263348	1.02785	0.311481	0.485632
>sp|Q14416|GRM2_HUMAN Metabotropic glutamate receptor 2 OS=Homo sapiens GN=GRM2 PE=2 SV=2		1			-0.938493	-1.17557	-1.05703			1.26162	0.696388	0.979005			1.93576	1.20305	1.56941
>sp|Q14432|PDE3A_HUMAN cGMP-inhibited 3',5'-cyclic phosphodiesterase A OS=Homo sapiens GN=PDE3A PE=1 SV=3		1			0.722178	0.444933	0.583556			-0.219483	0.756645	0.268581			0.478925	1.10419	0.791557
>sp|Q14444|CAPR1_HUMAN Caprin-1 OS=Homo sapiens GN=CAPRIN1 PE=1 SV=2	1		-0.532635	-42.7605			-21.6466	0.151631	2.71172			1.43168	1.22841	-1.14296			0.0427255
>sp|Q14508|WFDC2_HUMAN WAP four-disulfide core domain protein 2 OS=Homo sapiens GN=WFDC2 PE=1 SV=2	5	5	1.73268	0.979903	1.22258	1.37143	1.32665	-0.924086	-0.134212	-0.0143209	0.513128	-0.139873	1.03945	0.150329	-0.0879473	0.55339	0.413806
>sp|Q14515|SPRL1_HUMAN SPARC-like protein 1 OS=Homo sapiens GN=SPARCL1 PE=1 SV=2	5	3	0.591493	0.714743	0.357803	0.709737	0.593444	0.370958	1.08881	1.95035	0.553516	0.990908	1.91383	-0.46884	1.43894	-0.519104	0.591205
>sp|Q14541|HNF4G_HUMAN Hepatocyte nuclear factor 4-gamma OS=Homo sapiens GN=HNF4G PE=1 SV=3	1		0.386156	0.248862			0.317509	0.0703502	0.845565			0.457957	0.813571	0.37472			0.594145
>sp|Q14573|ITPR3_HUMAN Inositol 1,4,5-trisphosphate receptor type 3 OS=Homo sapiens GN=ITPR3 PE=1 SV=2		1			-25.9147	-1.20475	-13.5597			1.33075	1.69153	1.51114			0.876005	1.64076	1.25838
>sp|Q14585|ZN345_HUMAN Zinc finger protein 345 OS=Homo sapiens GN=ZNF345 PE=2 SV=1	1	1	1.53052	1.08162	-1.38466	1.88195	0.777358	-0.780251	0.402863	1.04399	0.965396	0.408	0.889503	0.239868	-0.73079	-0.893598	-0.123754
>sp|Q14624|ITIH4_HUMAN Inter-alpha-trypsin inhibitor heavy chain H4 OS=Homo sapiens GN=ITIH4 PE=1 SV=4	19	21	0.845045	0.839188	-0.438965	1.24071	0.621495	0.335176	0.564836	1.04946	0.68062	0.657524	1.01411	0.563499	0.714567	-0.637064	0.413778
>sp|Q14642|I5P1_HUMAN Type I inositol 1,4,5-trisphosphate 5-phosphatase OS=Homo sapiens GN=INPP5A PE=2 SV=1		1			0.545765	-0.720862	-0.0875483			0.642009	0.104577	0.373293			1.58092	0.859355	1.22014
>sp|Q14643|ITPR1_HUMAN Inositol 1,4,5-trisphosphate receptor type 1 OS=Homo sapiens GN=ITPR1 PE=1 SV=2	1		1.84581	0.654799			1.25031	-2.23668	-0.517315			-1.377	0.733313	1.26488			0.999095
>sp|Q14644|RASA3_HUMAN Ras GTPase-activating protein 3 OS=Homo sapiens GN=RASA3 PE=1 SV=3	1	1	0.403992	0.357138	-0.120757	1.28853	0.482226	0.81853	0.743663	0.525371	1.07046	0.789506	0.904994	0.654285	0.314605	0.00417472	0.469514
>sp|Q14651|PLSI_HUMAN Plastin-1 OS=Homo sapiens GN=PLS1 PE=1 SV=2	1	1	1.35738	1.34644	-0.234221	1.07898	0.887147	0.198905	-0.254026	-0.318016	2.62803	0.563724	-0.0229497	0.456813	0.49062	-0.196722	0.18194
>sp|Q14657|LAGE3_HUMAN L antigen family member 3 OS=Homo sapiens GN=LAGE3 PE=1 SV=2	1		-36.2668	0.288983			-17.9889	-2.31251	2.67408			0.180787	-35.8878	1.3052			-17.2913
>sp|Q14669|TRIPC_HUMAN E3 ubiquitin-protein ligase TRIP12 OS=Homo sapiens GN=TRIP12 PE=1 SV=1	1		1.29691	1.01739			1.15715	0.716303	0.315278			0.515791	1.39272	-1.48563			-0.0464561
>sp|Q14671|PUM1_HUMAN Pumilio homolog 1 OS=Homo sapiens GN=PUM1 PE=1 SV=3	1	1	0.731017	0.89984	0.204602	-0.108734	0.431681	1.27958	-0.456727	1.22494	1.26462	0.828102	0.355228	1.05446	0.328355	0.924537	0.665644
>sp|Q14674|ESPL1_HUMAN Separin OS=Homo sapiens GN=ESPL1 PE=1 SV=3	1		-0.503624	-1.24859			-0.876105	-0.542867	2.44964			0.953386	2.23378	-4.15286			-0.959543
>sp|Q14676|MDC1_HUMAN Mediator of DNA damage checkpoint protein 1 OS=Homo sapiens GN=MDC1 PE=1 SV=3		1			0.46345	1.05331	0.758382			0.29336	1.02804	0.660702			-0.208104	0.159916	-0.0240937
>sp|Q14693|LPIN1_HUMAN Phosphatidate phosphatase LPIN1 OS=Homo sapiens GN=LPIN1 PE=2 SV=2	1	1	-0.362897	0.235465	-0.525669	-0.586037	-0.309785	-0.0623741	1.3682	2.83965	1.038	1.29587	1.03603	0.724443	0.965317	-0.209627	0.629042
>sp|Q14789|GOGB1_HUMAN Golgin subfamily B member 1 OS=Homo sapiens GN=GOLGB1 PE=1 SV=2	1		0.564304	0.756211			0.660258	0.748411	0.690014			0.719212	1.24768	-0.499555			0.374063
>sp|Q147U7|CC043_HUMAN Uncharacterized protein C3orf43 OS=Homo sapiens GN=C3orf43 PE=2 SV=2		1			-0.354287	0.641075	0.143394			0.294381	-0.0913961	0.101493			1.07686	1.19385	1.13536
>sp|Q14847|LASP1_HUMAN LIM and SH3 domain protein 1 OS=Homo sapiens GN=LASP1 PE=1 SV=2	1	1	-0.0926842	0.171938	0.824162	0.107397	0.252703	0.836311	0.910588	0.767867	0.734726	0.812373	0.944147	0.831498	0.991794	0.529385	0.824206
>sp|Q14863|PO6F1_HUMAN POU domain, class 6, transcription factor 1 OS=Homo sapiens GN=POU6F1 PE=1 SV=1		1			-2.07732	-1.99465	-2.03599			1.26366	4.41639	2.84002			-1.75211	2.96001	0.603948
>sp|Q14865|ARI5B_HUMAN AT-rich interactive domain-containing protein 5B OS=Homo sapiens GN=ARID5B PE=1 SV=3		1			0.886928	0.563201	0.725064			0.220236	-0.372267	-0.0760159			0.205666	1.21283	0.70925
>sp|Q14956|GPNMB_HUMAN Transmembrane glycoprotein NMB OS=Homo sapiens GN=GPNMB PE=1 SV=2	1	1	-0.536388	-0.532046	1.48279	0.545632	0.239996	0.670149	1.1915	0.995544	1.4082	1.06635	-0.229226	1.37477	-37.4518	-17.4787	-13.4463
>sp|Q14980|NUMA1_HUMAN Nuclear mitotic apparatus protein 1 OS=Homo sapiens GN=NUMA1 PE=1 SV=2		1			0.256209	0.583521	0.419865			0.221208	1.72328	0.972244			-0.734146	1.20113	0.23349
>sp|Q14982|OPCM_HUMAN Opioid-binding protein/cell adhesion molecule OS=Homo sapiens GN=OPCML PE=1 SV=1	3	2	0.630043	-0.162749	0.681408	0.603468	0.438043	1.22365	1.2192	0.84489	0.140479	0.857054	0.529177	0.332156	0.0446564	0.908029	0.453505
>sp|Q14999|CUL7_HUMAN Cullin-7 OS=Homo sapiens GN=CUL7 PE=1 SV=2	1	1	-0.492472	0.4484	-0.928934	-0.213019	-0.296506	1.05284	0.587507	2.05529	0.67839	1.0935	0.386117	1.15634	0.823266	0.589782	0.738875
>sp|Q14CM0|FRPD4_HUMAN FERM and PDZ domain-containing protein 4 OS=Homo sapiens GN=FRMPD4 PE=1 SV=1	2	1	1.03751	0.00997423	0.524867	-0.707881	0.216116	1.1675	2.60635	0.22661	5.93006	2.48263	0.452341	-4.98003	1.85041	1.58141	-0.273965
>sp|Q14CS0|UBX2B_HUMAN UBX domain-containing protein 2B OS=Homo sapiens GN=UBXN2B PE=1 SV=1	1		2.55258	1.4572			2.00489	0.445814	-1.18931			-0.37175	0.192559	-2.44597			-1.12671
>sp|Q15024|EXOS7_HUMAN Exosome complex component RRP42 OS=Homo sapiens GN=EXOSC7 PE=1 SV=3		1			-1.13439	-2.56914	-1.85176			5.31692	-3.96578	0.675567			-3.19478	-0.215098	-1.70494
>sp|Q15075|EEA1_HUMAN Early endosome antigen 1 OS=Homo sapiens GN=EEA1 PE=1 SV=2		1			0.269299	2.33195	1.30063			-1.62359	-0.770203	-1.1969			-0.096276	-2.81981	-1.45804
>sp|Q15113|PCOC1_HUMAN Procollagen C-endopeptidase enhancer 1 OS=Homo sapiens GN=PCOLCE PE=1 SV=2	6	5	1.18648	1.65942	-0.538016	1.09777	0.851412	0.45867	-0.969244	0.536953	0.974731	0.250278	0.934548	0.428864	0.821355	0.164479	0.587312
>sp|Q15126|PMVK_HUMAN Phosphomevalonate kinase OS=Homo sapiens GN=PMVK PE=1 SV=3	1	1	0.691626	0.742242	0.46732	-0.344923	0.389066	1.6345	0.391594	-0.329917	1.61512	0.827825	0.497341	-0.510684	1.10324	0.862493	0.488097
>sp|Q15223|PVRL1_HUMAN Poliovirus receptor-related protein 1 OS=Homo sapiens GN=PVRL1 PE=1 SV=3	1		0.627939	-0.493912			0.0670132	1.15635	1.34987			1.25311	1.06094	-0.55608			0.252428
>sp|Q15274|NADC_HUMAN Nicotinate-nucleotide pyrophosphorylase [carboxylating] OS=Homo sapiens GN=QPRT PE=1 SV=3		1			0.618306	-0.141518	0.238394			0.408277	0.769434	0.588856			1.76763	-0.273266	0.747182
>sp|Q15334|L2GL1_HUMAN Lethal(2) giant larvae protein homolog 1 OS=Homo sapiens GN=LLGL1 PE=1 SV=3		1			1.11826	0.463081	0.790672			0.699622	1.32411	1.01186			0.0978219	-0.14672	-0.0244489
>sp|Q15375|EPHA7_HUMAN Ephrin type-A receptor 7 OS=Homo sapiens GN=EPHA7 PE=1 SV=3	5	4	0.502449	0.719744	1.16349	0.606857	0.748135	0.932002	0.444294	0.415598	0.914752	0.676661	1.04209	0.639808	0.961353	-0.0111802	0.658018
>sp|Q15389|ANGP1_HUMAN Angiopoietin-1 OS=Homo sapiens GN=ANGPT1 PE=1 SV=2	1		0.493577	1.77553			1.13456	-0.123423	-1.33856			-0.730991	1.48236	0.519254			1.00081
>sp|Q15413|RYR3_HUMAN Ryanodine receptor 3 OS=Homo sapiens GN=RYR3 PE=1 SV=3	1	3	2.33046	1.49512	2.0174	0.216421	1.51485	0.352366	-2.45384	0.162993	0.295087	-0.410849	1.25735	-0.297698	0.0755955	0.162819	0.299516
>sp|Q15431|SYCP1_HUMAN Synaptonemal complex protein 1 OS=Homo sapiens GN=SYCP1 PE=1 SV=2	1		-0.276068	-0.537452			-0.40676	0.807877	1.31017			1.05902	1.77448	-0.0937099			0.840385
>sp|Q15435|PP1R7_HUMAN Protein phosphatase 1 regulatory subunit 7 OS=Homo sapiens GN=PPP1R7 PE=1 SV=1	1		0.841659	1.12372			0.982688	-0.0422315	0.0269574			-0.00763704	1.44771	0.149509			0.79861
>sp|Q15485|FCN2_HUMAN Ficolin-2 OS=Homo sapiens GN=FCN2 PE=1 SV=2	2	2	-0.675825	1.25728	-0.0418888	-0.0571322	0.120609	1.39518	-0.148843	3.27446	-1.43921	0.770398	1.86507	-0.173438	0.269328	0.449536	0.602625
>sp|Q15569|TESK1_HUMAN Dual specificity testis-specific protein kinase 1 OS=Homo sapiens GN=TESK1 PE=1 SV=2		1			0.844723	0.316465	0.580594			0.122687	1.39226	0.757475			0.768828	-0.0447101	0.362059
>sp|Q15599|NHRF2_HUMAN Na(+)/H(+) exchange regulatory cofactor NHE-RF2 OS=Homo sapiens GN=SLC9A3R2 PE=1 SV=2		1			0.418426	-0.325606	0.0464103			-0.3521	1.57408	0.61099			-0.0162339	1.67466	0.829211
>sp|Q15643|TRIPB_HUMAN Thyroid receptor-interacting protein 11 OS=Homo sapiens GN=TRIP11 PE=1 SV=3	1	1	0.047946	-0.691046	-1.0662	-0.777535	-0.62171	0.100392	2.1924	0.867416	0.846425	1.00166	1.47704	-1.68718	2.70083	0.0346208	0.631329
>sp|Q15652|JHD2C_HUMAN Probable JmjC domain-containing histone demethylation protein 2C OS=Homo sapiens GN=JMJD1C PE=1 SV=2	1		0.313786	-0.177406			0.0681903	0.214954	1.37225			0.793603	1.24494	0.220873			0.732905
>sp|Q15714|T22D1_HUMAN TSC22 domain family protein 1 OS=Homo sapiens GN=TSC22D1 PE=1 SV=3	1		1.12727	0.0972422			0.612256	0.295782	0.529627			0.412704	1.21625	0.303495			0.75987
>sp|Q15723|ELF2_HUMAN ETS-related transcription factor Elf-2 OS=Homo sapiens GN=ELF2 PE=1 SV=2	1		-13.0899	-15.0801			-14.085	-11.0556	2.77541			-4.14011	-13.1954	-13.0168			-13.1061
>sp|Q15828|CYTM_HUMAN Cystatin-M OS=Homo sapiens GN=CST6 PE=1 SV=1	6	6	0.610867	2.41815	1.55753	0.983123	1.39242	0.0373993	0.396879	-0.359856	-0.774688	-0.175066	1.21598	-1.11147	0.479182	0.651989	0.308921
>sp|Q15878|CAC1E_HUMAN Voltage-dependent R-type calcium channel subunit alpha-1E OS=Homo sapiens GN=CACNA1E PE=1 SV=3		1			0.0175119	-0.13804	-0.0602642			0.607237	2.26508	1.43616			0.534597	0.489891	0.512244
>sp|Q16270|IBP7_HUMAN Insulin-like growth factor-binding protein 7 OS=Homo sapiens GN=IGFBP7 PE=1 SV=1	10	11	1.44156	1.27499	-0.978091	1.84878	0.896811	-0.911091	0.995524	0.564604	1.07934	0.432093	0.399326	0.13083	0.36176	-1.10589	-0.0534927
>sp|Q16322|KCA10_HUMAN Potassium voltage-gated channel subfamily A member 10 OS=Homo sapiens GN=KCNA10 PE=1 SV=2		1			0.285415	-0.24798	0.0187178			1.75578	-0.516448	0.619664			1.29269	0.434358	0.863522
>sp|Q16534|HLF_HUMAN Hepatic leukemia factor OS=Homo sapiens GN=HLF PE=2 SV=1	2	1	0.400321	0.289105	-2.33251	-0.279685	-0.480692	-0.0476113	1.75386	1.26233	1.44822	1.1042	1.64386	-2.51535	2.43044	0.0928101	0.412939
>sp|Q16539|MK14_HUMAN Mitogen-activated protein kinase 14 OS=Homo sapiens GN=MAPK14 PE=1 SV=3	1		-1.48931	-0.00846792			-0.748887	0.78791	1.69716			1.24253	-0.330301	0.939694			0.304697
>sp|Q16584|M3K11_HUMAN Mitogen-activated protein kinase kinase kinase 11 OS=Homo sapiens GN=MAP3K11 PE=1 SV=1	1		0.723734	-0.824042			-0.0501542	-0.507975	0.844035			0.16803	0.193454	1.75909			0.976274
>sp|Q16610|ECM1_HUMAN Extracellular matrix protein 1 OS=Homo sapiens GN=ECM1 PE=1 SV=2	1	1	0.403259	1.5424	0.654939	0.652049	0.813162	0.520712	0.107317	0.73245	-0.270523	0.272489	1.16768	-0.225144	0.62655	0.338742	0.476958
>sp|Q16626|MEA1_HUMAN Male-enhanced antigen 1 OS=Homo sapiens GN=MEA1 PE=1 SV=2		1			3.04115	-13.0725	-5.01567			-5.39457	-18.1723	-11.7834			-23.5964	-7.5843	-15.5904
>sp|Q16651|PRSS8_HUMAN Prostasin OS=Homo sapiens GN=PRSS8 PE=1 SV=1	2	2	1.10839	0.195875	-0.00754335	0.724645	0.505343	0.875163	0.560927	0.800961	0.855192	0.773061	1.02164	0.316508	0.773352	0.630497	0.6855
>sp|Q16695|H31T_HUMAN Histone H3.1t OS=Homo sapiens GN=HIST3H3 PE=1 SV=3		1			-0.416483	0.799108	0.191312			-0.866991	1.51183	0.322421			1.11716	0.720144	0.91865
>sp|Q16706|MA2A1_HUMAN Alpha-mannosidase 2 OS=Homo sapiens GN=MAN2A1 PE=1 SV=2	1	1	0.283846	-0.278256	1.51227	-0.493923	0.255985	-0.246827	0.905718	1.33948	-0.124876	0.468374	1.31415	1.00366	-0.121298	-0.110551	0.52149
>sp|Q16719|KYNU_HUMAN Kynureninase OS=Homo sapiens GN=KYNU PE=1 SV=1		2			-0.707348	-0.315854	-0.511601			1.43177	0.897136	1.16445			1.06095	0.633288	0.847116
>sp|Q16769|QPCT_HUMAN Glutaminyl-peptide cyclotransferase OS=Homo sapiens GN=QPCT PE=1 SV=1	10	10	0.874744	0.966233	-0.452672	1.40063	0.697235	-0.026397	0.617492	0.123321	0.994907	0.427331	0.954446	0.73174	1.40904	-0.474696	0.655132
>sp|Q16832|DDR2_HUMAN Discoidin domain-containing receptor 2 OS=Homo sapiens GN=DDR2 PE=1 SV=2	1	1	0.170075	-29.2997	1.62133	1.92507	-6.3958	0.008851	2.30939	-1.09312	0.669991	0.473777	-26.9554	0.701836	-42.792	-25.434	-23.6199
>sp|Q17RB8|LONF1_HUMAN LON peptidase N-terminal domain and RING finger protein 1 OS=Homo sapiens GN=LONRF1 PE=2 SV=2		1			-0.674817	-0.673163	-0.67399			-2.62628	-1.9517	-2.28899			-1.80948	3.76772	0.979119
>sp|Q24JQ0|TM241_HUMAN Transmembrane protein 241 OS=Homo sapiens GN=TMEM241 PE=2 SV=1	1	1	-1.06112	-1.16543	-1.27451	-0.69436	-1.04885	0.53118	1.70124	1.3078	0.802703	1.08573	1.94358	0.156508	1.36789	1.69166	1.28991
>sp|Q29718|1B82_HUMAN HLA class I histocompatibility antigen, B-82 alpha chain OS=Homo sapiens GN=HLA-B PE=2 SV=1	1	1	2.22743	1.66856	2.89843	-0.630812	1.5409	0.0948053	-0.942438	-0.321859	-0.326826	-0.37408	0.705462	-1.23043	-0.0787109	-0.144845	-0.18713
>sp|Q2KJY2|KI26B_HUMAN Kinesin-like protein KIF26B OS=Homo sapiens GN=KIF26B PE=1 SV=1	1	2	1.06622	1.31616	-0.00829137	0.231359	0.651362	-0.243796	-0.278839	0.674454	0.301833	0.113413	1.85673	-0.602829	0.843069	1.18415	0.82028
>sp|Q2M1Z3|RHG31_HUMAN Rho GTPase-activating protein 31 OS=Homo sapiens GN=ARHGAP31 PE=1 SV=2	1	1	-0.235327	-0.526005	-0.979266	-0.809564	-0.637541	0.778041	2.00229	0.670993	1.63401	1.27133	1.57814	-1.99039	2.12209	0.662653	0.593124
>sp|Q2M2I5|K1C24_HUMAN Keratin, type I cytoskeletal 24 OS=Homo sapiens GN=KRT24 PE=1 SV=1		1			-0.558997	-0.767773	-0.663385			2.23631	0.325076	1.28069			1.58806	0.402542	0.995303
>sp|Q2TAA8|TXIP1_HUMAN Translin-associated factor X-interacting protein 1 OS=Homo sapiens GN=TSNAXIP1 PE=2 SV=1		1			0.000373681	0.000127611	0.000250646			1.471e-06	0.000129403	6.54372e-05			0.000327105	6.07627e-05	0.000193934
>sp|Q2TAM9|TUSC1_HUMAN Tumor suppressor candidate gene 1 protein OS=Homo sapiens GN=TUSC1 PE=1 SV=3	1		1.80176	0.853412			1.32759	0.972599	-0.166068			0.403265	0.284803	-0.0662509			0.109276
>sp|Q2TAZ0|ATG2A_HUMAN Autophagy-related protein 2 homolog A OS=Homo sapiens GN=ATG2A PE=1 SV=3		1			2.02893	-0.359602	0.834664			-0.240578	-1.71915	-0.979864			-0.488758	0.310643	-0.0890574
>sp|Q2TBE0|C19L2_HUMAN CWF19-like protein 2 OS=Homo sapiens GN=CWF19L2 PE=1 SV=4		2			0.874639	0.679527	0.777083			0.381297	1.24816	0.814731			0.573467	-0.346734	0.113367
>sp|Q2TBF2|WSCD2_HUMAN WSC domain-containing protein 2 OS=Homo sapiens GN=WSCD2 PE=2 SV=2		1			0.0309349	2.24181	1.13637			-1.3296	-1.57996	-1.45478			-0.915885	-0.116342	-0.516114
>sp|Q2UY09|COSA1_HUMAN Collagen alpha-1(XXVIII) chain OS=Homo sapiens GN=COL28A1 PE=2 SV=2	1		0.776769	1.40709			1.09193	-0.406146	0.371456			-0.0173453	1.32516	-0.36433			0.480416
>sp|Q2VPK5|CTU2_HUMAN Cytoplasmic tRNA 2-thiolation protein 2 OS=Homo sapiens GN=CTU2 PE=1 SV=1		1			-0.223291	-0.206427	-0.214859			-0.364033	-0.388292	-0.376162			-3.13515	3.18456	0.0247079
>sp|Q32P41|TRM5_HUMAN tRNA (guanine(37)-N1)-methyltransferase OS=Homo sapiens GN=TRMT5 PE=1 SV=2		1			0.00274077	0.304692	0.153716			1.66955	0.0352309	0.852389			1.16353	0.0234018	0.593465
>sp|Q3B8N2|LEG9B_HUMAN Galectin-9B OS=Homo sapiens GN=LGALS9B PE=2 SV=3	2	1	0.109052	0.393761	-0.867899	0.801024	0.108985	0.316852	0.869996	1.51151	0.499284	0.799411	0.478459	1.24004	0.884632	-0.240978	0.590539
>sp|Q3C1V9|YK041_HUMAN Putative uncharacterized protein ENSP00000334305 OS=Homo sapiens PE=5 SV=2		1			-0.116555	1.16562	0.524531			0.255991	-0.507386	-0.125697			1.40202	-0.0704437	0.665788
>sp|Q3KP66|CA106_HUMAN Uncharacterized protein C1orf106 OS=Homo sapiens GN=C1orf106 PE=2 SV=2		1			-0.0248197	-0.203589	-0.114204			1.05171	0.00804307	0.529876			1.34073	0.873459	1.10709
>sp|Q3L8U1|CHD9_HUMAN Chromodomain-helicase-DNA-binding protein 9 OS=Homo sapiens GN=CHD9 PE=1 SV=2		1			1.12135	0.853862	0.987605			0.0889699	1.35197	0.720469			-1.47555	0.059924	-0.707812
>sp|Q3MIP1|IPIL2_HUMAN Inositol 1,4,5-trisphosphate receptor-interacting protein-like 2 OS=Homo sapiens GN=ITPRIPL2 PE=2 SV=1	1		-0.454694	0.126805			-0.163944	1.01257	1.33828			1.17543	1.1155	-0.178943			0.46828
>sp|Q3MIT2|PUS10_HUMAN Putative tRNA pseudouridine synthase Pus10 OS=Homo sapiens GN=PUS10 PE=1 SV=1		1			-0.98896	-1.35561	-1.17229			0.0318975	1.19899	0.615445			1.62688	1.41006	1.51847
>sp|Q3MIX3|ADCK5_HUMAN Uncharacterized aarF domain-containing protein kinase 5 OS=Homo sapiens GN=ADCK5 PE=2 SV=2	1		-0.124299	0.0386689			-0.0428151	1.21504	1.49308			1.35406	0.946801	-0.569301			0.18875
>sp|Q3SY84|K2C71_HUMAN Keratin, type II cytoskeletal 71 OS=Homo sapiens GN=KRT71 PE=1 SV=3		1			-0.538261	0.250022	-0.14412			1.54509	0.783894	1.16449			0.182366	0.72623	0.454298
>sp|Q3ZCT8|KBTBC_HUMAN Kelch repeat and BTB domain-containing protein 12 OS=Homo sapiens GN=KBTBD12 PE=2 SV=2	1		0.223177	0.488827			0.356002	-0.926878	1.7752			0.42416	0.26313	0.435086			0.349108
>sp|Q496F6|CLM2_HUMAN CMRF35-like molecule 2 OS=Homo sapiens GN=CD300E PE=1 SV=2		2			0.845515	1.37341	1.10946			-0.520168	0.799625	0.139728			-0.341485	0.62948	0.143998
>sp|Q49A88|CCD14_HUMAN Coiled-coil domain-containing protein 14 OS=Homo sapiens GN=CCDC14 PE=2 SV=3		1			-0.588578	-0.558705	-0.573641			1.00871	0.344984	0.676849			1.78311	1.29637	1.53974
>sp|Q4AC99|1A1L2_HUMAN Probable inactive 1-aminocyclopropane-1-carboxylate synthase-like protein 2 OS=Homo sapiens GN=ACCSL PE=2 SV=3	1		0.510535	0.772079			0.641307	0.860291	0.231962			0.546126	0.997545	0.352058			0.674802
>sp|Q4G0A6|F188B_HUMAN Protein FAM188B OS=Homo sapiens GN=FAM188B PE=2 SV=2		1			-0.394801	-0.668044	-0.531423			0.999729	0.727487	0.863608			1.81027	0.958571	1.38442
>sp|Q4KMZ1|IQCC_HUMAN IQ domain-containing protein C OS=Homo sapiens GN=IQCC PE=2 SV=2	1	1	-0.32058	-0.621559	-0.926623	-0.775653	-0.661104	2.06301	0.905491	1.23152	-0.607724	0.898075	0.986279	0.124688	0.916178	2.23683	1.06599
>sp|Q4L235|ACSF4_HUMAN Acyl-CoA synthetase family member 4 OS=Homo sapiens GN=AASDH PE=2 SV=3		1			-0.0805715	-0.903809	-0.49219			4.03838	-1.34749	1.34545			-0.482247	-0.314516	-0.398382
>sp|Q4V348|Z658B_HUMAN Zinc finger protein 658B OS=Homo sapiens GN=ZNF658B PE=2 SV=1		1			0.181294	-0.447374	-0.13304			1.30946	2.08137	1.69541			1.36134	-0.536887	0.412226
>sp|Q4VNC0|AT135_HUMAN Probable cation-transporting ATPase 13A5 OS=Homo sapiens GN=ATP13A5 PE=2 SV=1	1	1	-1.00741	-0.935433	-1.26541	-1.058	-1.06656	1.38902	1.57731	0.574742	-0.0247067	0.879091	1.48013	-0.345943	1.96919	1.82475	1.23203
>sp|Q4ZHG4|FNDC1_HUMAN Fibronectin type III domain-containing protein 1 OS=Homo sapiens GN=FNDC1 PE=1 SV=4	1		-1.21088	2.65246			0.720793	-0.706758	-0.254004			-0.480381	0.608839	0.201453			0.405146
>sp|Q537H7|CA227_HUMAN UPF0732 protein C1orf227 OS=Homo sapiens GN=C1orf227 PE=2 SV=1		1			1.01875	1.88173	1.45024			-47.0238	0.369355	-23.3272			-0.471328	-0.0225913	-0.24696
>sp|Q53F19|CQ085_HUMAN Uncharacterized protein C17orf85 OS=Homo sapiens GN=C17orf85 PE=1 SV=2	1	2	0.278765	0.505345	-1.62463	-0.81689	-0.414352	2.21764	0.172045	0.807055	0.411701	0.90211	1.23299	-1.24881	1.42968	1.89383	0.826923
>sp|Q53FD0|ZC21C_HUMAN Zinc finger C2HC domain-containing protein 1C OS=Homo sapiens GN=ZC2HC1C PE=2 SV=3	1	1	-0.821321	-0.924971	-1.08945	-0.994392	-0.957534	1.73092	1.08049	1.18186	-0.239563	0.938427	1.5358	0.366252	1.28247	2.18337	1.34197
>sp|Q53FV1|ORML2_HUMAN ORM1-like protein 2 OS=Homo sapiens GN=ORMDL2 PE=2 SV=2	1	1	-2.00714	1.33851	2.0141	-0.814154	0.132831	-2.00715	1.82015	0.571234	-1.02431	-0.160021	-0.0191478	0.464227	2.03747	0.00399431	0.621636
>sp|Q53GD3|CTL4_HUMAN Choline transporter-like protein 4 OS=Homo sapiens GN=SLC44A4 PE=2 SV=2	1	1	0.919793	0.871601	1.1961	0.0384805	0.756492	0.592864	0.507893	0.311647	0.269038	0.420361	0.293316	0.342832	0.75341	0.147443	0.38425
>sp|Q53GL7|PAR10_HUMAN Poly [ADP-ribose] polymerase 10 OS=Homo sapiens GN=PARP10 PE=1 SV=2	1		1.43224	1.22032			1.32628	0.534	-0.556675			-0.0113372	1.31161	-0.467988			0.42181
>sp|Q53GS9|SNUT2_HUMAN U4/U6.U5 tri-snRNP-associated protein 2 OS=Homo sapiens GN=USP39 PE=1 SV=2		1			1.71028	1.31259	1.51143			-1.30444	-0.868624	-1.08653			-0.131114	-2.03192	-1.08152
>sp|Q53H54|TYW2_HUMAN tRNA wybutosine-synthesizing protein 2 homolog OS=Homo sapiens GN=TRMT12 PE=1 SV=1	1		-40.7444	-0.109299			-20.4268	1.22192	2.20591			1.71392	-0.627934	0.445222			-0.091356
>sp|Q53H76|PLA1A_HUMAN Phospholipase A1 member A OS=Homo sapiens GN=PLA1A PE=2 SV=2	1		0.442966	0.579558			0.511262	0.641514	0.423486			0.5325	1.05078	0.517331			0.784054
>sp|Q53HL2|BOREA_HUMAN Borealin OS=Homo sapiens GN=CDCA8 PE=1 SV=2		1			-3.36841	-1.43669	-2.40255			-2.90877	-1.80402	-2.35639			4.85654	-1.34381	1.75637
>sp|Q53LP3|SWAHC_HUMAN Ankyrin repeat domain-containing protein SOWAHC OS=Homo sapiens GN=SOWAHC PE=1 SV=1		1			0.11588	-0.186067	-0.0350935			1.91294	-0.121981	0.895482			1.40503	0.044204	0.724619
>sp|Q53RE8|ANR39_HUMAN Ankyrin repeat domain-containing protein 39 OS=Homo sapiens GN=ANKRD39 PE=1 SV=1	1	1	0.650758	1.26765	0.195461	-0.0323773	0.520374	0.835701	0.128728	0.553391	0.829978	0.586949	1.06992	-0.341757	1.78	0.536305	0.761117
>sp|Q567V2|M17L2_HUMAN Mpv17-like protein 2 OS=Homo sapiens GN=MPV17L2 PE=1 SV=2		1			1.61286	0.341383	0.977122			0.691236	-1.18484	-0.246803			-1.19529	1.44448	0.124595
>sp|Q587J7|TDR12_HUMAN Tudor domain-containing protein 12 OS=Homo sapiens GN=TDRD12 PE=2 SV=2		1			-0.0809201	0.622355	0.270717			1.58688	-0.124399	0.731238			0.761957	0.157884	0.459921
>sp|Q58FF8|H90B2_HUMAN Putative heat shock protein HSP 90-beta 2 OS=Homo sapiens GN=HSP90AB2P PE=1 SV=2		1			-0.983825	0.674956	-0.154434			1.32108	-0.505037	0.408019			0.970112	0.751293	0.860703
>sp|Q5CZC0|FSIP2_HUMAN Fibrous sheath-interacting protein 2 OS=Homo sapiens GN=FSIP2 PE=1 SV=4	2		-0.642728	0.424303			-0.109212	-2.10201	-3.30522			-2.70361	-2.12243	2.8465			0.362037
>sp|Q5D862|FILA2_HUMAN Filaggrin-2 OS=Homo sapiens GN=FLG2 PE=1 SV=1		1			0.0361242	0.413959	0.225042			1.17647	1.22446	1.20046			-1.37376	0.728208	-0.322777
>sp|Q5H9L4|TAF7L_HUMAN Transcription initiation factor TFIID subunit 7-like OS=Homo sapiens GN=TAF7L PE=2 SV=1		1			2.32175	-0.899582	0.711083			0.0381977	-2.25153	-1.10667			0.0704939	-1.25944	-0.594471
>sp|Q5H9M0|MUML1_HUMAN PWWP domain-containing protein MUM1L1 OS=Homo sapiens GN=MUM1L1 PE=2 SV=1		1			-0.679912	-1.20504	-0.942476			0.198135	2.21485	1.20649			1.51021	1.42511	1.46766
>sp|Q5HYK3|COQ5_HUMAN 2-methoxy-6-polyprenyl-1,4-benzoquinol methylase, mitochondrial OS=Homo sapiens GN=COQ5 PE=1 SV=2	1	1	1.15047	1.35763	1.21317	0.60286	1.08103	0.322148	-1.76978	0.0905955	-0.296807	-0.41346	1.76956	0.432747	-0.977279	0.945449	0.542618
>sp|Q5J8X5|M4A13_HUMAN Membrane-spanning 4-domains subfamily A member 13 OS=Homo sapiens GN=MS4A13 PE=2 SV=2		1			-1.69242	-0.4784	-1.08541			1.64496	2.03693	1.84094			1.49446	0.393372	0.943914
>sp|Q5JQC9|AKAP4_HUMAN A-kinase anchor protein 4 OS=Homo sapiens GN=AKAP4 PE=1 SV=1	1	1	-0.640522	-1.11374	-0.829627	-0.0692705	-0.663291	0.535629	1.83841	1.37978	0.370458	1.03107	1.69117	-0.267599	1.81825	0.554181	0.949001
>sp|Q5JQF7|CF100_HUMAN Putative uncharacterized protein C6orf100 OS=Homo sapiens GN=C6orf100 PE=4 SV=2	1	1	-2.70566	-4.30102	3.83024	-3.42814	-1.65114	-4.99453	0.504892	-0.0747411	-6.54259	-2.77674	-0.257305	3.59843	-3.98451	-0.692558	-0.333985
>sp|Q5JR98|TC1D4_HUMAN Tctex1 domain-containing protein 4 OS=Homo sapiens GN=TCTEX1D4 PE=1 SV=1	1		1.4679	2.06149			1.76469	-0.113567	-0.477689			-0.295628	1.09112	-0.901115			0.0950036
>sp|Q5JRX3|PREP_HUMAN Presequence protease, mitochondrial OS=Homo sapiens GN=PITRM1 PE=1 SV=2	1	1	0.0946632	-0.785241	-1.09065	-0.772998	-0.638556	1.19523	1.50522	1.53335	0.861503	1.27383	1.12261	-0.157267	1.30249	1.47252	0.935087
>sp|Q5JS37|NHLC3_HUMAN NHL repeat-containing protein 3 OS=Homo sapiens GN=NHLRC3 PE=2 SV=1	6	7	1.18218	0.839969	0.899402	0.432144	0.838422	0.445289	0.434978	0.575906	1.32081	0.694245	0.927436	0.444332	0.0936424	0.852002	0.579353
>sp|Q5JSH3|WDR44_HUMAN WD repeat-containing protein 44 OS=Homo sapiens GN=WDR44 PE=1 SV=1	1		0.752028	2.17612			1.46408	-0.449937	-0.0423893			-0.246163	1.5015	-1.73341			-0.115957
>sp|Q5JSZ5|PRC2B_HUMAN Protein PRRC2B OS=Homo sapiens GN=PRRC2B PE=1 SV=2		2			0.235581	0.211811	0.223696			0.416054	1.36003	0.888043			0.842315	0.739645	0.79098
>sp|Q5JTZ5|CI152_HUMAN Uncharacterized protein C9orf152 OS=Homo sapiens GN=C9orf152 PE=2 SV=2	1	1	-0.283832	-0.859708	-0.0168784	-0.350671	-0.377772	0.946959	1.61267	1.55568	0.627106	1.1856	1.22345	-0.327554	1.34979	0.05376	0.574861
>sp|Q5JUK3|KCNT1_HUMAN Potassium channel subfamily T member 1 OS=Homo sapiens GN=KCNT1 PE=2 SV=2		1			-0.566544	-0.691219	-0.628881			-2.41619	3.31588	0.449846			-1.93677	2.68477	0.373999
>sp|Q5JWF2|GNAS1_HUMAN Guanine nucleotide-binding protein G(s) subunit alpha isoforms XLas OS=Homo sapiens GN=GNAS PE=1 SV=2	1		0.285051	0.147709			0.21638	1.2842	1.10328			1.19374	1.06882	-0.505345			0.281735
>sp|Q5KU26|COL12_HUMAN Collectin-12 OS=Homo sapiens GN=COLEC12 PE=1 SV=3	4	3	2.06505	1.12386	0.457451	1.10564	1.188	0.461325	0.129496	-0.214792	0.823498	0.299882	1.04631	-1.4123	-0.261428	0.630859	0.000860867
>sp|Q5S007|LRRK2_HUMAN Leucine-rich repeat serine/threonine-protein kinase 2 OS=Homo sapiens GN=LRRK2 PE=1 SV=2		1			-0.977726	-0.666611	-0.822169			2.18581	-0.0292104	1.0783			1.69393	0.65196	1.17295
>sp|Q5SNV9|CA167_HUMAN Uncharacterized protein C1orf167 OS=Homo sapiens GN=C1orf167 PE=2 SV=2		1			0.238241	0.0183345	0.128288			0.107614	0.900008	0.503811			1.25596	0.697181	0.976571
>sp|Q5SVZ6|ZMYM1_HUMAN Zinc finger MYM-type protein 1 OS=Homo sapiens GN=ZMYM1 PE=1 SV=1		1			-0.936579	-0.346909	-0.641744			2.67163	0.923433	1.79753			1.0183	-0.018895	0.4997
>sp|Q5SW24|DACT2_HUMAN Dapper homolog 2 OS=Homo sapiens GN=DACT2 PE=2 SV=1		1			0.660159	-0.262073	0.199043			1.23069	0.0445508	0.637623			0.3212	0.935931	0.628566
>sp|Q5SW79|CE170_HUMAN Centrosomal protein of 170 kDa OS=Homo sapiens GN=CEP170 PE=1 SV=1	1		-4.86304	0.611688			-2.12568	0.74858	0.263523			0.506051	2.90364	-0.467234			1.21821
>sp|Q5SWA1|PR15B_HUMAN Protein phosphatase 1 regulatory subunit 15B OS=Homo sapiens GN=PPP1R15B PE=1 SV=1	1		-0.0424512	-1.666			-0.854227	0.80368	-0.790271			0.00670427	0.201001	2.71844			1.45972
>sp|Q5SYC1|CLVS2_HUMAN Clavesin-2 OS=Homo sapiens GN=CLVS2 PE=2 SV=1	1	1	-1.69564	-0.258491	-1.72035	-0.921372	-1.14896	0.861759	1.94403	1.6008	1.1346	1.3853	1.31988	-0.942594	1.86579	0.667308	0.727596
>sp|Q5SZK8|FREM2_HUMAN FRAS1-related extracellular matrix protein 2 OS=Homo sapiens GN=FREM2 PE=1 SV=2	1		0.35625	-1.45642			-0.550086	0.524524	0.637604			0.581064	0.539203	1.5655			1.05235
>sp|Q5T011|SZT2_HUMAN Protein SZT2 OS=Homo sapiens GN=SZT2 PE=2 SV=3	2	2	1.77647	-1.60661	1.33626	0.985881	0.623001	-0.155456	0.858165	0.465342	0.139188	0.32681	0.350244	1.34264	-0.243146	-0.202976	0.311691
>sp|Q5T0Z8|CF132_HUMAN Uncharacterized protein C6orf132 OS=Homo sapiens GN=C6orf132 PE=1 SV=4		1			0.254222	0.17492	0.214571			-0.853828	-2.26935	-1.56159			-1.24273	2.92124	0.839257
>sp|Q5T1R4|ZEP3_HUMAN Transcription factor HIVEP3 OS=Homo sapiens GN=HIVEP3 PE=1 SV=1	1	1	0.641646	0.933686	-0.0243461	0.629153	0.545035	-2.78209	1.26802	1.80952	0.0335119	0.0822406	-1.07564	1.32976	1.7266	-2.0761	-0.0238467
>sp|Q5T200|ZC3HD_HUMAN Zinc finger CCCH domain-containing protein 13 OS=Homo sapiens GN=ZC3H13 PE=1 SV=1	1	1	1.86096	2.11758	1.67396	1.55919	1.80292	-2.79236	-1.84268	-1.50762	-1.4552	-1.89947	-0.324096	0.873339	-1.02327	-1.19903	-0.418266
>sp|Q5T2S8|ARMC4_HUMAN Armadillo repeat-containing protein 4 OS=Homo sapiens GN=ARMC4 PE=2 SV=1		1			-3.99355	-3.14731	-3.57043			-9.14076	5.46803	-1.83637			-5.1935	3.07648	-1.05851
>sp|Q5T4D3|TMTC4_HUMAN Transmembrane and TPR repeat-containing protein 4 OS=Homo sapiens GN=TMTC4 PE=1 SV=2		1			-1.78296	-1.42393	-1.60345			1.94754	-0.151914	0.897812			1.83753	1.63756	1.73755
>sp|Q5T4S7|UBR4_HUMAN E3 ubiquitin-protein ligase UBR4 OS=Homo sapiens GN=UBR4 PE=1 SV=1	1		-1.1124	0.136409			-0.487995	0.713837	1.63895			1.17639	1.25755	-0.134658			0.561447
>sp|Q5T5S1|K1984_HUMAN Uncharacterized coiled-coil domain-containing protein KIAA1984 OS=Homo sapiens GN=KIAA1984 PE=2 SV=3	1		-2.42174	-0.596752			-1.50925	3.04086	1.04506			2.04296	-0.325723	-0.70453			-0.515126
>sp|Q5T7W0|ZN618_HUMAN Zinc finger protein 618 OS=Homo sapiens GN=ZNF618 PE=1 SV=1	1		1.00523	0.392148			0.698689	-2.2403	0.979628			-0.630334	-1.63528	1.7517			0.058206
>sp|Q5T9G4|ARM12_HUMAN Armadillo repeat-containing protein 12 OS=Homo sapiens GN=ARMC12 PE=1 SV=1	1	1	-1.09014	0.978761	-0.583934	-0.766273	-0.365397	1.99102	-0.209354	1.46638	-0.11823	0.782452	-0.273234	0.978187	0.70858	1.97899	0.84813
>sp|Q5T9S5|CCD18_HUMAN Coiled-coil domain-containing protein 18 OS=Homo sapiens GN=CCDC18 PE=1 SV=1		1			-0.653527	-0.738821	-0.696174			-0.11349	2.61243	1.24947			-0.726306	2.06923	0.671464
>sp|Q5TAA0|TTC22_HUMAN Tetratricopeptide repeat protein 22 OS=Homo sapiens GN=TTC22 PE=2 SV=1	1	1	1.39746	0.946043	0.919605	0.984518	1.06191	0.438249	-0.296274	-0.17189	0.967928	0.234503	1.7868	-0.495211	0.524227	0.0103267	0.456536
>sp|Q5TAP6|UT14C_HUMAN U3 small nucleolar RNA-associated protein 14 homolog C OS=Homo sapiens GN=UTP14C PE=1 SV=1	1	1	-1.26993	-1.14439	-2.22447	-0.813298	-1.36302	1.41196	1.76546	0.792607	0.698458	1.16712	1.54571	-0.601481	2.2825	1.4378	1.16613
>sp|Q5TAX3|TUT4_HUMAN Terminal uridylyltransferase 4 OS=Homo sapiens GN=ZCCHC11 PE=1 SV=3	1		0.932637	0.853513			0.893075	0.0511607	-0.0649775			-0.00690838	0.194555	1.20274			0.698647
>sp|Q5TB30|DEP1A_HUMAN DEP domain-containing protein 1A OS=Homo sapiens GN=DEPDC1 PE=1 SV=2	1	1	0.956049	0.607468	0.843475	0.0770417	0.621009	0.662601	0.376671	0.853052	0.766226	0.664638	0.850716	0.134751	1.14137	-0.048041	0.5197
>sp|Q5TBA9|FRY_HUMAN Protein furry homolog OS=Homo sapiens GN=FRY PE=1 SV=1	2	2	0.919986	1.57959	1.34614	-0.62494	0.805193	0.803878	-0.217323	1.8941	-1.45394	0.256678	0.933073	-0.170525	0.829685	0.411833	0.501016
>sp|Q5TCS8|AKD1_HUMAN Adenylate kinase domain-containing protein 1 OS=Homo sapiens GN=AKD1 PE=1 SV=2	1	1	-0.572642	-0.600499	-1.11374	-0.606823	-0.723427	0.783896	1.58103	0.419016	1.95782	1.18544	1.3659	-0.112636	2.11147	0.455007	0.954936
>sp|Q5TF21|SOGA3_HUMAN Protein SOGA3 OS=Homo sapiens GN=SOGA3 PE=2 SV=1		1			0.640667	0.347089	0.493878			0.124478	-0.856702	-0.366112			-0.649126	1.9252	0.638037
>sp|Q5TG30|RHG40_HUMAN Rho GTPase-activating protein 40 OS=Homo sapiens GN=ARHGAP40 PE=2 SV=3		1			-0.148078	0.370133	0.111028			0.226153	0.583809	0.404981			0.835713	1.23203	1.03387
>sp|Q5U4N7|GDF5O_HUMAN Protein GDF5OS, mitochondrial OS=Homo sapiens GN=GDF5OS PE=1 SV=2	1		0.20639	-0.742066			-0.267838	1.25571	1.21148			1.23359	0.038385	0.623985			0.331185
>sp|Q5UE93|PI3R6_HUMAN Phosphoinositide 3-kinase regulatory subunit 6 OS=Homo sapiens GN=PIK3R6 PE=1 SV=1		1			0.329447	-0.31577	0.00683848			0.785973	1.01194	0.898955			1.3311	0.720334	1.02572
>sp|Q5UIP0|RIF1_HUMAN Telomere-associated protein RIF1 OS=Homo sapiens GN=RIF1 PE=1 SV=2	1		0.886557	0.670298			0.778427	0.947174	0.889518			0.918346	0.184413	-0.393364			-0.104475
>sp|Q5VIY5|ZN468_HUMAN Zinc finger protein 468 OS=Homo sapiens GN=ZNF468 PE=2 SV=1		1			1.50593	-0.453208	0.526359			0.310345	-0.240377	0.0349838			0.36966	0.475652	0.422656
>sp|Q5VSL9|STRP1_HUMAN Striatin-interacting protein 1 OS=Homo sapiens GN=STRIP1 PE=1 SV=1	1	1	-0.883304	-0.0499489	-0.189637	-0.512958	-0.408962	4.07036	-1.75335	0.926596	0.661673	0.976319	-1.40047	-1.51708	1.439	1.10557	-0.0932471
>sp|Q5VSP4|LC1L1_HUMAN Putative lipocalin 1-like protein 1 OS=Homo sapiens GN=LCN1P1 PE=5 SV=1	1	1	2.23333	0.419906	0.975334	0.630155	1.06468	0.280802	0.223085	0.146555	0.499252	0.287424	0.994694	-0.53976	0.821371	0.326673	0.400744
>sp|Q5VT25|MRCKA_HUMAN Serine/threonine-protein kinase MRCK alpha OS=Homo sapiens GN=CDC42BPA PE=1 SV=1	1	2	0.802793	0.91369	-0.135401	-0.0283792	0.388176	1.24317	0.0313387	1.03472	0.911723	0.805238	0.425184	0.457491	1.08668	0.757093	0.681613
>sp|Q5VTL7|FNDC7_HUMAN Fibronectin type III domain-containing protein 7 OS=Homo sapiens GN=FNDC7 PE=2 SV=3	1	1	-0.925231	0.692468	-1.08959	0.115423	-0.301732	1.17794	0.288102	1.28282	1.13016	0.969756	0.636206	1.08195	0.650316	1.44672	0.953796
>sp|Q5VTY9|HHAT_HUMAN Protein-cysteine N-palmitoyltransferase HHAT OS=Homo sapiens GN=HHAT PE=1 SV=1	1		-0.343882	-0.336124			-0.340003	1.54547	1.49708			1.52128	0.787595	-0.632562			0.0775162
>sp|Q5VU65|P210L_HUMAN Nuclear pore membrane glycoprotein 210-like OS=Homo sapiens GN=NUP210L PE=2 SV=1	1	1	0.736704	0.849335	2.95529	0.185111	1.18161	0.000547541	-1.09178	-2.20208	-0.119716	-0.853256	0.596141	1.65964	-1.71746	-0.341584	0.0491864
>sp|Q5VU97|CAHD1_HUMAN VWFA and cache domain-containing protein 1 OS=Homo sapiens GN=CACHD1 PE=1 SV=2		1			2.9165	-2.09161	0.412446			-3.52977	0.30038	-1.6147			-5.58923	-2.39845	-3.99384
>sp|Q5VUA4|ZN318_HUMAN Zinc finger protein 318 OS=Homo sapiens GN=ZNF318 PE=1 SV=2		1			-0.907094	0.509346	-0.198874			-0.14399	-0.698175	-0.421082			1.34808	1.79344	1.57076
>sp|Q5VW32|BROX_HUMAN BRO1 domain-containing protein BROX OS=Homo sapiens GN=BROX PE=1 SV=1	1	1	1.58412	-0.225318	0.511461	1.29639	0.791664	-0.0400823	0.82273	0.218173	1.04063	0.510362	1.20839	0.099331	0.260125	-0.218986	0.337215
>sp|Q5VW36|FOCAD_HUMAN Focadhesin OS=Homo sapiens GN=FOCAD PE=1 SV=1		1			1.3825	0.950001	1.16625			0.330922	0.414944	0.372933			-0.218743	-1.62174	-0.920241
>sp|Q5VWM1|PRA16_HUMAN PRAME family member 16 OS=Homo sapiens GN=PRAMEF16 PE=3 SV=1		1			0.22982	0.764409	0.497115			0.698181	-0.129016	0.284583			0.677636	0.621908	0.649772
>sp|Q5VWQ8|DAB2P_HUMAN Disabled homolog 2-interacting protein OS=Homo sapiens GN=DAB2IP PE=1 SV=2	1	1	-3.64605	-0.0702335	-0.298035	-4.16352	-2.04446	-6.5813	3.56946	1.76133	-15.177	-4.10688	-4.32555	-0.897916	4.14661	-7.41856	-2.12385
>sp|Q5VYM1|CI131_HUMAN Uncharacterized protein C9orf131 OS=Homo sapiens GN=C9orf131 PE=2 SV=3		1			-0.835447	-2.243	-1.53922			1.81681	-37.7387	-17.9609			4.26622	-41.8266	-18.7802
>sp|Q5VYS8|TUT7_HUMAN Terminal uridylyltransferase 7 OS=Homo sapiens GN=ZCCHC6 PE=1 SV=1	1		0.0367849	-3.76456			-1.86389	-2.48917	-1.52915			-2.00916	-39.32	3.69221			-17.8139
>sp|Q5VZK9|LR16A_HUMAN Leucine-rich repeat-containing protein 16A OS=Homo sapiens GN=LRRC16A PE=1 SV=1		1			-0.429127	-0.931016	-0.680071			1.60394	0.867314	1.23563			1.84061	0.454998	1.1478
>sp|Q5VZL5|ZMYM4_HUMAN Zinc finger MYM-type protein 4 OS=Homo sapiens GN=ZMYM4 PE=1 SV=1		1			-1.73463	-1.84428	-1.78945			-2.03775	3.59615	0.779197			0.224088	2.47568	1.34989
>sp|Q5W0Q7|USPL1_HUMAN SUMO-specific isopeptidase USPL1 OS=Homo sapiens GN=USPL1 PE=1 SV=1		1			3.32075	-3.32314	-0.00119605			-6.84405	-5.98386	-6.41396			-54.8521	-5.49848	-30.1753
>sp|Q5W111|SPRY7_HUMAN SPRY domain-containing protein 7 OS=Homo sapiens GN=SPRYD7 PE=1 SV=2	1	1	0.139682	1.08814	0.639074	0.472559	0.584864	1.17122	-0.302097	1.15739	0.0918013	0.52958	1.18453	0.138478	0.442985	0.223417	0.497353
>sp|Q5W186|CST9_HUMAN Cystatin-9 OS=Homo sapiens GN=CST9 PE=2 SV=1	1	1	0.3499	1.56027	0.649311	1.0205	0.894996	-0.628977	0.246566	0.913565	0.283003	0.20354	0.498794	0.873151	0.316223	-0.173408	0.37869
>sp|Q5XG87|PAPD7_HUMAN DNA polymerase sigma OS=Homo sapiens GN=PAPD7 PE=1 SV=2	1		2.12897	-42.6149			-20.243	4.46728	-42.9509			-19.2418	-40.8472	-47.8381			-44.3427
>sp|Q5XUX0|FBX31_HUMAN F-box only protein 31 OS=Homo sapiens GN=FBXO31 PE=1 SV=2	1		-0.687115	0.384526			-0.151294	0.744988	-0.842992			-0.0490021	1.17267	2.50717			1.83992
>sp|Q63HK5|TSH3_HUMAN Teashirt homolog 3 OS=Homo sapiens GN=TSHZ3 PE=1 SV=2		1			-1.11014	-1.06952	-1.08983			1.03785	-0.346746	0.345554			2.35732	1.11669	1.737
>sp|Q641Q2|FA21A_HUMAN WASH complex subunit FAM21A OS=Homo sapiens GN=FAM21A PE=1 SV=3	1	1	1.69202	-0.400222	-0.161794	0.859029	0.497259	0.749695	-1.16844	0.774963	2.09465	0.612719	-0.163675	1.58506	0.732732	-1.10405	0.262515
>sp|Q66K64|DCA15_HUMAN DDB1- and CUL4-associated factor 15 OS=Homo sapiens GN=DCAF15 PE=1 SV=1		1			3.03805	-2.10737	0.46534			-3.38143	-4.53702	-3.95922			-3.8599	-1.74291	-2.8014
>sp|Q66K80|RUAS1_HUMAN Putative uncharacterized protein RUSC1-AS1 OS=Homo sapiens GN=RUSC1-AS1 PE=5 SV=1		1			1.83677	1.50222	1.66949			-3.29358	1.40186	-0.945862			-5.28273	-1.43037	-3.35655
>sp|Q68CQ1|HEAT8_HUMAN HEAT repeat-containing protein 8 OS=Homo sapiens GN=HEATR8 PE=2 SV=4	1		1.20082	2.01593			1.60838	-0.0968719	-0.643678			-0.370275	0.991117	-0.804706			0.0932058
>sp|Q68CR1|SE1L3_HUMAN Protein sel-1 homolog 3 OS=Homo sapiens GN=SEL1L3 PE=1 SV=2	1		0.503094	0.384546			0.44382	0.685849	0.972684			0.829266	0.853629	0.0519382			0.452783
>sp|Q68CZ2|TENS3_HUMAN Tensin-3 OS=Homo sapiens GN=TNS3 PE=1 SV=2	1		-0.982707	-1.57083			-1.27677	-2.29652	2.81014			0.25681	-0.521481	0.388536			-0.0664728
>sp|Q68DI1|ZN776_HUMAN Zinc finger protein 776 OS=Homo sapiens GN=ZNF776 PE=2 SV=2	1		0.886458	0.460751			0.673604	1.28217	-0.217549			0.53231	0.852302	0.350756			0.601529
>sp|Q69YL0|YC029_HUMAN Uncharacterized protein DKFZp762I1415 OS=Homo sapiens PE=4 SV=1	1	1	-1.13456	-1.10079	-1.33148	-1.04369	-1.15263	0.700796	1.67785	1.15695	1.1625	1.17452	1.41995	0.597515	1.8704	1.42826	1.32903
>sp|Q69YU3|AN34A_HUMAN Ankyrin repeat domain-containing protein 34A OS=Homo sapiens GN=ANKRD34A PE=2 SV=2		1			2.05767	-25.401	-11.6716			-35.1179	-29.3848	-32.2513			1.31163	1.42096	1.36629
>sp|Q6A162|K1C40_HUMAN Keratin, type I cytoskeletal 40 OS=Homo sapiens GN=KRT40 PE=1 SV=2	1		-1.65938	-1.85709			-1.75824	4.57027	-1.88461			1.34283	-0.953264	-2.85968			-1.90647
>sp|Q6AI08|HEAT6_HUMAN HEAT repeat-containing protein 6 OS=Homo sapiens GN=HEATR6 PE=1 SV=1	2	1	-2.27199	1.48611	-0.650365	-0.1447	-0.395236	-0.0691453	0.67802	0.289082	-1.30428	-0.101582	2.13049	-0.446489	2.05279	1.50401	1.3102
>sp|Q6BDI9|REP15_HUMAN Rab15 effector protein OS=Homo sapiens GN=REP15 PE=1 SV=4	1		-0.757383	-0.968226			-0.862805	1.45522	1.64554			1.55038	1.30314	-0.39199			0.455577
>sp|Q6ECI4|ZN470_HUMAN Zinc finger protein 470 OS=Homo sapiens GN=ZNF470 PE=1 SV=3	1		-0.959272	0.786437			-0.0864174	-0.960661	-2.30141			-1.63104	1.62925	2.28396			1.95661
>sp|Q6EMK4|VASN_HUMAN Vasorin OS=Homo sapiens GN=VASN PE=1 SV=1	9	7	0.726009	-0.0658296	0.33137	-0.0416568	0.237473	0.415254	0.748125	1.9073	0.419083	0.872439	0.0467404	1.82956	1.64042	-0.0585205	0.864549
>sp|Q6GTX8|LAIR1_HUMAN Leukocyte-associated immunoglobulin-like receptor 1 OS=Homo sapiens GN=LAIR1 PE=1 SV=1	1	2	1.88623	0.375429	0.369936	2.06273	1.17358	-0.291348	0.184204	-0.248395	0.244277	-0.0278152	0.620313	0.704655	-0.918157	-1.58641	-0.294899
>sp|Q6GYQ0|RGPA1_HUMAN Ral GTPase-activating protein subunit alpha-1 OS=Homo sapiens GN=RALGAPA1 PE=1 SV=1		2			-0.0785432	-0.29758	-0.188061			0.667648	-0.819694	-0.0760226			1.90133	0.10009	1.00071
>sp|Q6H3X3|RET1G_HUMAN Retinoic acid early transcript 1G protein OS=Homo sapiens GN=RAET1G PE=1 SV=1	1	1	-0.845839	2.06166	1.86558	-2.79403	0.0718432	-0.055507	1.35454	1.78915	-59.6448	-14.1391	-35.6586	0.372194	2.11468	-1.60421	-8.69398
>sp|Q6IBW4|CNDH2_HUMAN Condensin-2 complex subunit H2 OS=Homo sapiens GN=NCAPH2 PE=1 SV=1		1			0.169697	2.17831	1.174			-1.53476	0.591923	-0.471419			-0.938681	-1.33153	-1.1351
>sp|Q6IMN6|CAPR2_HUMAN Caprin-2 OS=Homo sapiens GN=CAPRIN2 PE=1 SV=1	1		1.71978	2.13173			1.92576	-4.22447	-5.07497			-4.64972	-0.890092	1.76057			0.43524
>sp|Q6IN84|MRM1_HUMAN rRNA methyltransferase 1, mitochondrial OS=Homo sapiens GN=MRM1 PE=1 SV=1	1		-0.842757	0.777297			-0.0327303	0.326261	0.65175			0.489006	0.850221	1.01061			0.930417
>sp|Q6IN97|FRP2L_HUMAN Putative protein FRMPD2-like OS=Homo sapiens GN=FRMPD2P1 PE=5 SV=1		1			0.516766	0.408485	0.462625			0.36189	0.329027	0.345459			0.555938	0.800383	0.678161
>sp|Q6IQ22|RAB12_HUMAN Ras-related protein Rab-12 OS=Homo sapiens GN=RAB12 PE=1 SV=3		1			-2.65517	-2.53316	-2.59417			-4.96458	4.3471	-0.308742			-2.99887	3.23878	0.119959
>sp|Q6JEL2|KLH10_HUMAN Kelch-like protein 10 OS=Homo sapiens GN=KLHL10 PE=2 SV=1		1			-0.288891	-1.79702	-1.04295			5.03736	-1.73278	1.65229			-1.8571	-0.476855	-1.16698
>sp|Q6K0P9|IFIX_HUMAN Pyrin and HIN domain-containing protein 1 OS=Homo sapiens GN=PYHIN1 PE=1 SV=1	1	1	-0.669925	-0.502529	-1.29915	-0.293815	-0.691354	0.934976	1.63514	0.978866	1.7762	1.33129	1.72401	-0.47654	1.46837	0.9267	0.910636
>sp|Q6KC79|NIPBL_HUMAN Nipped-B-like protein OS=Homo sapiens GN=NIPBL PE=1 SV=2	1		0.45842	1.19675			0.827585	1.66452	0.16906			0.91679	1.10476	0.530455			0.817607
>sp|Q6KCM7|SCMC2_HUMAN Calcium-binding mitochondrial carrier protein SCaMC-2 OS=Homo sapiens GN=SLC25A25 PE=1 SV=1	1		0.385008	-2.44887			-1.03193	2.69648	0.937998			1.81724	1.28854	-2.53407			-0.622763
>sp|Q6L8Q7|PDE12_HUMAN 2',5'-phosphodiesterase 12 OS=Homo sapiens GN=PDE12 PE=1 SV=2	1	1	-1.16819	2.9917	1.02109	1.66942	1.1285	-2.96406	-1.75494	2.13596	-6.03067	-2.15343	2.46536	-2.1055	-0.653125	-3.68674	-0.995004
>sp|Q6N021|TET2_HUMAN Methylcytosine dioxygenase TET2 OS=Homo sapiens GN=TET2 PE=1 SV=3	1		0.571264	0.948092			0.759678	0.533154	-0.149561			0.191796	1.27352	0.459357			0.866436
>sp|Q6N069|NAA16_HUMAN N-alpha-acetyltransferase 16, NatA auxiliary subunit OS=Homo sapiens GN=NAA16 PE=1 SV=2	1		0.452993	0.238405			0.345699	-0.60677	1.05761			0.225422	0.19499	1.15396			0.674476
>sp|Q6NUJ1|SAPL1_HUMAN Proactivator polypeptide-like 1 OS=Homo sapiens GN=PSAPL1 PE=2 SV=2	1		0.393767	1.25796			0.825862	-0.034021	0.602671			0.284325	1.22436	0.0186695			0.621516
>sp|Q6NUJ2|CK087_HUMAN Uncharacterized protein C11orf87 OS=Homo sapiens GN=C11orf87 PE=2 SV=2		1			0.356724	0.143636	0.25018			1.31752	1.81591	1.56672			0.950346	-0.804961	0.0726924
>sp|Q6NUJ5|PWP2B_HUMAN PWWP domain-containing protein 2B OS=Homo sapiens GN=PWWP2B PE=1 SV=3		1			-0.0134822	0.287296	0.136907			0.650179	1.39543	1.0228			1.14412	0.279527	0.711821
>sp|Q6NUM6|TYW1B_HUMAN tRNA wybutosine-synthesizing protein 1 homolog B OS=Homo sapiens GN=TYW1B PE=2 SV=2	1	1	1.59319	1.51382	1.18933	0.129512	1.10646	-0.254182	-0.209649	0.579738	0.571146	0.171763	0.906723	0.0710081	0.179945	0.0407633	0.29961
>sp|Q6NUN0|ACSM5_HUMAN Acyl-coenzyme A synthetase ACSM5, mitochondrial OS=Homo sapiens GN=ACSM5 PE=2 SV=2		1			0.117376	-0.448693	-0.165659			1.78744	0.37933	1.08338			1.00622	0.65002	0.82812
>sp|Q6NV74|K121L_HUMAN Uncharacterized protein KIAA1211-like OS=Homo sapiens GN=KIAA1211L PE=1 SV=3		1			0.596754	0.242942	0.419848			0.679221	-0.451195	0.114013			1.00162	0.701226	0.851425
>sp|Q6NXT4|ZNT6_HUMAN Zinc transporter 6 OS=Homo sapiens GN=SLC30A6 PE=1 SV=2	2	2	0.295086	-0.494605	-0.861087	0.0152359	-0.261343	1.55628	1.39431	1.02642	1.17568	1.28817	1.15383	-0.66736	1.58013	1.26994	0.834134
>sp|Q6P0Q8|MAST2_HUMAN Microtubule-associated serine/threonine-protein kinase 2 OS=Homo sapiens GN=MAST2 PE=1 SV=2		1			0.0542508	-0.501295	-0.223522			0.462381	1.0351	0.748741			1.15507	0.984302	1.06969
>sp|Q6P1J6|PLB1_HUMAN Phospholipase B1, membrane-associated OS=Homo sapiens GN=PLB1 PE=1 SV=3		1			0.206762	0.491756	0.349259			-0.108617	2.10565	0.998518			0.709765	0.309648	0.509707
>sp|Q6P1R4|DUS1L_HUMAN tRNA-dihydrouridine(16/17) synthase [NAD(P)(+)]-like OS=Homo sapiens GN=DUS1L PE=1 SV=1		1			0.100378	-2.26603	-1.08283			1.45754	-0.207605	0.624968			1.24026	1.70229	1.47128
>sp|Q6P2C8|MED27_HUMAN Mediator of RNA polymerase II transcription subunit 27 OS=Homo sapiens GN=MED27 PE=1 SV=1	1		0.946836	1.25838			1.10261	0.171489	0.883549			0.527519	0.698404	-0.762797			-0.0321964
>sp|Q6P2H3|CEP85_HUMAN Centrosomal protein of 85 kDa OS=Homo sapiens GN=CEP85 PE=1 SV=1	1		-0.245664	-0.640284			-0.442974	0.972113	1.66504			1.31858	1.38781	-0.249601			0.569104
>sp|Q6P2M8|KCC1B_HUMAN Calcium/calmodulin-dependent protein kinase type 1B OS=Homo sapiens GN=PNCK PE=2 SV=2		1			-1.69037	-0.800889	-1.24563			1.01348	1.5357	1.27459			2.24546	0.620139	1.4328
>sp|Q6P3X3|TTC27_HUMAN Tetratricopeptide repeat protein 27 OS=Homo sapiens GN=TTC27 PE=1 SV=1	1		-0.320692	-1.50716			-0.913924	-1.18486	-0.728788			-0.956824	-0.783768	3.15214			1.18418
>sp|Q6P4A7|SFXN4_HUMAN Sideroflexin-4 OS=Homo sapiens GN=SFXN4 PE=1 SV=1	1	1	0.485685	0.49972	-0.200243	1.29801	0.520793	0.687757	0.764406	0.875145	0.758074	0.771346	0.957892	0.241033	0.639717	-0.401245	0.359349
>sp|Q6P4D5|F222C_HUMAN Protein FAM122C OS=Homo sapiens GN=FAM122C PE=1 SV=1		1			0.880804	0.241857	0.561331			-0.00725004	-2.29289	-1.15007			-1.19417	2.48175	0.643791
>sp|Q6P587|FAHD1_HUMAN Acylpyruvase FAHD1, mitochondrial OS=Homo sapiens GN=FAHD1 PE=1 SV=2	1		-1.06088	-2.29145			-1.67616	1.13696	2.04987			1.59341	1.51121	-0.507704			0.501754
>sp|Q6P597|KLC3_HUMAN Kinesin light chain 3 OS=Homo sapiens GN=KLC3 PE=1 SV=2		1			2.07748	-0.65369	0.711893			1.35085	-0.779219	0.285816			0.311347	-0.511971	-0.100312
>sp|Q6P5Z2|PKN3_HUMAN Serine/threonine-protein kinase N3 OS=Homo sapiens GN=PKN3 PE=1 SV=1	1	1	-0.614928	2.80898	1.50739	1.92377	1.40631	-0.824289	-0.768439	2.38672	-11.2637	-2.61743	2.27946	-1.7221	-0.561171	-7.68327	-1.92177
>sp|Q6PGN9|PSRC1_HUMAN Proline/serine-rich coiled-coil protein 1 OS=Homo sapiens GN=PSRC1 PE=1 SV=1		1			-1.53502	-1.09491	-1.31497			-0.489593	4.24813	1.87927			0.349061	1.2674	0.80823
>sp|Q6PII5|HAGHL_HUMAN Hydroxyacylglutathione hydrolase-like protein OS=Homo sapiens GN=HAGHL PE=2 SV=1	1	1	2.51998	1.97171	2.82051	1.8354	2.2869	-0.113743	-1.99158	-4.47057	-2.63043	-2.30158	0.718621	-0.773605	-4.95375	-3.75385	-2.19065
>sp|Q6PIW4|FIGL1_HUMAN Fidgetin-like protein 1 OS=Homo sapiens GN=FIGNL1 PE=1 SV=2	1	1	1.31835	-0.743476	-22.9003	0.983672	-5.33544	1.43992	0.540404	-0.616211	2.30149	0.916399	-0.0823427	0.0533541	0.629794	0.204801	0.201402
>sp|Q6PJF5|RHDF2_HUMAN Inactive rhomboid protein 2 OS=Homo sapiens GN=RHBDF2 PE=1 SV=2		1			2.79758	-1.37849	0.709543			-0.429873	-4.03094	-2.23041			-3.01922	-2.05003	-2.53463
>sp|Q6R2W3|SCND3_HUMAN SCAN domain-containing protein 3 OS=Homo sapiens GN=SCAND3 PE=2 SV=1		1			-1.42337	-0.399632	-0.911502			1.6035	0.604574	1.10404			1.44073	0.801263	1.121
>sp|Q6T4P5|LPPR3_HUMAN Lipid phosphate phosphatase-related protein type 3 OS=Homo sapiens GN=LPPR3 PE=2 SV=1	1		0.530166	0.666656			0.598411	-0.0752658	0.299306			0.11202	1.69254	0.491703			1.09212
>sp|Q6TGC4|PADI6_HUMAN Protein-arginine deiminase type-6 OS=Homo sapiens GN=PADI6 PE=1 SV=3	1		-0.284127	-0.705029			-0.494578	0.856087	1.49465			1.17537	1.0619	0.327534			0.694718
>sp|Q6U949|IG2AS_HUMAN Putative insulin-like growth factor 2 antisense gene protein OS=Homo sapiens GN=IGF2-AS PE=2 SV=2	1		0.957256	0.956401			0.956829	-0.22252	0.720193			0.248836	1.61184	-0.488398			0.561723
>sp|Q6UB99|ANR11_HUMAN Ankyrin repeat domain-containing protein 11 OS=Homo sapiens GN=ANKRD11 PE=1 SV=3	1		-1.05628	0.433749			-0.311267	-1.572	1.40157			-0.0852144	2.44349	-0.226356			1.10857
>sp|Q6UN15|FIP1_HUMAN Pre-mRNA 3'-end-processing factor FIP1 OS=Homo sapiens GN=FIP1L1 PE=1 SV=1		1			0.672578	0.881637	0.777108			0.095094	0.241457	0.168275			0.306559	0.383032	0.344795
>sp|Q6UVK1|CSPG4_HUMAN Chondroitin sulfate proteoglycan 4 OS=Homo sapiens GN=CSPG4 PE=1 SV=2	3	3	0.0682658	0.00861429	-0.148657	0.106081	0.00857586	0.467688	1.54425	1.82367	1.45741	1.32325	0.335306	0.813454	1.56748	-0.516816	0.549856
>sp|Q6UVM3|KCNT2_HUMAN Potassium channel subfamily T member 2 OS=Homo sapiens GN=KCNT2 PE=1 SV=1	1		-0.0937055	-0.00988881			-0.0517972	0.620254	1.72442			1.17234	1.33389	-0.897461			0.218216
>sp|Q6UWP8|SBSN_HUMAN Suprabasin OS=Homo sapiens GN=SBSN PE=2 SV=2		1			2.11595	-0.307458	0.904247			-0.429734	-0.703502	-0.566618			-0.1406	0.762591	0.310995
>sp|Q6UX04|CWC27_HUMAN Peptidyl-prolyl cis-trans isomerase CWC27 homolog OS=Homo sapiens GN=CWC27 PE=1 SV=1		1			-0.43078	-0.0392998	-0.23504			0.0523137	1.47051	0.76141			1.40527	1.12387	1.26457
>sp|Q6UX06|OLFM4_HUMAN Olfactomedin-4 OS=Homo sapiens GN=OLFM4 PE=1 SV=1	8	7	0.302184	0.257585	0.618018	0.253306	0.357773	0.932981	0.892567	0.412514	2.77995	1.2545	0.627234	1.11424	1.17005	-0.546551	0.591244
>sp|Q6UX71|PXDC2_HUMAN Plexin domain-containing protein 2 OS=Homo sapiens GN=PLXDC2 PE=1 SV=1	1	1	-1.0269	-0.0112764	1.97433	0.128792	0.266237	-1.35101	-0.224322	0.494162	-2.77396	-0.963783	-1.63173	2.93624	1.42642	0.0323153	0.690811
>sp|Q6UX73|CP089_HUMAN UPF0764 protein C16orf89 OS=Homo sapiens GN=C16orf89 PE=1 SV=2	3	4	0.759915	0.515874	0.151789	0.221863	0.41236	1.16828	0.78822	1.47541	0.251009	0.92073	0.320487	0.451046	0.516321	1.23291	0.630191
>sp|Q6UXB4|CLC4G_HUMAN C-type lectin domain family 4 member G OS=Homo sapiens GN=CLEC4G PE=1 SV=1	4	3	1.05063	1.13698	0.45123	1.58739	1.05656	-0.423734	0.242988	-0.529892	1.71752	0.251722	1.41941	0.45442	0.790116	-1.74557	0.229593
>sp|Q6UXB8|PI16_HUMAN Peptidase inhibitor 16 OS=Homo sapiens GN=PI16 PE=1 SV=1	3	4	1.64105	1.43181	2.48819	-0.695786	1.21632	0.669091	-0.469563	0.610216	0.20967	0.254854	1.43697	-0.339563	0.0871075	0.542517	0.431758
>sp|Q6UXG3|CLM9_HUMAN CMRF35-like molecule 9 OS=Homo sapiens GN=CD300LG PE=1 SV=2	2	4	1.43719	0.684441	1.23109	1.61183	1.24114	0.0984776	0.53556	0.0155918	0.292273	0.235476	1.12083	0.271774	0.108223	-1.58047	-0.0199112
>sp|Q6UXK5|LRRN1_HUMAN Leucine-rich repeat neuronal protein 1 OS=Homo sapiens GN=LRRN1 PE=1 SV=1	1		2.16872	-2.83844			-0.334857	-2.27022	1.98133			-0.144443	0.905493	-1.08423			-0.0893664
>sp|Q6UXR4|SPA13_HUMAN Putative serpin A13 OS=Homo sapiens GN=SERPINA13P PE=5 SV=1	1		0.0227112	0.077271			0.0499911	0.644997	0.808527			0.726762	1.98332	-0.214423			0.88445
>sp|Q6UXZ4|UNC5D_HUMAN Netrin receptor UNC5D OS=Homo sapiens GN=UNC5D PE=1 SV=1		1			1.70278	0.184882	0.943833			-0.159891	0.494063	0.167086			-0.168687	-0.520694	-0.34469
>sp|Q6V0I7|FAT4_HUMAN Protocadherin Fat 4 OS=Homo sapiens GN=FAT4 PE=1 SV=2	1		0.101438	-0.6619			-0.280231	1.37281	1.06429			1.21855	-30.5928	1.17423			-14.7093
>sp|Q6VUC0|AP2E_HUMAN Transcription factor AP-2-epsilon OS=Homo sapiens GN=TFAP2E PE=2 SV=1		1			0.609647	0.548781	0.579214			-0.416601	0.444645	0.0140217			0.342196	1.03338	0.687787
>sp|Q6W2J9|BCOR_HUMAN BCL-6 corepressor OS=Homo sapiens GN=BCOR PE=1 SV=1	1	1	0.873178	-0.531965	2.10865	-1.91177	0.134523	-0.622834	-0.412328	0.0131166	0.0792943	-0.235688	-0.946859	2.4851	-0.770005	0.25438	0.255655
>sp|Q6W4X9|MUC6_HUMAN Mucin-6 OS=Homo sapiens GN=MUC6 PE=1 SV=3		6			-0.432504	-1.46031	-0.946405			-0.866355	-0.935397	-0.900876			4.53624	-0.481552	2.02735
>sp|Q6W5P4|NPSR1_HUMAN Neuropeptide S receptor OS=Homo sapiens GN=NPSR1 PE=2 SV=1		1			0.545662	-2.8527	-1.15352			1.01654	1.89544	1.45599			1.75326	0.0720381	0.912648
>sp|Q6WN34|CRDL2_HUMAN Chordin-like protein 2 OS=Homo sapiens GN=CHRDL2 PE=1 SV=1		1			1.83428	-0.854942	0.489669			-0.888609	-1.24484	-1.06673			0.211314	1.054	0.632658
>sp|Q6WRI0|IGS10_HUMAN Immunoglobulin superfamily member 10 OS=Homo sapiens GN=IGSF10 PE=1 SV=1	1		-0.186288	-0.732116			-0.459202	1.17061	1.75919			1.4649	1.31267	-0.881554			0.215558
>sp|Q6WRX3|ZY11A_HUMAN Protein zyg-11 homolog A OS=Homo sapiens GN=ZYG11A PE=2 SV=3	1		-3.53293	-0.45113			-1.99203	-10.7764	2.08056			-4.3479	-3.66294	2.62894			-0.517
>sp|Q6XUX3|DUSTY_HUMAN Dual serine/threonine and tyrosine protein kinase OS=Homo sapiens GN=DSTYK PE=1 SV=2	2	1	0.780681	1.17931	0.926982	0.34242	0.807348	0.640545	-0.178037	0.531659	-0.264718	0.182362	1.82539	-0.427047	0.52022	0.764318	0.670719
>sp|Q6XZF7|DNMBP_HUMAN Dynamin-binding protein OS=Homo sapiens GN=DNMBP PE=1 SV=1	1		2.12604	1.53737			1.8317	-0.204	-0.300929			-0.252464	0.577756	-1.42715			-0.424698
>sp|Q6Y2X3|DJC14_HUMAN DnaJ homolog subfamily C member 14 OS=Homo sapiens GN=DNAJC14 PE=2 SV=2		1			-0.484283	-0.858343	-0.671313			0.52562	1.47805	1.00183			2.33244	0.199605	1.26602
>sp|Q6ZMD2|SPNS3_HUMAN Protein spinster homolog 3 OS=Homo sapiens GN=SPNS3 PE=2 SV=2	1		0.901955	0.848559			0.875257	0.883696	-0.654424			0.114636	0.161034	0.759282			0.460158
>sp|Q6ZMI3|GLDN_HUMAN Gliomedin OS=Homo sapiens GN=GLDN PE=2 SV=1	1		1.2589	-0.948916			0.154994	0.860563	1.03893			0.949745	-0.392339	0.361123			-0.0156081
>sp|Q6ZMR5|TM11A_HUMAN Transmembrane protease serine 11A OS=Homo sapiens GN=TMPRSS11A PE=1 SV=1	1	1	1.65111	1.5447	1.31961	0.687243	1.30067	-0.273677	-0.610334	-0.426978	0.897471	-0.103379	1.73573	-0.532008	-0.485468	1.14919	0.466861
>sp|Q6ZMT4|KDM7_HUMAN Lysine-specific demethylase 7 OS=Homo sapiens GN=JHDM1D PE=1 SV=2	1		-0.798047	-0.268396			-0.533222	0.720806	1.60238			1.16159	0.729784	0.522186			0.625985
>sp|Q6ZMU5|TRI72_HUMAN Tripartite motif-containing protein 72 OS=Homo sapiens GN=TRIM72 PE=1 SV=2	1		0.28006	1.67714			0.978602	0.21159	0.539143			0.375366	1.03201	-0.473338			0.279336
>sp|Q6ZMW3|EMAL6_HUMAN Echinoderm microtubule-associated protein-like 6 OS=Homo sapiens GN=EML6 PE=2 SV=2	1	1	0.441759	0.553154	0.642794	-0.329844	0.326966	0.839273	0.690867	-0.0286126	1.11909	0.655155	1.46699	-0.361424	0.638318	1.13158	0.718866
>sp|Q6ZMY3|SPOC1_HUMAN SPOC domain-containing protein 1 OS=Homo sapiens GN=SPOCD1 PE=2 SV=1		1			1.03694	0.376145	0.706542			0.831567	-1.04346	-0.105945			-0.0364529	0.705611	0.334579
>sp|Q6ZN18|AEBP2_HUMAN Zinc finger protein AEBP2 OS=Homo sapiens GN=AEBP2 PE=1 SV=2		1			-1.12339	-0.555926	-0.839657			1.1141	0.866974	0.990539			2.39621	0.258134	1.32717
>sp|Q6ZN79|Z705A_HUMAN Zinc finger protein 705A OS=Homo sapiens GN=ZNF705A PE=2 SV=1		1			0.447496	-0.204761	0.121368			-0.139947	1.32922	0.594638			0.958422	0.880857	0.919639
>sp|Q6ZN80|MGAL1_HUMAN Putative maltase-glucoamylase-like protein FLJ16351 OS=Homo sapiens PE=2 SV=1	1	1	1.41919	-0.186987	0.170715	1.16169	0.641153	-0.0161442	1.14054	1.03011	1.99462	1.03728	0.234475	0.898344	1.0611	-2.47386	-0.0699858
>sp|Q6ZNA5|FRRS1_HUMAN Ferric-chelate reductase 1 OS=Homo sapiens GN=FRRS1 PE=2 SV=2	1	1	1.39979	0.826878	1.29406	0.954212	1.11874	-0.255709	-0.627075	-0.471857	1.02557	-0.0822673	1.0653	0.963123	0.133215	-0.186994	0.493662
>sp|Q6ZNB6|NFXL1_HUMAN NF-X1-type zinc finger protein NFXL1 OS=Homo sapiens GN=NFXL1 PE=1 SV=2		1			0.17089	0.968046	0.569468			0.285751	0.988053	0.636902			0.459805	0.20449	0.332148
>sp|Q6ZQP7|YV021_HUMAN Uncharacterized protein LOC284861 OS=Homo sapiens PE=2 SV=1	1		-36.1506	-0.773952			-18.4623	-2.29136	3.53994			0.624292	-1.16399	-3.08966			-2.12683
>sp|Q6ZQY2|YV012_HUMAN Leucine-rich repeat-containing protein LOC400891 OS=Homo sapiens PE=2 SV=2	1	1	3.28237	0.716841	0.430384	-0.974386	0.863803	2.01493	-44.2686	0.243239	1.19762	-10.2032	-3.21087	-4.52737	2.46169	-0.660289	-1.48421
>sp|Q6ZR08|DYH12_HUMAN Dynein heavy chain 12, axonemal OS=Homo sapiens GN=DNAH12 PE=1 SV=2		1			-0.413078	0.731344	0.159133			1.44978	-0.814762	0.317507			0.226035	0.76292	0.494478
>sp|Q6ZRP0|PR23C_HUMAN Proline-rich protein 23C OS=Homo sapiens GN=PRR23C PE=2 SV=1		1			0.668756	1.32998	0.99937			-0.503606	0.332582	-0.0855123			-1.35221	0.556425	-0.397892
>sp|Q6ZRS2|SRCAP_HUMAN Helicase SRCAP OS=Homo sapiens GN=SRCAP PE=1 SV=3		1			1.31063	0.063846	0.687237			1.14195	-0.257942	0.442006			-0.921962	0.656788	-0.132587
>sp|Q6ZS11|RINL_HUMAN Ras and Rab interactor-like protein OS=Homo sapiens GN=RINL PE=2 SV=1		1			-0.612553	-0.391917	-0.502235			0.26209	1.14301	0.70255			0.757256	1.95677	1.35701
>sp|Q6ZS17|FA65A_HUMAN Protein FAM65A OS=Homo sapiens GN=FAM65A PE=1 SV=1		1			0.0129053	0.0377477	0.0253265			1.38752	0.651291	1.01941			0.919357	0.816822	0.868089
>sp|Q6ZS72|CS035_HUMAN Putative uncharacterized protein C19orf35 OS=Homo sapiens GN=C19orf35 PE=2 SV=1	1	1	3.6306	-0.776052	-0.222153	-0.207425	0.606242	-0.798016	-1.08161	1.38995	0.755983	0.0665761	-0.364251	-1.80828	1.80173	0.040929	-0.0824665
>sp|Q6ZSG1|RN165_HUMAN RING finger protein 165 OS=Homo sapiens GN=RNF165 PE=1 SV=1	1		-3.80741	-0.914538			-2.36097	4.11983	-0.020317			2.04976	-0.938942	-2.02738			-1.48316
>sp|Q6ZSZ6|TSH1_HUMAN Teashirt homolog 1 OS=Homo sapiens GN=TSHZ1 PE=2 SV=2	1		1.21829	1.37033			1.29431	-0.249445	-0.067311			-0.158378	2.03613	-0.984186			0.525972
>sp|Q6ZT83|YR005_HUMAN Uncharacterized protein FLJ44881 OS=Homo sapiens PE=1 SV=1	1		1.90496	2.05729			1.98113	-3.94462	-3.83756			-3.89109	-0.122727	1.37587			0.626574
>sp|Q6ZTA4|TRI67_HUMAN Tripartite motif-containing protein 67 OS=Homo sapiens GN=TRIM67 PE=2 SV=3	1		-0.225975	-0.519934			-0.372954	1.05283	1.74423			1.39853	1.54679	-0.649962			0.448414
>sp|Q6ZTQ4|CDHR3_HUMAN Cadherin-related family member 3 OS=Homo sapiens GN=CDHR3 PE=2 SV=1		1			-1.10166	-0.828549	-0.965105			1.0189	0.934928	0.976916			1.8243	1.19753	1.51091
>sp|Q6ZTW0|TPGS1_HUMAN Tubulin polyglutamylase complex subunit 1 OS=Homo sapiens GN=TPGS1 PE=2 SV=2	1	1	-0.978777	-0.787534	-2.20881	-1.66676	-1.41047	1.10782	1.80876	1.8502	0.873226	1.41	1.35657	-0.557562	1.01429	1.79368	0.901746
>sp|Q6ZU80|CE128_HUMAN Centrosomal protein of 128 kDa OS=Homo sapiens GN=CEP128 PE=1 SV=2	1	1	1.02376	0.609171	1.12755	0.654986	0.853866	-1.21053	0.823028	0.798551	0.288854	0.174976	0.848414	0.982396	-0.00732769	-0.403195	0.355072
>sp|Q6ZUB1|S31E1_HUMAN Spermatogenesis-associated protein 31E1 OS=Homo sapiens GN=SPATA31E1 PE=2 SV=2		2			0.829367	0.806022	0.817695			0.683213	1.69629	1.18975			0.860367	-0.221684	0.319342
>sp|Q6ZUX3|F179A_HUMAN Protein FAM179A OS=Homo sapiens GN=FAM179A PE=2 SV=2	1	1	0.23181	0.427972	-0.174784	-1.39346	-0.227116	0.559844	2.08292	1.32909	1.16673	1.28464	-0.868036	-0.765849	2.19699	0.591988	0.288774
>sp|Q6ZWL3|CP4V2_HUMAN Cytochrome P450 4V2 OS=Homo sapiens GN=CYP4V2 PE=1 SV=2	1	1	-0.963378	-1.97922	-1.4077	-2.06661	-1.60423	4.35366	-1.53685	-2.8438	-1.26222	-0.322304	-0.899419	-1.81028	-2.78079	4.10547	-0.346255
>sp|Q709C8|VP13C_HUMAN Vacuolar protein sorting-associated protein 13C OS=Homo sapiens GN=VPS13C PE=1 SV=1	1	1	1.23083	0.630956	-0.51935	-0.414051	0.232097	0.400981	0.246649	1.27552	1.89566	0.954703	0.86946	0.275274	1.43588	0.0284932	0.652276
>sp|Q70CQ2|UBP34_HUMAN Ubiquitin carboxyl-terminal hydrolase 34 OS=Homo sapiens GN=USP34 PE=1 SV=2		1			-0.357588	0.0386621	-0.159463			3.60927	-81.0371	-38.7139			2.11583	-2.07857	0.0186334
>sp|Q70J99|UN13D_HUMAN Protein unc-13 homolog D OS=Homo sapiens GN=UNC13D PE=1 SV=1	1	1	-0.679031	-0.901411	4.54085	-2.68256	0.0694619	-1.81311	-1.71192	-2.95322	-4.82375	-2.8255	-0.901798	3.46448	-8.05675	-3.04789	-2.13549
>sp|Q70JA7|CHSS3_HUMAN Chondroitin sulfate synthase 3 OS=Homo sapiens GN=CHSY3 PE=1 SV=3	1		-1.19999	-2.72569			-1.96284	1.0135	1.46143			1.23747	1.89318	0.300379			1.09678
>sp|Q70Z35|PREX2_HUMAN Phosphatidylinositol 3,4,5-trisphosphate-dependent Rac exchanger 2 protein OS=Homo sapiens GN=PREX2 PE=2 SV=1	1		1.28262	1.69702			1.48982	-1.52957	-1.25019			-1.38988	0.0925302	1.35937			0.725952
>sp|Q71RF5|YI019_HUMAN Putative uncharacterized protein FP588 OS=Homo sapiens GN=FP588 PE=5 SV=1	1		2.09877	1.42837			1.76357	-0.472223	-0.2814			-0.376811	0.409608	-0.784414			-0.187403
>sp|Q71U36|TBA1A_HUMAN Tubulin alpha-1A chain OS=Homo sapiens GN=TUBA1A PE=1 SV=1	1		-0.273842	1.09183			0.408993	-0.333385	0.699328			0.182972	-0.11352	1.5436			0.715042
>sp|Q76FK4|NOL8_HUMAN Nucleolar protein 8 OS=Homo sapiens GN=NOL8 PE=1 SV=1	1		1.04701	0.725108			0.886057	1.15012	-0.0386028			0.555758	0.594482	0.122415			0.358449
>sp|Q76KP1|B4GN4_HUMAN N-acetyl-beta-glucosaminyl-glycoprotein 4-beta-N-acetylgalactosaminyltransferase 1 OS=Homo sapiens GN=B4GALNT4 PE=1 SV=1	1		-0.251161	-0.5035			-0.37733	1.21057	1.77136			1.49097	1.47198	-1.49272			-0.0103651
>sp|Q7KYR7|BT2A1_HUMAN Butyrophilin subfamily 2 member A1 OS=Homo sapiens GN=BTN2A1 PE=1 SV=3	4	2	1.09718	0.906165	-0.304584	1.01591	0.678668	0.449328	0.834668	0.236542	1.33483	0.713842	0.828508	-0.0139466	0.839392	0.13129	0.446311
>sp|Q7KZF4|SND1_HUMAN Staphylococcal nuclease domain-containing protein 1 OS=Homo sapiens GN=SND1 PE=1 SV=1	1	1	0.185973	-0.372353	-0.91227	-0.300888	-0.349884	0.574619	1.62875	0.478774	1.8158	1.12449	1.40913	-0.635444	1.79248	0.743059	0.827306
>sp|Q7KZI7|MARK2_HUMAN Serine/threonine-protein kinase MARK2 OS=Homo sapiens GN=MARK2 PE=1 SV=2		1			0.562236	1.04128	0.801756			0.30212	-0.216595	0.0427623			0.748545	-0.101185	0.32368
>sp|Q7L0X0|TRIL_HUMAN TLR4 interactor with leucine rich repeats OS=Homo sapiens GN=TRIL PE=1 SV=2		1			0.198929	-0.227758	-0.0144144			2.12979	-0.0285724	1.05061			0.266326	0.834858	0.550592
>sp|Q7L576|CYFP1_HUMAN Cytoplasmic FMR1-interacting protein 1 OS=Homo sapiens GN=CYFIP1 PE=1 SV=1	1		1.05676	1.65331			1.35503	-0.207487	0.502666			0.147589	0.729591	-0.70649			0.0115505
>sp|Q7L5Y6|DET1_HUMAN DET1 homolog OS=Homo sapiens GN=DET1 PE=1 SV=2	1	1	0.314623	0.568882	0.458681	0.066218	0.352101	0.914	1.47353	0.567931	0.722854	0.919578	-0.647473	-0.264478	1.33854	0.224685	0.162819
>sp|Q7L7X3|TAOK1_HUMAN Serine/threonine-protein kinase TAO1 OS=Homo sapiens GN=TAOK1 PE=1 SV=1	1		1.66891	-2.63054			-0.480815	3.84028	-2.28853			0.775875	-0.525113	-2.71269			-1.6189
>sp|Q7L8A9|VASH1_HUMAN Vasohibin-1 OS=Homo sapiens GN=VASH1 PE=1 SV=1	1		-0.444612	0.177514			-0.133549	0.812693	1.55506			1.18387	1.41272	-0.639696			0.386513
>sp|Q7LBR1|CHM1B_HUMAN Charged multivesicular body protein 1b OS=Homo sapiens GN=CHMP1B PE=1 SV=1	2	1	0.947141	1.06318	0.133796	0.852545	0.749166	0.796401	0.492946	0.345463	-0.0730484	0.39044	0.760581	-0.101089	0.509633	0.923175	0.523075
>sp|Q7RTS6|OTOP2_HUMAN Otopetrin-2 OS=Homo sapiens GN=OTOP2 PE=2 SV=3		1			-0.253844	0.323672	0.0349144			0.353469	0.607705	0.480587			1.11595	0.913147	1.01455
>sp|Q7RTY7|OVCH1_HUMAN Ovochymase-1 OS=Homo sapiens GN=OVCH1 PE=2 SV=2	1	1	0.528657	0.666472	1.12637	0.348521	0.667506	0.471128	0.484205	0.605003	0.79946	0.589949	1.24867	0.534413	0.44634	0.360522	0.647487
>sp|Q7Z2Y5|NRK_HUMAN Nik-related protein kinase OS=Homo sapiens GN=NRK PE=2 SV=2	1		-0.0571761	0.407209			0.175017	0.0186562	-0.107491			-0.0444172	2.06009	0.867845			1.46397
>sp|Q7Z2Y8|GVIN1_HUMAN Interferon-induced very large GTPase 1 OS=Homo sapiens GN=GVINP1 PE=2 SV=2	1	2	-0.993742	1.07296	0.169589	-0.620983	-0.0930432	-0.372369	1.05141	1.8169	1.28234	0.944571	1.02047	1.46104	1.08203	0.32325	0.971698
>sp|Q7Z304|MAMC2_HUMAN MAM domain-containing protein 2 OS=Homo sapiens GN=MAMDC2 PE=2 SV=3	1		1.39757	-1.74424			-0.173337	-1.64939	-1.53452			-1.59196	-1.97114	2.9899			0.509379
>sp|Q7Z353|HDX_HUMAN Highly divergent homeobox OS=Homo sapiens GN=HDX PE=1 SV=1		1			-0.0754225	0.93611	0.430344			0.581149	1.2871	0.934125			-1.20191	1.04543	-0.0782433
>sp|Q7Z3B1|NEGR1_HUMAN Neuronal growth regulator 1 OS=Homo sapiens GN=NEGR1 PE=1 SV=3	2	2	1.34249	1.06852	1.34579	1.35912	1.27898	-0.183086	0.045752	-0.0601048	0.80627	0.152208	1.04789	0.39871	-0.274525	-0.815235	0.0892102
>sp|Q7Z3E2|CJ118_HUMAN Uncharacterized protein C10orf118 OS=Homo sapiens GN=C10orf118 PE=2 SV=2	1	1	0.147389	1.91843	1.15636	0.541559	0.940935	0.459645	-0.39152	0.22665	-0.302779	-0.00200098	1.71349	-0.518423	0.0904104	1.30524	0.647679
>sp|Q7Z401|MYCPP_HUMAN C-myc promoter-binding protein OS=Homo sapiens GN=DENND4A PE=1 SV=2	1		-1.29895	-1.69607			-1.49751	1.22607	1.65762			1.44184	0.768012	0.612838			0.690425
>sp|Q7Z402|TMC7_HUMAN Transmembrane channel-like protein 7 OS=Homo sapiens GN=TMC7 PE=2 SV=1	1		1.46302	1.62486			1.54394	0.322496	-0.780348			-0.228926	0.13831	0.15838			0.148345
>sp|Q7Z407|CSMD3_HUMAN CUB and sushi domain-containing protein 3 OS=Homo sapiens GN=CSMD3 PE=2 SV=3	1	1	-5.52305	-0.413689	-2.51633	-4.12522	-3.14457	-7.31564	3.7296	2.48882	-12.5228	-3.40501	-3.3957	-2.95641	4.76283	-5.71666	-1.82649
>sp|Q7Z460|CLAP1_HUMAN CLIP-associating protein 1 OS=Homo sapiens GN=CLASP1 PE=1 SV=1	1	1	1.8734	1.72186	1.87583	-0.233336	1.30944	1.57623	-5.22031	0.395048	-2.69904	-1.48702	-0.82876	0.457448	-4.18414	2.11904	-0.609103
>sp|Q7Z4K8|TRI46_HUMAN Tripartite motif-containing protein 46 OS=Homo sapiens GN=TRIM46 PE=2 SV=2		1			-0.723245	-1.27669	-0.999967			1.87774	0.96463	1.42119			1.42571	1.04559	1.23565
>sp|Q7Z4S6|KI21A_HUMAN Kinesin-like protein KIF21A OS=Homo sapiens GN=KIF21A PE=1 SV=2	1		-0.103208	0.789394			0.343093	0.170841	1.74787			0.959358	0.0593514	-0.121631			-0.0311397
>sp|Q7Z589|EMSY_HUMAN Protein EMSY OS=Homo sapiens GN=EMSY PE=1 SV=2	1		-0.843589	-0.909834			-0.876711	1.84018	1.63207			1.73612	0.968003	-0.571241			0.198381
>sp|Q7Z5L0|VMO1_HUMAN Vitelline membrane outer layer protein 1 homolog OS=Homo sapiens GN=VMO1 PE=1 SV=1	6	6	-0.221901	1.68175	0.853939	1.23356	0.886837	-0.970784	0.512198	0.397879	1.08972	0.257254	0.692115	1.46007	0.537102	-0.549979	0.534827
>sp|Q7Z5M5|TMC3_HUMAN Transmembrane channel-like protein 3 OS=Homo sapiens GN=TMC3 PE=1 SV=3	2	1	-0.569972	-0.0652215	0.801265	1.00831	0.293595	0.755086	2.76111	-0.256045	0.315278	0.893856	1.26165	-1.78407	0.441675	0.0228902	-0.0144627
>sp|Q7Z5M8|AB12B_HUMAN Abhydrolase domain-containing protein 12B OS=Homo sapiens GN=ABHD12B PE=2 SV=1	1	1	-0.271438	1.07584	-0.480659	-0.266266	0.0143704	0.934147	0.798248	0.661923	0.796607	0.797731	0.945043	-0.17817	1.39597	1.08967	0.81313
>sp|Q7Z5N4|SDK1_HUMAN Protein sidekick-1 OS=Homo sapiens GN=SDK1 PE=1 SV=3		1			1.9176	1.61848	1.76804			-3.50956	-2.4478	-2.97868			-0.608094	-4.08369	-2.34589
>sp|Q7Z5P9|MUC19_HUMAN Mucin-19 OS=Homo sapiens GN=MUC19 PE=1 SV=2	1	1	0.481051	-0.542376	2.21978	-0.510472	0.411997	-2.02651	-0.664766	-0.414721	-1.16248	-1.06712	-1.67711	3.28201	-0.20362	-0.727935	0.168335
>sp|Q7Z6E9|RBBP6_HUMAN E3 ubiquitin-protein ligase RBBP6 OS=Homo sapiens GN=RBBP6 PE=1 SV=1	1		-3.40086	0.0706225			-1.66512	-4.67953	3.51354			-0.582996	-2.54227	-2.30884			-2.42555
>sp|Q7Z6K5|CO038_HUMAN UPF0552 protein C15orf38 OS=Homo sapiens GN=C15orf38 PE=1 SV=1	1		-0.0245978	0.947043			0.461222	0.336372	0.950884			0.643628	0.0556413	0.711833			0.383737
>sp|Q7Z6P3|RAB44_HUMAN Ras-related protein Rab-44 OS=Homo sapiens GN=RAB44 PE=3 SV=3		1			0.90276	0.242388	0.572574			1.59337	-0.562708	0.515329			0.463154	0.0228297	0.242992
>sp|Q7Z6V5|ADAT2_HUMAN tRNA-specific adenosine deaminase 2 OS=Homo sapiens GN=ADAT2 PE=1 SV=1		1			-1.34793	-0.884543	-1.11624			0.763154	0.994627	0.87889			2.33052	0.704154	1.51734
>sp|Q7Z6Z7|HUWE1_HUMAN E3 ubiquitin-protein ligase HUWE1 OS=Homo sapiens GN=HUWE1 PE=1 SV=3	1		0.0876791	-0.0279789			0.0298501	1.48101	1.20524			1.34312	0.753733	-0.122304			0.315714
>sp|Q7Z745|HTRB2_HUMAN HEAT repeat-containing protein 7B2 OS=Homo sapiens GN=HEATR7B2 PE=2 SV=3	1		1.37265	0.770609			1.07163	0.611089	0.12549			0.36829	0.936362	-0.170634			0.382864
>sp|Q7Z794|K2C1B_HUMAN Keratin, type II cytoskeletal 1b OS=Homo sapiens GN=KRT77 PE=1 SV=3		1			0.780777	0.438833	0.609805			0.312587	1.11479	0.713687			-0.0740806	0.389683	0.157801
>sp|Q7Z7A1|CNTRL_HUMAN Centriolin OS=Homo sapiens GN=CNTRL PE=1 SV=2		1			-0.336158	0.253763	-0.0411972			-1.88661	1.15282	-0.366893			0.550672	2.14826	1.34947
>sp|Q7Z7E8|UB2Q1_HUMAN Ubiquitin-conjugating enzyme E2 Q1 OS=Homo sapiens GN=UBE2Q1 PE=1 SV=1	1	1	-2.70235	-2.20794	-1.02421	2.21483	-0.929917	-2.03784	-0.226716	0.355819	-4.4166	-1.58133	3.8837	1.86686	1.25418	-1.82154	1.2958
>sp|Q7Z7M0|MEGF8_HUMAN Multiple epidermal growth factor-like domains protein 8 OS=Homo sapiens GN=MEGF8 PE=1 SV=2	1		-0.268006	0.800915			0.266454	0.707356	0.857007			0.782182	-0.933172	0.974471			0.0206495
>sp|Q7Z7M1|GP144_HUMAN Probable G-protein coupled receptor 144 OS=Homo sapiens GN=GPR144 PE=2 SV=1	1		2.50032	0.656849			1.57859	0.869582	-0.183632			0.342975	-1.28684	-1.37971			-1.33327
>sp|Q86SJ6|DSG4_HUMAN Desmoglein-4 OS=Homo sapiens GN=DSG4 PE=1 SV=1	1		1.47458	0.446717			0.960649	0.116726	0.253308			0.185017	0.971874	0.335465			0.65367
>sp|Q86SU0|ILDR1_HUMAN Immunoglobulin-like domain-containing receptor 1 OS=Homo sapiens GN=ILDR1 PE=1 SV=2		1			0.785203	-0.0367917	0.374206			0.6491	0.38981	0.519455			0.644952	0.796143	0.720548
>sp|Q86T13|CLC14_HUMAN C-type lectin domain family 14 member A OS=Homo sapiens GN=CLEC14A PE=1 SV=1	3	3	0.526929	0.922282	1.17079	0.479701	0.774925	0.153811	0.57819	0.794442	0.400158	0.48165	1.06643	0.994509	0.282885	0.345923	0.672438
>sp|Q86T23|CROL1_HUMAN Putative ciliary rootlet coiled-coil protein-like 1 protein OS=Homo sapiens GN=CROCCP2 PE=5 SV=1	1		-3.8081	0.564979			-1.62156	-2.84239	3.19377			0.175694	-3.10863	-0.858137			-1.98339
>sp|Q86TA1|MOB3B_HUMAN MOB kinase activator 3B OS=Homo sapiens GN=MOB3B PE=1 SV=2		1			0.864078	0.432264	0.648171			0.314084	0.570311	0.442197			-0.420624	0.934014	0.256695
>sp|Q86TG7|PEG10_HUMAN Retrotransposon-derived protein PEG10 OS=Homo sapiens GN=PEG10 PE=1 SV=2		1			0.238907	0.270362	0.254634			0.156142	1.35145	0.753794			0.999733	0.677368	0.83855
>sp|Q86U44|MTA70_HUMAN N6-adenosine-methyltransferase 70 kDa subunit OS=Homo sapiens GN=METTL3 PE=1 SV=2		1			0.0374989	0.0214659	0.0294824			0.46979	1.13664	0.803216			1.59947	0.394609	0.997042
>sp|Q86UF4|CA110_HUMAN Coiled-coil domain-containing protein C1orf110 OS=Homo sapiens GN=C1orf110 PE=2 SV=2		1			-0.565633	-0.566774	-0.566203			0.409755	1.6731	1.04143			1.77914	0.86531	1.32223
>sp|Q86UN3|R4RL2_HUMAN Reticulon-4 receptor-like 2 OS=Homo sapiens GN=RTN4RL2 PE=1 SV=1	2	3	0.886841	1.04643	0.003694	1.02228	0.73981	0.281949	0.805678	0.924867	0.535075	0.636892	-0.0955792	0.554106	0.864335	-0.178832	0.286007
>sp|Q86UP2|KTN1_HUMAN Kinectin OS=Homo sapiens GN=KTN1 PE=1 SV=1		1			0.61163	-0.550289	0.0306705			1.09869	-0.24606	0.426314			1.28492	0.723136	1.00403
>sp|Q86UT5|NHRF4_HUMAN Na(+)/H(+) exchange regulatory cofactor NHE-RF4 OS=Homo sapiens GN=PDZD3 PE=1 SV=2		1			-0.0335988	-0.82926	-0.43143			1.0116	0.0730809	0.542342			1.75162	0.921362	1.33649
>sp|Q86V48|LUZP1_HUMAN Leucine zipper protein 1 OS=Homo sapiens GN=LUZP1 PE=1 SV=2	1		0.26528	0.0303444			0.147812	1.21331	2.20348			1.7084	0.36325	-5.03224			-2.33449
>sp|Q86V71|ZN429_HUMAN Zinc finger protein 429 OS=Homo sapiens GN=ZNF429 PE=1 SV=2	1		-31.816	0.537772			-15.6391	-0.484353	1.11187			0.313757	3.09363	-2.07398			0.509823
>sp|Q86V86|PIM3_HUMAN Serine/threonine-protein kinase pim-3 OS=Homo sapiens GN=PIM3 PE=1 SV=3	1		1.21549	-0.994595			0.110446	3.46713	-0.753492			1.35682	-0.48798	-2.05503			-1.2715
>sp|Q86VE3|SATL1_HUMAN Spermidine/spermine N(1)-acetyltransferase-like protein 1 OS=Homo sapiens GN=SATL1 PE=2 SV=3		1			0.948551	1.86617	1.40736			-2.165	0.487913	-0.838543			-0.0999322	-1.83956	-0.969744
>sp|Q86VN1|VPS36_HUMAN Vacuolar protein-sorting-associated protein 36 OS=Homo sapiens GN=VPS36 PE=1 SV=1		1			-0.233264	-0.350676	-0.29197			0.769234	0.761661	0.765448			1.82847	0.696965	1.26272
>sp|Q86VQ6|TRXR3_HUMAN Thioredoxin reductase 3 (Fragment) OS=Homo sapiens GN=TXNRD3 PE=1 SV=3	1		0.126227	-0.0357049			0.0452612	-0.0943239	1.03126			0.468467	0.247547	1.06735			0.657449
>sp|Q86VR7|VS10L_HUMAN V-set and immunoglobulin domain-containing protein 10-like OS=Homo sapiens GN=VSIG10L PE=2 SV=2		1			1.00064	0.198655	0.599646			2.65439	-4.58726	-0.966433			-0.752783	0.567812	-0.0924856
>sp|Q86VW2|ARHGP_HUMAN Rho guanine nucleotide exchange factor 25 OS=Homo sapiens GN=ARHGEF25 PE=1 SV=2		1			1.53707	0.801882	1.16948			-0.875756	-1.93243	-1.40409			2.4459	-0.329395	1.05825
>sp|Q86W28|NALP8_HUMAN NACHT, LRR and PYD domains-containing protein 8 OS=Homo sapiens GN=NLRP8 PE=2 SV=2	1		1.05542	0.337098			0.696258	0.433804	-0.168981			0.132411	1.34126	0.648421			0.994839
>sp|Q86WI1|PKHL1_HUMAN Fibrocystin-L OS=Homo sapiens GN=PKHD1L1 PE=2 SV=2		1			-1.07279	2.75191	0.839563			-3.67723	0.610421	-1.5334			-2.28575	-1.93463	-2.11019
>sp|Q86WK7|AMGO3_HUMAN Amphoterin-induced protein 3 OS=Homo sapiens GN=AMIGO3 PE=2 SV=1	1		-1.88121	-0.868029			-1.37462	-0.20405	2.08779			0.94187	-1.55651	1.64127			0.0423788
>sp|Q86WN2|IFNE_HUMAN Interferon epsilon OS=Homo sapiens GN=IFNE PE=2 SV=1		1			0.363284	0.603086	0.483185			0.470851	0.811519	0.641185			0.373222	0.798891	0.586056
>sp|Q86WV1|SKAP1_HUMAN Src kinase-associated phosphoprotein 1 OS=Homo sapiens GN=SKAP1 PE=1 SV=3	1		1.84621	1.02466			1.43544	-0.613744	-0.533922			-0.573833	1.48681	-0.258679			0.614065
>sp|Q86WZ0|HEAT4_HUMAN HEAT repeat-containing protein 4 OS=Homo sapiens GN=HEATR4 PE=1 SV=2		1			1.17242	0.393752	0.783088			-1.10461	0.847475	-0.128568			0.983863	0.0643094	0.524086
>sp|Q86X52|CHSS1_HUMAN Chondroitin sulfate synthase 1 OS=Homo sapiens GN=CHSY1 PE=1 SV=3		1			0.379409	0.517583	0.448496			0.285486	0.743253	0.514369			0.418555	0.724584	0.57157
>sp|Q86X67|NUD13_HUMAN Nucleoside diphosphate-linked moiety X motif 13 OS=Homo sapiens GN=NUDT13 PE=2 SV=3		1			2.0108	1.00488	1.50784			-1.21446	-2.00912	-1.61179			-0.887545	-0.605688	-0.746616
>sp|Q86XI8|CS068_HUMAN Uncharacterized protein C19orf68 OS=Homo sapiens GN=C19orf68 PE=1 SV=2	1		0.672615	0.0155208			0.344068	0.287922	0.826386			0.557154	1.29316	0.314096			0.803627
>sp|Q86XR2|NIBL2_HUMAN Niban-like protein 2 OS=Homo sapiens GN=FAM129C PE=1 SV=2	1		-1.51805	0.564883			-0.476583	0.270213	0.935958			0.603085	-0.00399414	1.61326			0.804633
>sp|Q86XT4|TRI50_HUMAN E3 ubiquitin-protein ligase TRIM50 OS=Homo sapiens GN=TRIM50 PE=1 SV=1	1		-0.971668	-34.8101			-17.8909	-37.5804	1.07877			-18.2508	0.575318	2.84379			1.70955
>sp|Q86XW9|TXND6_HUMAN Thioredoxin domain-containing protein 6 OS=Homo sapiens GN=NME9 PE=1 SV=1		1			1.67109	-1.30129	0.184903			-0.385698	-2.51307	-1.44939			0.477647	1.56445	1.02105
>sp|Q86XX4|FRAS1_HUMAN Extracellular matrix protein FRAS1 OS=Homo sapiens GN=FRAS1 PE=2 SV=1	1		-1.44844	3.21973			0.885647	-1.404	-0.46843			-0.936214	1.05197	-2.01854			-0.483281
>sp|Q86Y25|Z354C_HUMAN Zinc finger protein 354C OS=Homo sapiens GN=ZNF354C PE=2 SV=1		1			0.757134	-2.29458	-0.768725			4.73327	-4.47989	0.126691			-0.845271	-1.69744	-1.27136
>sp|Q86Y37|CACL1_HUMAN CDK2-associated and cullin domain-containing protein 1 OS=Homo sapiens GN=CACUL1 PE=1 SV=1		1			-1.38505	-1.93731	-1.66118			-5.51938	-3.21006	-4.36472			4.82726	-2.8053	1.01098
>sp|Q86Y38|XYLT1_HUMAN Xylosyltransferase 1 OS=Homo sapiens GN=XYLT1 PE=1 SV=1	1	2	0.0519188	0.952814	0.382226	0.140476	0.381859	-0.718537	1.85149	1.49665	-0.237555	0.598011	-0.103527	-0.407653	1.20386	1.02399	0.429167
>sp|Q86YM7|HOME1_HUMAN Homer protein homolog 1 OS=Homo sapiens GN=HOMER1 PE=1 SV=2		1			-0.733872	-0.538481	-0.636176			0.92121	0.819081	0.870146			1.81412	0.989713	1.40192
>sp|Q86YP4|P66A_HUMAN Transcriptional repressor p66-alpha OS=Homo sapiens GN=GATAD2A PE=1 SV=1	1		-1.12795	-2.89891			-2.01343	-7.57269	-5.31601			-6.44435	-4.61359	4.09734			-0.258127
>sp|Q86YR7|MF2L2_HUMAN Probable guanine nucleotide exchange factor MCF2L2 OS=Homo sapiens GN=MCF2L2 PE=2 SV=3	1		-0.28075	-0.500001			-0.390376	-0.784726	1.5705			0.392887	-0.209172	1.64448			0.717656
>sp|Q86YT9|JAML1_HUMAN Junctional adhesion molecule-like OS=Homo sapiens GN=AMICA1 PE=1 SV=1	1	1	-0.415163	1.24608	1.4104	-0.167404	0.518479	1.55313	0.169415	-0.0641851	-0.105367	0.388247	0.648242	-0.089583	0.24331	1.23128	0.508313
>sp|Q86YV0|RASL3_HUMAN RAS protein activator like-3 OS=Homo sapiens GN=RASAL3 PE=1 SV=2	2	1	-2.42171	-0.822408	2.61384	-2.39824	-0.757131	-4.20657	2.07872	1.28743	-5.11836	-1.4897	-1.48608	3.60305	3.25157	-3.53979	0.457189
>sp|Q86YV6|MYLK4_HUMAN Myosin light chain kinase family member 4 OS=Homo sapiens GN=MYLK4 PE=1 SV=2		1			0.941728	0.296265	0.618997			-0.490231	-0.730986	-0.610608			-0.382955	1.74749	0.682269
>sp|Q8IU68|TMC8_HUMAN Transmembrane channel-like protein 8 OS=Homo sapiens GN=TMC8 PE=1 SV=1	1		0.901278	0.221485			0.561382	0.0642771	-0.361812			-0.148768	0.89965	1.37056			1.1351
>sp|Q8IU80|TMPS6_HUMAN Transmembrane protease serine 6 OS=Homo sapiens GN=TMPRSS6 PE=1 SV=3		1			1.01649	0.485864	0.751178			-0.247793	0.952836	0.352522			0.491031	-0.0367979	0.227116
>sp|Q8IUA0|WFDC8_HUMAN WAP four-disulfide core domain protein 8 OS=Homo sapiens GN=WFDC8 PE=2 SV=2		1			-0.353521	0.682833	0.164656			1.17484	0.291629	0.733234			1.58032	-0.13412	0.723102
>sp|Q8IUG5|MY18B_HUMAN Unconventional myosin-XVIIIb OS=Homo sapiens GN=MYO18B PE=1 SV=1	1	1	0.984488	1.45927	-0.0196614	-0.969234	0.363715	1.04406	-0.575475	1.1092	-2.54656	-0.242192	0.685933	-0.117683	2.56071	0.633375	0.940584
>sp|Q8IUL8|CILP2_HUMAN Cartilage intermediate layer protein 2 OS=Homo sapiens GN=CILP2 PE=2 SV=2	2	3	0.0513721	0.606136	-0.18474	0.669952	0.28568	0.921809	1.02002	1.13012	0.848138	0.980021	0.224028	0.588748	0.983746	0.241266	0.509447
>sp|Q8IUR0|TPPC5_HUMAN Trafficking protein particle complex subunit 5 OS=Homo sapiens GN=TRAPPC5 PE=1 SV=1	1		2.00743	1.94708			1.97726	-0.57173	-4.12643			-2.34908	-0.0818453	0.625195			0.271675
>sp|Q8IUR5|TMTC1_HUMAN Transmembrane and TPR repeat-containing protein 1 OS=Homo sapiens GN=TMTC1 PE=1 SV=3	1	1	1.2023	0.839209	0.650163	0.823921	0.878898	0.568293	0.266122	-0.475918	0.997657	0.339039	1.24405	-0.135887	0.970787	-0.165031	0.47848
>sp|Q8IUX8|EGFL6_HUMAN Epidermal growth factor-like protein 6 OS=Homo sapiens GN=EGFL6 PE=2 SV=1		1			-0.529243	0.695465	0.0831115			3.25306	-2.52758	0.362744			0.813463	-1.31922	-0.252881
>sp|Q8IV08|PLD3_HUMAN Phospholipase D3 OS=Homo sapiens GN=PLD3 PE=1 SV=1	4	6	1.38205	0.253693	0.6095	0.781852	0.756774	0.703574	0.844466	1.13697	1.18766	0.968168	0.435925	0.507291	0.510796	-0.322604	0.282852
>sp|Q8IV13|CCNJL_HUMAN Cyclin-J-like protein OS=Homo sapiens GN=CCNJL PE=2 SV=3	1		-26.7623	0.309249			-13.2265	2.61009	0.580887			1.59549	-26.6884	0.279326			-13.2045
>sp|Q8IVE3|PKHH2_HUMAN Pleckstrin homology domain-containing family H member 2 OS=Homo sapiens GN=PLEKHH2 PE=2 SV=2		1			-0.526534	-0.443338	-0.484936			0.39949	0.749021	0.574256			1.87717	1.01577	1.44647
>sp|Q8IVG5|SAM9L_HUMAN Sterile alpha motif domain-containing protein 9-like OS=Homo sapiens GN=SAMD9L PE=1 SV=2		1			1.62096	-1.07592	0.272521			-0.273958	-1.45695	-0.865452			1.17483	0.65913	0.916979
>sp|Q8IVH4|MMAA_HUMAN Methylmalonic aciduria type A protein, mitochondrial OS=Homo sapiens GN=MMAA PE=1 SV=1	2	1	-0.230703	-0.317508	-1.55714	-0.792231	-0.724396	0.584125	1.54998	0.966226	1.75716	1.21437	1.22345	0.239179	2.39307	0.509356	1.09126
>sp|Q8IVL1|NAV2_HUMAN Neuron navigator 2 OS=Homo sapiens GN=NAV2 PE=1 SV=3		1			-0.119535	0.233501	0.0569828			0.605279	0.185855	0.395567			0.897662	1.37322	1.13544
>sp|Q8IVQ6|ZDH21_HUMAN Palmitoyltransferase ZDHHC21 OS=Homo sapiens GN=ZDHHC21 PE=2 SV=1	1		0.290929	0.195718			0.243324	0.772036	0.983844			0.87794	1.01014	0.24933			0.629737
>sp|Q8IVU3|HERC6_HUMAN Probable E3 ubiquitin-protein ligase HERC6 OS=Homo sapiens GN=HERC6 PE=2 SV=2		1			-0.117706	1.16155	0.52192			0.0606556	0.561878	0.311267			0.679886	0.230019	0.454953
>sp|Q8IW70|T151B_HUMAN Transmembrane protein 151B OS=Homo sapiens GN=TMEM151B PE=2 SV=2		1			0.336146	0.408229	0.372187			0.489727	0.794416	0.642072			0.89542	0.404041	0.64973
>sp|Q8IWA4|MFN1_HUMAN Mitofusin-1 OS=Homo sapiens GN=MFN1 PE=1 SV=2		1			1.71798	-0.538227	0.589877			0.617708	-1.33396	-0.358124			1.08059	0.101403	0.590998
>sp|Q8IWA5|CTL2_HUMAN Choline transporter-like protein 2 OS=Homo sapiens GN=SLC44A2 PE=1 SV=3	1	1	0.547856	0.481784	0.16018	0.797548	0.496842	0.790074	0.464382	0.370293	0.516324	0.535268	0.813077	0.446913	0.552047	0.528912	0.585237
>sp|Q8IWN7|RP1L1_HUMAN Retinitis pigmentosa 1-like 1 protein OS=Homo sapiens GN=RP1L1 PE=1 SV=4	1	1	0.0862445	0.258072	0.705203	0.620779	0.417575	-0.166946	0.673824	1.80593	0.2275	0.635077	1.20176	1.20731	0.20799	-0.817067	0.449999
>sp|Q8IWY9|CDAN1_HUMAN Codanin-1 OS=Homo sapiens GN=CDAN1 PE=1 SV=4	1		-2.50115	-4.55151			-3.52633	-7.20109	-2.52853			-4.86481	-7.12926	4.41779			-1.35573
>sp|Q8IX12|CCAR1_HUMAN Cell division cycle and apoptosis regulator protein 1 OS=Homo sapiens GN=CCAR1 PE=1 SV=2		1			-0.725923	-1.01887	-0.872396			1.72826	0.769753	1.24901			1.82392	0.816094	1.32001
>sp|Q8IX19|MCEM1_HUMAN Mast cell-expressed membrane protein 1 OS=Homo sapiens GN=MCEMP1 PE=1 SV=1	1		-2.21504	-1.72705			-1.97105	1.07845	2.05638			1.56741	1.24303	-0.314825			0.464104
>sp|Q8IX29|FBX16_HUMAN F-box only protein 16 OS=Homo sapiens GN=FBXO16 PE=1 SV=1	1		0.563373	0.159478			0.361425	0.715192	0.441424			0.578308	0.547018	1.07832			0.812667
>sp|Q8IX90|SKA3_HUMAN Spindle and kinetochore-associated protein 3 OS=Homo sapiens GN=SKA3 PE=1 SV=2	1		-27.7347	0.411143			-13.6618	0.0235109	0.350523			0.187017	-27.6336	2.52968			-12.5519
>sp|Q8IXF0|NPAS3_HUMAN Neuronal PAS domain-containing protein 3 OS=Homo sapiens GN=NPAS3 PE=2 SV=1		1			0.826854	0.372924	0.599889			0.0692592	1.31974	0.694499			-0.889578	1.06606	0.0882404
>sp|Q8IXH7|NELFD_HUMAN Negative elongation factor C/D OS=Homo sapiens GN=TH1L PE=1 SV=2		1			-1.10989	-1.17361	-1.14175			2.12913	0.287758	1.20844			1.66109	0.914282	1.28769
>sp|Q8IXH8|CAD26_HUMAN Cadherin-like protein 26 OS=Homo sapiens GN=CDH26 PE=2 SV=3		1			-0.235796	-0.450598	-0.343197			1.06855	1.74776	1.40816			0.243719	1.31509	0.779406
>sp|Q8IY31|IFT20_HUMAN Intraflagellar transport protein 20 homolog OS=Homo sapiens GN=IFT20 PE=1 SV=1		1			0.0221413	1.27267	0.647408			-3.41333	3.58824	0.0874519			-1.15119	0.292065	-0.429562
>sp|Q8IY47|KBTB2_HUMAN Kelch repeat and BTB domain-containing protein 2 OS=Homo sapiens GN=KBTBD2 PE=2 SV=2		1			-0.972664	-1.32324	-1.14795			1.25584	-4.29077	-1.51746			3.70876	0.679329	2.19404
>sp|Q8IY84|NIM1_HUMAN Serine/threonine-protein kinase NIM1 OS=Homo sapiens GN=NIM1 PE=1 SV=1	1		2.24812	1.51914			1.88363	-0.89781	0.642229			-0.127791	0.67476	-2.51637			-0.920805
>sp|Q8IYE0|CC146_HUMAN Coiled-coil domain-containing protein 146 OS=Homo sapiens GN=CCDC146 PE=2 SV=2	1		-0.163092	0.33647			0.0866888	1.05057	0.896896			0.973735	1.27699	0.150613			0.713801
>sp|Q8IYI8|ZN440_HUMAN Zinc finger protein 440 OS=Homo sapiens GN=ZNF440 PE=2 SV=1	2	1	1.03061	1.37028	1.34772	0.928724	1.16933	-1.11398	0.258779	-0.408107	0.596609	-0.166675	1.03851	0.485749	0.309862	-0.681124	0.28825
>sp|Q8IYK4|GT252_HUMAN Procollagen galactosyltransferase 2 OS=Homo sapiens GN=GLT25D2 PE=1 SV=1	1	1	-0.383671	0.231478	-0.802723	-0.761497	-0.429103	1.18078	1.47389	0.907239	0.650918	1.05321	1.30174	-0.936609	2.18052	0.855587	0.850309
>sp|Q8IYM0|F186B_HUMAN Protein FAM186B OS=Homo sapiens GN=FAM186B PE=2 SV=2	1		1.67866	1.78944			1.73405	-0.49197	-1.76399			-1.12798	1.05631	0.0502808			0.553296
>sp|Q8IYS5|OSCAR_HUMAN Osteoclast-associated immunoglobulin-like receptor OS=Homo sapiens GN=OSCAR PE=2 SV=3	4	4	0.753015	0.856844	0.861416	1.03412	0.876349	-0.000716766	1.11961	1.36812	0.138107	0.656279	0.919308	0.565907	0.397431	-0.3655	0.379286
>sp|Q8IYU2|HACE1_HUMAN E3 ubiquitin-protein ligase HACE1 OS=Homo sapiens GN=HACE1 PE=1 SV=2		1			-24.4692	-2.00543	-13.2373			-1.88838	2.94154	0.526579			-45.2899	3.03657	-21.1267
>sp|Q8IZJ1|UNC5B_HUMAN Netrin receptor UNC5B OS=Homo sapiens GN=UNC5B PE=1 SV=2	1		0.302566	0.136904			0.219735	1.02803	0.644212			0.836119	0.831562	0.617008			0.724285
>sp|Q8IZK6|MCLN2_HUMAN Mucolipin-2 OS=Homo sapiens GN=MCOLN2 PE=2 SV=2	1		0.155201	-1.69826			-0.771531	-2.77059	-2.01474			-2.39267	-2.6547	3.54677			0.446035
>sp|Q8IZL2|MAML2_HUMAN Mastermind-like protein 2 OS=Homo sapiens GN=MAML2 PE=1 SV=2	1		-1.00821	2.698			0.844895	-0.217252	-0.501666			-0.359459	0.657381	-0.186353			0.235514
>sp|Q8IZP9|GPR64_HUMAN G-protein coupled receptor 64 OS=Homo sapiens GN=GPR64 PE=1 SV=2		1			-0.131752	0.158946	0.0135967			1.50404	0.875926	1.18998			1.06836	0.226905	0.647632
>sp|Q8IZQ1|WDFY3_HUMAN WD repeat and FYVE domain-containing protein 3 OS=Homo sapiens GN=WDFY3 PE=1 SV=2	1	1	-0.364472	-1.51177	-0.045212	1.40459	-0.129216	4.38155	-3.98572	0.0597664	0.238846	0.173611	0.206609	-2.82987	0.524747	-0.0500258	-0.537134
>sp|Q8IZT6|ASPM_HUMAN Abnormal spindle-like microcephaly-associated protein OS=Homo sapiens GN=ASPM PE=1 SV=2	1	1	0.21464	0.177753	-0.373561	-0.425707	-0.101719	0.768712	1.60647	1.34334	1.09216	1.20267	1.22843	-0.806911	1.60015	0.444429	0.616525
>sp|Q8IZX4|TAF1L_HUMAN Transcription initiation factor TFIID subunit 1-like OS=Homo sapiens GN=TAF1L PE=1 SV=1	1	1	1.23703	1.40889	1.4582	0.273895	1.0945	0.0293849	-1.92957	0.578434	-0.791951	-0.528427	1.82157	0.149014	-1.19437	1.38152	0.539434
>sp|Q8N0Z2|ABRA_HUMAN Actin-binding Rho-activating protein OS=Homo sapiens GN=ABRA PE=2 SV=1	1	1	-4.20336	-1.02285	2.13514	-4.54615	-1.90931	-6.29183	2.62909	1.41529	-9.98123	-3.05717	-4.18121	2.24335	4.24176	-6.03001	-0.931528
>sp|Q8N0Z3|SPICE_HUMAN Spindle and centriole-associated protein 1 OS=Homo sapiens GN=SPICE1 PE=1 SV=1		1			-1.4286	-1.25168	-1.34014			0.643594	1.0466	0.845099			1.78721	1.46064	1.62393
>sp|Q8N114|SHSA5_HUMAN Protein shisa-5 OS=Homo sapiens GN=SHISA5 PE=1 SV=1	1	1	1.22808	0.749105	1.03453	1.38359	1.09882	0.830368	0.372467	-0.10868	0.181961	0.319029	0.931557	0.0293013	-0.266146	-0.218499	0.119053
>sp|Q8N126|CADM3_HUMAN Cell adhesion molecule 3 OS=Homo sapiens GN=CADM3 PE=1 SV=1	1	1	0.745296	1.38999	0.394352	0.513564	0.760802	0.218194	-1.14473	0.572527	1.42963	0.268906	1.63366	0.427511	0.205434	0.43202	0.674657
>sp|Q8N1B4|VPS52_HUMAN Vacuolar protein sorting-associated protein 52 homolog OS=Homo sapiens GN=VPS52 PE=1 SV=1	1		1.48417	0.775948			1.13006	0.00355705	-3.17613			-1.58629	1.1018	1.43991			1.27086
>sp|Q8N1K5|THMS1_HUMAN Protein THEMIS OS=Homo sapiens GN=THEMIS PE=1 SV=3		1			1.32315	0.388785	0.855966			-0.0177925	0.893747	0.437977			0.16279	-0.249456	-0.0433329
>sp|Q8N1T3|MYO1H_HUMAN Unconventional myosin-Ih OS=Homo sapiens GN=MYO1H PE=2 SV=2	1		-0.053172	-0.346704			-0.199938	0.611033	0.127748			0.369391	-1.34716	2.21737			0.435102
>sp|Q8N1V2|WDR16_HUMAN WD repeat-containing protein 16 OS=Homo sapiens GN=WDR16 PE=1 SV=3	1	1	-3.37508	0.0157964	-1.27206	-0.723909	-1.33881	-0.185716	2.12166	0.228099	-0.0512609	0.528196	1.62822	-0.300917	0.995612	2.53423	1.21429
>sp|Q8N201|INT1_HUMAN Integrator complex subunit 1 OS=Homo sapiens GN=INTS1 PE=1 SV=2	1	2	1.91561	2.17506	1.58348	0.720614	1.59869	-2.24365	-1.30397	-1.10696	-0.373064	-1.25691	0.122595	0.788729	0.242974	0.30807	0.365592
>sp|Q8N271|PROM2_HUMAN Prominin-2 OS=Homo sapiens GN=PROM2 PE=1 SV=1		1			0.637726	-0.0335668	0.302079			1.12102	0.114886	0.617954			0.540748	0.728845	0.634797
>sp|Q8N2C7|UNC80_HUMAN Protein unc-80 homolog OS=Homo sapiens GN=UNC80 PE=2 SV=2	1	1	-0.301452	0.503603	0.83412	-0.093222	0.235762	1.05961	0.955238	0.479572	-0.777777	0.429162	0.439307	0.49091	-0.182387	1.61303	0.590214
>sp|Q8N2I2|ZN619_HUMAN Zinc finger protein 619 OS=Homo sapiens GN=ZNF619 PE=2 SV=1		1			2.56868	-2.2923	0.138187			-3.96421	0.466437	-1.74888			-3.18397	0.43474	-1.37461
>sp|Q8N2M8|CLASR_HUMAN CLK4-associating serine/arginine rich protein OS=Homo sapiens GN=CLASRP PE=1 SV=4	2		0.730259	0.780749			0.755504	1.36314	-0.147038			0.608049	1.24128	-0.695887			0.272696
>sp|Q8N2N9|AN36B_HUMAN Ankyrin repeat domain-containing protein 36B OS=Homo sapiens GN=ANKRD36B PE=2 SV=4	1		1.65628	-2.81845			-0.581085	-3.37584	-0.643254			-2.00955	-34.2097	3.0155			-15.5971
>sp|Q8N2S1|LTBP4_HUMAN Latent-transforming growth factor beta-binding protein 4 OS=Homo sapiens GN=LTBP4 PE=1 SV=2	1		-0.0875085	-0.445632			-0.26657	0.987635	1.68658			1.33711	0.798082	-0.085258			0.356412
>sp|Q8N2Y8|RUSC2_HUMAN Iporin OS=Homo sapiens GN=RUSC2 PE=1 SV=3	1	1	-38.8444	-39.7451	2.7453	-30.8286	-26.6682	-0.719588	1.86794	1.04872	-50.082	-11.9712	-35.1378	3.20079	-3.38048	-0.460264	-8.94445
>sp|Q8N3D4|EH1L1_HUMAN EH domain-binding protein 1-like protein 1 OS=Homo sapiens GN=EHBP1L1 PE=1 SV=2	1	1	-0.0457916	0.861033	1.85741	-1.4924	0.295062	0.148504	0.846254	0.608088	-0.746886	0.21399	-0.266267	1.21547	-0.69347	0.828962	0.271173
>sp|Q8N3F8|MILK1_HUMAN MICAL-like protein 1 OS=Homo sapiens GN=MICALL1 PE=1 SV=2		1			0.0520456	-0.209282	-0.078618			0.319015	0.247199	0.283107			1.76218	0.934228	1.3482
>sp|Q8N3K9|CMYA5_HUMAN Cardiomyopathy-associated protein 5 OS=Homo sapiens GN=CMYA5 PE=1 SV=3		1			-1.38551	-1.07817	-1.23184			-1.69972	-0.866286	-1.283			-1.12426	3.61001	1.24287
>sp|Q8N3L3|TXLNB_HUMAN Beta-taxilin OS=Homo sapiens GN=TXLNB PE=1 SV=3	1	1	-2.13595	-1.68045	-2.15271	-1.30232	-1.81785	4.87846	-1.712	-4.11348	-4.38583	-1.33321	-0.264976	-2.13002	-4.42351	4.48432	-0.583546
>sp|Q8N3P4|VPS8_HUMAN Vacuolar protein sorting-associated protein 8 homolog OS=Homo sapiens GN=VPS8 PE=1 SV=3		1			-26.4207	-0.212972	-13.3168			1.27551	1.22352	1.24951			1.75476	0.824762	1.28976
>sp|Q8N412|STPG2_HUMAN Sperm-tail PG-rich repeat-containing protein 2 OS=Homo sapiens GN=STPG2 PE=2 SV=1	1	1	0.934401	0.738724	0.90314	-0.344041	0.558056	1.59967	0.475583	-0.0482742	0.153493	0.545119	0.717679	-1.13473	1.0396	0.989379	0.402982
>sp|Q8N485|LIX1_HUMAN Protein limb expression 1 homolog OS=Homo sapiens GN=LIX1 PE=2 SV=2		1			0.781128	-0.123152	0.328988			-0.0709261	0.743006	0.33604			1.70201	-0.125716	0.788146
>sp|Q8N490|PNKD_HUMAN Probable hydrolase PNKD OS=Homo sapiens GN=PNKD PE=1 SV=2		1			0.751537	-0.0586932	0.346422			0.734722	0.0376307	0.386176			0.494508	1.02311	0.758811
>sp|Q8N4T8|CBR4_HUMAN Carbonyl reductase family member 4 OS=Homo sapiens GN=CBR4 PE=1 SV=3		1			-1.7141	0.504635	-0.604733			-4.97339	5.02977	0.0281892			1.97476	-2.86879	-0.447016
>sp|Q8N554|ZN276_HUMAN Zinc finger protein 276 OS=Homo sapiens GN=ZNF276 PE=1 SV=4	1		1.65553	2.40199			2.02876	-0.48093	-1.75456			-1.11774	1.46496	-1.53535			-0.0351934
>sp|Q8N584|TT39C_HUMAN Tetratricopeptide repeat protein 39C OS=Homo sapiens GN=TTC39C PE=1 SV=2		1			0.0649866	-0.552072	-0.243543			1.463	1.09998	1.28149			1.12402	0.725207	0.924612
>sp|Q8N587|ZN561_HUMAN Zinc finger protein 561 OS=Homo sapiens GN=ZNF561 PE=2 SV=2		1			-0.192519	-0.910226	-0.551373			0.782539	1.26587	1.0242			1.99943	0.658922	1.32918
>sp|Q8N5C6|SRBD1_HUMAN S1 RNA-binding domain-containing protein 1 OS=Homo sapiens GN=SRBD1 PE=1 SV=2	2	1	1.17667	1.08348	2.46428	-0.142557	1.14547	0.852136	-0.528703	0.935034	-0.895781	0.0906713	1.39696	-0.282761	-0.801636	0.763566	0.269032
>sp|Q8N5D6|GBGT1_HUMAN Globoside alpha-1,3-N-acetylgalactosaminyltransferase 1 OS=Homo sapiens GN=GBGT1 PE=1 SV=2	1	1	0.56105	0.196656	1.14875	0.563566	0.617506	0.178269	0.713173	0.693989	-0.555367	0.257516	0.422431	1.476	-0.038759	0.552296	0.602991
>sp|Q8N612|F16A2_HUMAN FTS and Hook-interacting protein OS=Homo sapiens GN=FAM160A2 PE=1 SV=3	1		0.833151	-0.967398			-0.0671238	2.03488	1.55506			1.79497	1.05188	-4.48933			-1.71873
>sp|Q8N653|LZTR1_HUMAN Leucine-zipper-like transcriptional regulator 1 OS=Homo sapiens GN=LZTR1 PE=2 SV=2		1			0.936858	1.58763	1.26225			-1.31606	-0.761584	-1.03882			-0.165761	0.0755705	-0.0450954
>sp|Q8N655|CJ012_HUMAN Uncharacterized protein C10orf12 OS=Homo sapiens GN=C10orf12 PE=1 SV=1	1		0.355751	0.18126			0.268505	0.912584	0.978741			0.945663	0.925009	0.239963			0.582486
>sp|Q8N6M6|AMPO_HUMAN Aminopeptidase O OS=Homo sapiens GN=AOPEP PE=1 SV=2	1		-0.474553	0.621467			0.0734571	1.322	0.740173			1.03109	1.36753	-0.149504			0.609015
>sp|Q8N6Q3|CD177_HUMAN CD177 antigen OS=Homo sapiens GN=CD177 PE=1 SV=2	2	2	0.671231	0.185663	1.27873	1.02428	0.789977	0.500707	0.654304	-1.9937	-0.786031	-0.40618	0.90772	0.964908	-1.52555	0.485933	0.208253
>sp|Q8N720|ZN655_HUMAN Zinc finger protein 655 OS=Homo sapiens GN=ZNF655 PE=1 SV=3	1		-0.154043	0.979063			0.41251	0.919002	1.51224			1.21562	0.979549	-1.57224			-0.296346
>sp|Q8N7B9|EFCB3_HUMAN EF-hand calcium-binding domain-containing protein 3 OS=Homo sapiens GN=EFCAB3 PE=1 SV=1		1			3.19155	-3.41966	-0.114055			-5.57661	-2.46652	-4.02156			-8.07081	-2.84754	-5.45917
>sp|Q8N7K0|ZN433_HUMAN Zinc finger protein 433 OS=Homo sapiens GN=ZNF433 PE=2 SV=1	1		0.604494	0.738303			0.671399	0.55356	0.908749			0.731154	-25.3792	0.408626			-12.4853
>sp|Q8N7N1|F86B1_HUMAN Protein FAM86B1 OS=Homo sapiens GN=FAM86B1 PE=2 SV=2	1		-14.8261	-16.9677			-15.8969	-12.4602	2.97642			-4.74188	-14.9299	-14.844			-14.8869
>sp|Q8N7U6|EFHB_HUMAN EF-hand domain-containing family member B OS=Homo sapiens GN=EFHB PE=2 SV=4	1		-1.00376	-1.1349			-1.06933	-0.437848	2.60769			1.08492	1.67356	-2.23849			-0.282465
>sp|Q8N7X1|RMXL3_HUMAN RNA-binding motif protein, X-linked-like-3 OS=Homo sapiens GN=RBMXL3 PE=2 SV=2	1		1.73873	0.0711154			0.904925	-0.131576	0.709473			0.288948	0.388786	0.348498			0.368642
>sp|Q8N7X8|SIGL1_HUMAN SIGLEC family-like protein 1 OS=Homo sapiens GN=SIGLECL1 PE=2 SV=1		1			0.369688	0.198829	0.284258			0.39492	1.34808	0.871502			0.16538	0.870748	0.518064
>sp|Q8N8E3|CE112_HUMAN Centrosomal protein of 112 kDa OS=Homo sapiens GN=CEP112 PE=1 SV=2	1		0.931072	0.918107			0.924589	1.03399	0.279419			0.656704	1.17409	-0.648015			0.263037
>sp|Q8N8G2|VGLL2_HUMAN Transcription cofactor vestigial-like protein 2 OS=Homo sapiens GN=VGLL2 PE=2 SV=1	1		1.90359	2.26841			2.086	-2.05366	-0.584606			-1.31913	0.852308	-1.67679			-0.41224
>sp|Q8N8V2|GBP7_HUMAN Guanylate-binding protein 7 OS=Homo sapiens GN=GBP7 PE=2 SV=2		1			1.05157	-0.138739	0.456415			0.647648	1.00791	0.827778			-0.0284571	0.301095	0.136319
>sp|Q8N983|RM43_HUMAN 39S ribosomal protein L43, mitochondrial OS=Homo sapiens GN=MRPL43 PE=1 SV=1	1		-0.0405925	0.194045			0.0767264	0.297491	1.07347			0.685479	0.790429	0.884895			0.837662
>sp|Q8N9L9|ACOT4_HUMAN Acyl-coenzyme A thioesterase 4 OS=Homo sapiens GN=ACOT4 PE=1 SV=2		1			-0.143878	-0.0263277	-0.0851029			0.678424	0.556952	0.617688			1.06623	1.19231	1.12927
>sp|Q8N9W5|DAAF3_HUMAN Dynein assembly factor 3, axonemal OS=Homo sapiens GN=DNAAF3 PE=1 SV=3	1	1	0.358864	0.5871	0.523537	0.154083	0.405896	1.70561	0.372262	0.0232286	0.802269	0.725843	0.883639	-0.3005	1.2183	0.538356	0.58495
>sp|Q8NA23|WDR31_HUMAN WD repeat-containing protein 31 OS=Homo sapiens GN=WDR31 PE=2 SV=1		1			0.931359	1.59251	1.26193			-1.03522	0.259891	-0.387665			-0.409126	-0.591803	-0.500465
>sp|Q8NA29|MFS2A_HUMAN Major facilitator superfamily domain-containing protein 2A OS=Homo sapiens GN=MFSD2A PE=1 SV=1		1			-0.237614	0.992239	0.377313			0.845685	1.43405	1.13987			-0.0615618	0.312527	0.125483
>sp|Q8NA72|POC5_HUMAN Centrosomal protein POC5 OS=Homo sapiens GN=POC5 PE=1 SV=2		1			0.915521	1.53237	1.22395			-0.666288	-0.0512703	-0.358779			-1.10744	0.0719897	-0.517725
>sp|Q8NB59|SYT14_HUMAN Synaptotagmin-14 OS=Homo sapiens GN=SYT14 PE=1 SV=2		1			0.586814	-0.0913121	0.247751			-0.729541	0.335323	-0.197109			2.02271	0.435848	1.22928
>sp|Q8NB66|UN13C_HUMAN Protein unc-13 homolog C OS=Homo sapiens GN=UNC13C PE=1 SV=3		1			0.585452	1.44159	1.01352			0.501005	0.198627	0.349816			0.227741	-1.33072	-0.551492
>sp|Q8NB78|KDM1B_HUMAN Lysine-specific histone demethylase 1B OS=Homo sapiens GN=KDM1B PE=1 SV=3	1		-1.36297	-0.425007			-0.893989	1.50399	1.21365			1.35882	1.31979	0.144904			0.732348
>sp|Q8NBE8|KLH23_HUMAN Kelch-like protein 23 OS=Homo sapiens GN=KLHL23 PE=2 SV=1	1		1.31162	1.41215			1.36188	0.148953	-1.14876			-0.499903	1.10008	0.334607			0.717344
>sp|Q8NBF2|NHLC2_HUMAN NHL repeat-containing protein 2 OS=Homo sapiens GN=NHLRC2 PE=1 SV=1		1			0.463049	-0.235999	0.113525			0.28974	-0.12586	0.0819397			-0.615088	1.57717	0.481039
>sp|Q8NBJ4|GOLM1_HUMAN Golgi membrane protein 1 OS=Homo sapiens GN=GOLM1 PE=1 SV=1	3	3	1.85692	0.249713	0.637407	0.52925	0.818323	-0.581661	0.981171	0.683985	0.316761	0.350064	0.562395	-0.12119	1.51234	0.146423	0.524992
>sp|Q8NBZ7|UXS1_HUMAN UDP-glucuronic acid decarboxylase 1 OS=Homo sapiens GN=UXS1 PE=1 SV=1	1	1	0.962195	0.510321	0.673639	0.99975	0.786476	-0.0419791	0.431036	0.507276	0.849439	0.436443	1.22272	0.469987	-0.421169	0.0326436	0.326045
>sp|Q8NC42|RN149_HUMAN E3 ubiquitin-protein ligase RNF149 OS=Homo sapiens GN=RNF149 PE=2 SV=2	1	1	0.649315	0.293614	0.480668	0.723426	0.536756	2.03555	0.0587155	-1.1652	-0.811639	0.0293585	0.134214	0.160336	-0.504795	2.09244	0.470549
>sp|Q8NCM8|DYHC2_HUMAN Cytoplasmic dynein 2 heavy chain 1 OS=Homo sapiens GN=DYNC2H1 PE=1 SV=4	1	1	-0.506101	-0.77673	-0.6586	-0.998312	-0.734936	1.58938	1.49273	1.41456	0.627422	1.28102	1.63652	-1.13341	1.97837	0.835114	0.829149
>sp|Q8ND23|LR16B_HUMAN Leucine-rich repeat-containing protein 16B OS=Homo sapiens GN=LRRC16B PE=2 SV=2	1	1	-0.907127	-2.84725	4.26751	-2.73733	-0.556049	-5.92275	-3.45645	0.335612	-3.84091	-3.22112	-2.71543	4.22493	0.855879	-2.05539	0.0774987
>sp|Q8ND24|RN214_HUMAN RING finger protein 214 OS=Homo sapiens GN=RNF214 PE=1 SV=2	1		-1.36955	-1.55939			-1.46447	1.08862	2.02619			1.55741	1.2829	0.115945			0.699422
>sp|Q8ND30|LIPB2_HUMAN Liprin-beta-2 OS=Homo sapiens GN=PPFIBP2 PE=1 SV=3	1	1	3.48798	-0.463754	-0.885383	0.341789	0.620158	-1.78605	0.185246	-8.27252	7.86057	-0.503188	0.845377	1.16616	-5.3042	-2.10037	-1.34826
>sp|Q8NDA2|HMCN2_HUMAN Hemicentin-2 OS=Homo sapiens GN=HMCN2 PE=2 SV=2	1	1	-35.812	0.362265	0.386128	-0.358904	-8.85563	0.805357	1.29875	0.797449	0.472633	0.843547	1.91364	0.00215758	0.509601	1.37336	0.94969
>sp|Q8NDA8|HTR7A_HUMAN HEAT repeat-containing protein 7A OS=Homo sapiens GN=HEATR7A PE=1 SV=3	1	1	2.08901	-0.384278	1.073	0.59696	0.843675	3.23507	-1.99952	-4.14835	2.43351	-0.119825	-1.20559	-1.17598	-2.4362	1.65519	-0.790645
>sp|Q8NDH6|ICA1L_HUMAN Islet cell autoantigen 1-like protein OS=Homo sapiens GN=ICA1L PE=2 SV=1		1			-0.462773	-0.158741	-0.310757			1.39888	1.24242	1.32065			1.61521	0.0803976	0.847805
>sp|Q8NDT2|RB15B_HUMAN Putative RNA-binding protein 15B OS=Homo sapiens GN=RBM15B PE=1 SV=3	1		1.16707	0.293358			0.730215	0.083537	0.664094			0.373815	0.991313	0.274571			0.632942
>sp|Q8NE18|NSUN7_HUMAN Putative methyltransferase NSUN7 OS=Homo sapiens GN=NSUN7 PE=2 SV=4	1		0.577732	-29.7992			-14.6107	0.108147	0.0100714			0.059109	-27.4693	2.65327			-12.408
>sp|Q8NE65|ZN738_HUMAN Protein ZNF738 OS=Homo sapiens GN=ZNF738 PE=2 SV=1		1			2.64627	-1.06928	0.788495			-0.369318	-3.61132	-1.99032			-1.50592	-1.72679	-1.61635
>sp|Q8NEA5|CS018_HUMAN Uncharacterized protein C19orf18 OS=Homo sapiens GN=C19orf18 PE=2 SV=1	1		1.03712	0.819136			0.928127	0.0817307	0.7486			0.415165	1.68483	-1.3196			0.182617
>sp|Q8NEG2|CG057_HUMAN Uncharacterized protein C7orf57 OS=Homo sapiens GN=C7orf57 PE=1 SV=3	1		1.41503	1.19279			1.30391	-0.0404083	0.0947072			0.0271494	0.38166	0.172428			0.277044
>sp|Q8NEH6|MNS1_HUMAN Meiosis-specific nuclear structural protein 1 OS=Homo sapiens GN=MNS1 PE=2 SV=2	1		1.81741	-4.6803			-1.43145	4.27322	-3.1682			0.552511	-2.06025	-5.85517			-3.95771
>sp|Q8NEL9|DDHD1_HUMAN Phospholipase DDHD1 OS=Homo sapiens GN=DDHD1 PE=2 SV=2		1			1.06822	0.34422	0.706222			1.19151	-0.997141	0.0971853			1.17155	-0.75669	0.207431
>sp|Q8NEM0|MCPH1_HUMAN Microcephalin OS=Homo sapiens GN=MCPH1 PE=1 SV=3	1		-1.62285	-2.2412			-1.93202	1.00417	2.14268			1.57343	1.59964	-0.443808			0.577915
>sp|Q8NEN0|ARMC2_HUMAN Armadillo repeat-containing protein 2 OS=Homo sapiens GN=ARMC2 PE=1 SV=4		1			-0.494204	0.954683	0.230239			0.924639	-2.24161	-0.658486			1.13752	0.977313	1.05741
>sp|Q8NEX9|DR9C7_HUMAN Short-chain dehydrogenase/reductase family 9C member 7 OS=Homo sapiens GN=SDR9C7 PE=2 SV=1	1		2.82727	-0.0909137			1.36818	0.403952	-0.944038			-0.270043	0.554184	-1.00072			-0.223268
>sp|Q8NEZ3|WDR19_HUMAN WD repeat-containing protein 19 OS=Homo sapiens GN=WDR19 PE=1 SV=2	1		1.08645	-0.640583			0.222932	-1.10112	0.456174			-0.322475	-0.777188	2.02045			0.621633
>sp|Q8NF50|DOCK8_HUMAN Dedicator of cytokinesis protein 8 OS=Homo sapiens GN=DOCK8 PE=1 SV=3	1		1.56546	1.57862			1.57204	1.04228	-2.67569			-0.816704	1.24466	-0.0347906			0.604934
>sp|Q8NFA0|UBP32_HUMAN Ubiquitin carboxyl-terminal hydrolase 32 OS=Homo sapiens GN=USP32 PE=1 SV=1		1			-0.137764	1.56206	0.712148			0.685079	1.10951	0.897293			-0.178179	-1.10064	-0.63941
>sp|Q8NFH3|NUP43_HUMAN Nucleoporin Nup43 OS=Homo sapiens GN=NUP43 PE=1 SV=1		1			0.681328	-0.22117	0.230079			0.378883	0.196326	0.287604			0.639166	1.02923	0.834197
>sp|Q8NFH4|NUP37_HUMAN Nucleoporin Nup37 OS=Homo sapiens GN=NUP37 PE=1 SV=1	1		1.34128	1.61721			1.47924	0.312921	-1.47316			-0.580119	1.60646	-0.568483			0.518987
>sp|Q8NFJ5|RAI3_HUMAN Retinoic acid-induced protein 3 OS=Homo sapiens GN=GPRC5A PE=1 SV=2	1	3	1.37775	-0.0819364	1.37538	0.997311	0.917125	0.407843	0.41789	-0.70864	-0.0256095	0.0228707	1.05006	0.622946	0.392425	0.399838	0.616316
>sp|Q8NFP9|NBEA_HUMAN Neurobeachin OS=Homo sapiens GN=NBEA PE=1 SV=3		1			-0.663277	-0.385681	-0.524479			0.545706	1.65395	1.09983			1.84272	0.679233	1.26098
>sp|Q8NFT8|DNER_HUMAN Delta and Notch-like epidermal growth factor-related receptor OS=Homo sapiens GN=DNER PE=1 SV=1	1		0.31506	0.71755			0.516305	0.91143	0.218987			0.565209	0.770913	0.621465			0.696189
>sp|Q8NFV4|ABHDB_HUMAN Alpha/beta hydrolase domain-containing protein 11 OS=Homo sapiens GN=ABHD11 PE=1 SV=1		1			-1.33569	-0.281694	-0.808691			0.891508	1.28163	1.08657			1.79314	0.851254	1.3222
>sp|Q8NFY4|SEM6D_HUMAN Semaphorin-6D OS=Homo sapiens GN=SEMA6D PE=1 SV=1		1			1.18687	0.918703	1.05279			-0.577251	-0.360748	-0.469			0.353655	0.0973963	0.225526
>sp|Q8NFZ8|CADM4_HUMAN Cell adhesion molecule 4 OS=Homo sapiens GN=CADM4 PE=1 SV=1	6	7	0.966402	0.538714	0.903024	1.11064	0.879695	0.310644	0.606934	0.573943	0.627907	0.529857	0.892153	0.707474	0.431015	-0.801364	0.30732
>sp|Q8NG08|HELB_HUMAN DNA helicase B OS=Homo sapiens GN=HELB PE=1 SV=2	1	1	-4.34224	0.806555	-1.18718	0.521062	-1.05045	1.0487	0.203097	3.65867	-4.27134	0.159782	3.10099	-0.829166	-0.0786701	0.831613	0.756192
>sp|Q8NG94|O11H1_HUMAN Olfactory receptor 11H1 OS=Homo sapiens GN=OR11H1 PE=2 SV=3	1		-0.449691	-0.710401			-0.580046	0.618401	1.88395			1.25117	1.19985	-0.325591			0.437132
>sp|Q8NGA6|O10H5_HUMAN Olfactory receptor 10H5 OS=Homo sapiens GN=OR10H5 PE=2 SV=1		1			0.244119	0.219001	0.23156			0.326599	1.49581	0.911205			1.1897	0.380645	0.785173
>sp|Q8NGK2|O52B4_HUMAN Olfactory receptor 52B4 OS=Homo sapiens GN=OR52B4 PE=2 SV=2		1			-0.686743	-0.505967	-0.596355			1.64738	0.40102	1.0242			1.76272	0.596347	1.17953
>sp|Q8NGZ0|O2AJ1_HUMAN Olfactory receptor 2AJ1 OS=Homo sapiens GN=OR2AJ1 PE=3 SV=1	1		0.909222	0.616891			0.763056	-0.815348	0.102268			-0.35654	0.126623	1.45912			0.792872
>sp|Q8NH16|OR2L2_HUMAN Olfactory receptor 2L2 OS=Homo sapiens GN=OR2L2 PE=2 SV=1		1			-0.325796	-2.00185	-1.16382			1.42733	0.941976	1.18465			2.02097	0.568862	1.29491
>sp|Q8NHJ6|LIRB4_HUMAN Leukocyte immunoglobulin-like receptor subfamily B member 4 OS=Homo sapiens GN=LILRB4 PE=1 SV=3	1		0.57521	1.32837			0.951788	1.06163	0.524881			0.793253	0.73646	-0.795527			-0.0295338
>sp|Q8NHM5|KDM2B_HUMAN Lysine-specific demethylase 2B OS=Homo sapiens GN=KDM2B PE=1 SV=1	1		1.67674	1.42606			1.5514	-1.67742	0.745383			-0.466018	0.392583	-0.344426			0.0240789
>sp|Q8NHP1|ARK74_HUMAN Aflatoxin B1 aldehyde reductase member 4 OS=Homo sapiens GN=AKR7L PE=2 SV=6		1			0.356187	0.189757	0.272972			2.07496	0.469425	1.27219			0.715175	-0.458016	0.128579
>sp|Q8NHP8|PLBL2_HUMAN Putative phospholipase B-like 2 OS=Homo sapiens GN=PLBD2 PE=1 SV=2	3	3	1.4106	0.742744	1.18183	1.01596	1.08779	0.509759	0.48463	0.0408583	1.47284	0.627021	1.1407	-0.0366718	0.229206	-0.167056	0.291545
>sp|Q8NHR9|PROF4_HUMAN Profilin-4 OS=Homo sapiens GN=PFN4 PE=2 SV=1		1			2.19172	-26.8672	-12.3378			-38.1385	-32.4553	-35.2969			2.24558	1.48981	1.8677
>sp|Q8NHU2|CT026_HUMAN Uncharacterized protein C20orf26 OS=Homo sapiens GN=C20orf26 PE=2 SV=3	2		1.29696	1.48211			1.38954	0.513878	-1.49049			-0.488306	1.80678	-0.193435			0.806671
>sp|Q8TAB3|PCD19_HUMAN Protocadherin-19 OS=Homo sapiens GN=PCDH19 PE=1 SV=3	1		0.599747	0.357946			0.478846	0.0596358	0.511038			0.285337	0.596514	1.0974			0.846955
>sp|Q8TAG9|EXOC6_HUMAN Exocyst complex component 6 OS=Homo sapiens GN=EXOC6 PE=1 SV=3		1			0.490539	0.0359929	0.263266			-0.557035	0.964934	0.20395			1.51376	0.705427	1.10959
>sp|Q8TB22|SPT20_HUMAN Spermatogenesis-associated protein 20 OS=Homo sapiens GN=SPATA20 PE=2 SV=3	1	1	1.02142	0.689856	1.08714	0.471639	0.817512	-0.267402	-0.330617	-0.936277	2.85092	0.329157	1.00391	1.18488	-1.58721	1.48141	0.520749
>sp|Q8TB36|GDAP1_HUMAN Ganglioside-induced differentiation-associated protein 1 OS=Homo sapiens GN=GDAP1 PE=1 SV=3	1		0.491213	0.203097			0.347155	0.529635	1.18757			0.858603	1.01045	-0.0658226			0.472315
>sp|Q8TB40|ABHD4_HUMAN Abhydrolase domain-containing protein 4 OS=Homo sapiens GN=ABHD4 PE=2 SV=1	1		0.336917	1.45122			0.894066	-0.561986	-0.119367			-0.340677	1.70633	0.359733			1.03303
>sp|Q8TB96|TIP_HUMAN T-cell immunomodulatory protein OS=Homo sapiens GN=ITFG1 PE=1 SV=1	1		-0.0374503	1.31752			0.640033	-0.253779	0.555327			0.150774	0.0770212	0.89789			0.487456
>sp|Q8TBF4|ZCRB1_HUMAN Zinc finger CCHC-type and RNA-binding motif-containing protein 1 OS=Homo sapiens GN=ZCRB1 PE=1 SV=2	1	1	-2.22323	-2.19882	-0.456133	-1.01662	-1.4737	0.982166	1.843	1.563	0.502438	1.22265	1.32109	0.654262	1.63624	1.00511	1.15418
>sp|Q8TBF8|FA81A_HUMAN Protein FAM81A OS=Homo sapiens GN=FAM81A PE=2 SV=3		1			0.35019	0.510188	0.430189			0.159155	0.448175	0.303665			0.17463	1.13985	0.657238
>sp|Q8TBG4|AT2L1_HUMAN Ethanolamine-phosphate phospho-lyase OS=Homo sapiens GN=AGXT2L1 PE=1 SV=1		1			1.18632	-0.732055	0.227134			0.708466	0.23885	0.473658			1.1923	0.147273	0.669788
>sp|Q8TBM8|DJB14_HUMAN DnaJ homolog subfamily B member 14 OS=Homo sapiens GN=DNAJB14 PE=2 SV=1		1			0.883793	0.373724	0.628759			-0.125192	0.180253	0.0275305			-0.0456564	0.975024	0.464684
>sp|Q8TBN0|R3GEF_HUMAN Guanine nucleotide exchange factor for Rab-3A OS=Homo sapiens GN=RAB3IL1 PE=1 SV=1		2			0.347519	0.0155345	0.181527			0.744177	0.541979	0.643078			0.703809	0.905357	0.804583
>sp|Q8TC94|ACTL9_HUMAN Actin-like protein 9 OS=Homo sapiens GN=ACTL9 PE=2 SV=3	1		-0.703786	2.69281			0.994514	-0.0940782	-0.116255			-0.105166	0.812177	-1.07998			-0.133902
>sp|Q8TCB7|METL6_HUMAN Methyltransferase-like protein 6 OS=Homo sapiens GN=METTL6 PE=2 SV=2		1			2.88777	-2.22433	0.331719			-1.80283	-3.58088	-2.69185			-2.36654	-1.54924	-1.95789
>sp|Q8TCG1|CIP2A_HUMAN Protein CIP2A OS=Homo sapiens GN=KIAA1524 PE=1 SV=2		1			-23.1341	-28.9071	-26.0206			-0.334	1.00802	0.337012			3.56508	0.237538	1.90131
>sp|Q8TD19|NEK9_HUMAN Serine/threonine-protein kinase Nek9 OS=Homo sapiens GN=NEK9 PE=1 SV=2		1			0.229097	1.38955	0.809324			-0.394653	1.45047	0.52791			0.322056	-0.61384	-0.145892
>sp|Q8TD30|ALAT2_HUMAN Alanine aminotransferase 2 OS=Homo sapiens GN=GPT2 PE=1 SV=1	1		-0.593421	-0.0696546			-0.331538	0.199087	1.64904			0.924063	1.19631	0.244136			0.720225
>sp|Q8TDC3|BRSK1_HUMAN Serine/threonine-protein kinase BRSK1 OS=Homo sapiens GN=BRSK1 PE=1 SV=2		1			-1.22407	-0.677214	-0.950643			3.24723	0.401714	1.82447			1.12255	-0.263786	0.429382
>sp|Q8TDM0|BCAS4_HUMAN Breast carcinoma-amplified sequence 4 OS=Homo sapiens GN=BCAS4 PE=2 SV=1		1			1.18899	0.304012	0.746502			0.304242	-2.18793	-0.941846			-1.74268	1.72697	-0.00785495
>sp|Q8TDM6|DLG5_HUMAN Disks large homolog 5 OS=Homo sapiens GN=DLG5 PE=1 SV=4		1			2.27924	-0.0445971	1.11732			-0.360695	0.0597725	-0.150461			-0.266414	-0.309483	-0.287948
>sp|Q8TDQ0|HAVR2_HUMAN Hepatitis A virus cellular receptor 2 OS=Homo sapiens GN=HAVCR2 PE=1 SV=3	3	4	1.41313	0.441975	1.32778	1.16424	1.08678	-0.437538	-0.0220803	0.322691	0.945817	0.202223	0.662743	1.45075	-0.061425	-1.13532	0.229186
>sp|Q8TDQ1|CLM1_HUMAN CMRF35-like molecule 1 OS=Homo sapiens GN=CD300LF PE=1 SV=3	1	2	0.17253	-0.618314	0.420383	0.0878952	0.0156236	1.02799	0.988104	0.814343	1.11611	0.986636	0.911267	0.598632	0.59008	0.898487	0.749617
>sp|Q8TDW7|FAT3_HUMAN Protocadherin Fat 3 OS=Homo sapiens GN=FAT3 PE=2 SV=2		1			-0.760336	-0.675667	-0.718001			1.25026	0.614972	0.932616			2.13354	0.640895	1.38722
>sp|Q8TE54|S26A7_HUMAN Anion exchange transporter OS=Homo sapiens GN=SLC26A7 PE=2 SV=2	1		-0.292707	0.713956			0.210625	1.83507	-0.234647			0.800209	1.23889	0.004929			0.621908
>sp|Q8TE76|MORC4_HUMAN MORC family CW-type zinc finger protein 4 OS=Homo sapiens GN=MORC4 PE=1 SV=2		1			2.65659	-1.93248	0.362056			-2.40225	1.14867	-0.626789			-6.16816	-0.825035	-3.4966
>sp|Q8TE82|S3TC1_HUMAN SH3 domain and tetratricopeptide repeat-containing protein 1 OS=Homo sapiens GN=SH3TC1 PE=1 SV=3	1	1	1.82535	3.19885	0.495854	2.8684	2.09711	-1.21223	-1.5967	-3.1148	-3.2016	-2.28133	-0.789214	-1.98393	-2.38588	-0.990032	-1.53726
>sp|Q8TEB1|DCA11_HUMAN DDB1- and CUL4-associated factor 11 OS=Homo sapiens GN=DCAF11 PE=1 SV=1		1			0.810221	0.980575	0.895398			-0.3308	0.288873	-0.0209636			0.619036	-0.0505935	0.284221
>sp|Q8TEJ3|SH3R3_HUMAN SH3 domain-containing RING finger protein 3 OS=Homo sapiens GN=SH3RF3 PE=1 SV=2	1		0.700455	0.534914			0.617684	0.923049	0.426666			0.674858	0.975195	-0.566017			0.204589
>sp|Q8TF32|ZN431_HUMAN Zinc finger protein 431 OS=Homo sapiens GN=ZNF431 PE=2 SV=2	1	1	3.60159	-0.306376	1.45949	0.575677	1.33259	-1.16985	-1.89746	-2.23894	0.270905	-1.25884	-0.372388	-1.47046	-1.8803	1.50618	-0.554243
>sp|Q8TF39|ZN483_HUMAN Zinc finger protein 483 OS=Homo sapiens GN=ZNF483 PE=1 SV=3	1	1	-0.936777	-0.405551	-2.0409	-0.503227	-0.971612	1.08144	1.8716	0.579752	1.66481	1.2994	1.41846	-1.14022	2.04156	1.05886	0.844665
>sp|Q8TF71|MOT10_HUMAN Monocarboxylate transporter 10 OS=Homo sapiens GN=SLC16A10 PE=1 SV=1	1		1.62268	1.32618			1.47443	0.0526829	-1.09628			-0.5218	2.12924	-1.68005			0.224596
>sp|Q8WTT2|NOC3L_HUMAN Nucleolar complex protein 3 homolog OS=Homo sapiens GN=NOC3L PE=1 SV=1		1			-0.252025	-1.14075	-0.696385			-1.02457	0.624111	-0.200228			0.97585	2.43932	1.70759
>sp|Q8WTZ4|CA5BL_HUMAN Putative inactive carbonic anhydrase 5B-like protein OS=Homo sapiens GN=CA5BP1 PE=5 SV=2	1		0.372169	0.478512			0.425341	1.02743	0.777645			0.902537	0.0511118	0.757991			0.404552
>sp|Q8WU76|SCFD2_HUMAN Sec1 family domain-containing protein 2 OS=Homo sapiens GN=SCFD2 PE=1 SV=2	1	1	0.960633	2.30462	1.18707	2.22139	1.66843	-0.673082	-0.0261453	-3.76378	-1.35717	-1.45504	0.130682	-0.430899	-1.03783	-2.60792	-0.986492
>sp|Q8WUF5|IASPP_HUMAN RelA-associated inhibitor OS=Homo sapiens GN=PPP1R13L PE=1 SV=4	1		1.56968	1.43462			1.50215	-1.26327	0.445655			-0.408805	0.580202	-0.0711565			0.254523
>sp|Q8WUJ3|K1199_HUMAN Protein KIAA1199 OS=Homo sapiens GN=KIAA1199 PE=1 SV=2		1			0.721899	-1.21665	-0.247375			1.97713	-2.41458	-0.218724			0.453648	1.36811	0.91088
>sp|Q8WUM4|PDC6I_HUMAN Programmed cell death 6-interacting protein OS=Homo sapiens GN=PDCD6IP PE=1 SV=1	4	6	0.67068	0.105951	1.17644	0.918959	0.718007	-0.0231658	0.990591	0.897052	0.602635	0.616778	0.953895	0.885373	0.385468	-0.395881	0.457214
>sp|Q8WUQ7|CATIN_HUMAN Cactin OS=Homo sapiens GN=CACTIN PE=1 SV=3	1		1.6148	1.59035			1.60257	-2.40407	-1.74775			-2.07591	0.66311	1.28877			0.975941
>sp|Q8WVB6|CTF18_HUMAN Chromosome transmission fidelity protein 18 homolog OS=Homo sapiens GN=CHTF18 PE=1 SV=1		1			0.262168	0.529331	0.395749			0.0774647	1.13518	0.606323			1.05778	0.432017	0.744896
>sp|Q8WVE0|N6MT2_HUMAN N(6)-adenine-specific DNA methyltransferase 2 OS=Homo sapiens GN=N6AMT2 PE=1 SV=1		1			-0.875982	-1.0673	-0.971643			1.15477	1.20536	1.18006			2.07393	0.80511	1.43952
>sp|Q8WVF5|KCTD4_HUMAN BTB/POZ domain-containing protein KCTD4 OS=Homo sapiens GN=KCTD4 PE=2 SV=2	1		1.07565	1.20007			1.13786	2.00886	-1.40023			0.304318	1.38476	-2.52692			-0.57108
>sp|Q8WVN6|SCTM1_HUMAN Secreted and transmembrane protein 1 OS=Homo sapiens GN=SECTM1 PE=1 SV=2	3	4	0.024829	0.85129	0.6626	1.16822	0.676734	0.207887	0.446535	0.258377	1.00167	0.478618	0.735391	1.22774	0.738656	-0.67821	0.505894
>sp|Q8WVZ9|KBTB7_HUMAN Kelch repeat and BTB domain-containing protein 7 OS=Homo sapiens GN=KBTBD7 PE=1 SV=1	1	1	0.259685	-0.134479	0.17946	-2.15586	-0.462798	0.0622894	0.889169	3.39502	0.284618	1.15777	-0.732347	1.77343	0.976899	-0.554001	0.365996
>sp|Q8WW18|CQ050_HUMAN Uncharacterized protein C17orf50 OS=Homo sapiens GN=C17orf50 PE=2 SV=2	1		-1.99222	-0.911206			-1.45171	-2.29191	2.99308			0.350583	0.950159	-1.27048			-0.160158
>sp|Q8WW24|TEKT4_HUMAN Tektin-4 OS=Homo sapiens GN=TEKT4 PE=2 SV=1	1		-0.407207	-0.542573			-0.47489	0.600378	0.161455			0.380916	-0.227396	2.04232			0.90746
>sp|Q8WW52|F151A_HUMAN Protein FAM151A OS=Homo sapiens GN=FAM151A PE=2 SV=2	1	1	0.0614814	0.503639	0.0596854	0.866767	0.372893	0.313963	0.576876	0.282127	1.48683	0.66495	-1.93902	1.71984	0.366205	0.18813	0.0837873
>sp|Q8WWX8|SC5AB_HUMAN Sodium/myo-inositol cotransporter 2 OS=Homo sapiens GN=SLC5A11 PE=2 SV=1	1		0.883626	0.460757			0.672192	1.16594	0.283882			0.724909	0.779463	0.205838			0.49265
>sp|Q8WX93|PALLD_HUMAN Palladin OS=Homo sapiens GN=PALLD PE=1 SV=3	1		-1.92893	3.52821			0.79964	-3.55781	-1.85645			-2.70713	1.84042	-3.64464			-0.902108
>sp|Q8WXG6|MADD_HUMAN MAP kinase-activating death domain protein OS=Homo sapiens GN=MADD PE=1 SV=2	1	1	-0.70539	-0.656279	-23.3465	-0.554781	-6.31573	1.45917	1.48205	1.81524	0.0734544	1.20748	1.22412	-0.671051	2.18093	0.280376	0.753594
>sp|Q8WXI3|ASB10_HUMAN Ankyrin repeat and SOCS box protein 10 OS=Homo sapiens GN=ASB10 PE=2 SV=2		1			3.45194	-22.6635	-9.60578			-16.4924	-69.6941	-43.0933			-47.2841	-35.3503	-41.3172
>sp|Q8WXI7|MUC16_HUMAN Mucin-16 OS=Homo sapiens GN=MUC16 PE=1 SV=2	2	2	0.228044	-1.50375	-1.90833	-0.951749	-1.03394	0.608228	1.86447	1.71567	1.1022	1.32264	1.0342	-0.0274527	2.25804	0.0930399	0.839457
>sp|Q8WXK3|ASB13_HUMAN Ankyrin repeat and SOCS box protein 13 OS=Homo sapiens GN=ASB13 PE=1 SV=2		1			-0.87207	-0.972362	-0.922216			1.32185	0.501122	0.911486			-0.24053	2.42253	1.091
>sp|Q8WY64|MYLIP_HUMAN E3 ubiquitin-protein ligase MYLIP OS=Homo sapiens GN=MYLIP PE=1 SV=2	1		3.78745	-0.57343			1.60701	1.57608	-44.2487			-21.3363	-2.41688	-49.2387			-25.8278
>sp|Q8WY91|THAP4_HUMAN THAP domain-containing protein 4 OS=Homo sapiens GN=THAP4 PE=1 SV=2	1		0.500149	-1.73782			-0.618835	-1.61244	0.824146			-0.394149	-0.100398	2.36586			1.13273
>sp|Q8WYN0|ATG4A_HUMAN Cysteine protease ATG4A OS=Homo sapiens GN=ATG4A PE=1 SV=1		1			0.672885	-0.816205	-0.0716601			-0.92794	-0.561848	-0.744894			2.91139	0.0143097	1.46285
>sp|Q8WYP3|RIN2_HUMAN Ras and Rab interactor 2 OS=Homo sapiens GN=RIN2 PE=1 SV=1	1		-0.669531	-0.566275			-0.617903	-0.0082013	1.41298			0.702387	1.6166	0.647931			1.13227
>sp|Q8WZ42|TITIN_HUMAN Titin OS=Homo sapiens GN=TTN PE=1 SV=4	7	5	0.106876	0.139516	0.284897	-1.48536	-0.238519	0.929689	1.40087	0.774642	-1.04503	0.515042	1.40625	-0.792654	0.790971	2.31347	0.929509
>sp|Q8WZ75|ROBO4_HUMAN Roundabout homolog 4 OS=Homo sapiens GN=ROBO4 PE=1 SV=1	8	7	0.253985	0.363919	0.213347	-0.228379	0.150718	0.134187	0.807564	1.49174	1.85519	1.07217	0.776895	1.2306	1.36425	-0.169429	0.800578
>sp|Q8WZA9|IRGQ_HUMAN Immunity-related GTPase family Q protein OS=Homo sapiens GN=IRGQ PE=1 SV=1		1			-1.35034	0.650138	-0.3501			-1.3548	2.30633	0.475765			1.60689	0.60448	1.10569
>sp|Q92502|STAR8_HUMAN StAR-related lipid transfer protein 8 OS=Homo sapiens GN=STARD8 PE=1 SV=2	1		1.62299	1.93752			1.78025	0.295807	-1.5581			-0.631144	1.38458	-1.75121			-0.183316
>sp|Q92503|S14L1_HUMAN SEC14-like protein 1 OS=Homo sapiens GN=SEC14L1 PE=1 SV=2		1			-2.04017	-0.463969	-1.25207			0.746135	0.485705	0.61592			2.22831	1.21839	1.72335
>sp|Q92520|FAM3C_HUMAN Protein FAM3C OS=Homo sapiens GN=FAM3C PE=1 SV=1	1	1	-0.95629	1.27834	0.499183	-0.174831	0.1616	0.453947	0.458239	0.996255	-0.395492	0.378237	1.36063	0.13225	0.371791	1.55928	0.855987
>sp|Q92538|GBF1_HUMAN Golgi-specific brefeldin A-resistance guanine nucleotide exchange factor 1 OS=Homo sapiens GN=GBF1 PE=1 SV=2	1	2	1.11377	1.09441	1.0364	1.05604	1.07516	-0.408281	-0.364057	0.235512	0.841416	0.0761476	0.271059	1.28883	-0.016598	-0.881952	0.165335
>sp|Q92543|SNX19_HUMAN Sorting nexin-19 OS=Homo sapiens GN=SNX19 PE=1 SV=2		1			0.0498723	1.57019	0.810029			2.34716	1.15726	1.75221			-1.65953	-41.7649	-21.7122
>sp|Q92546|RGP1_HUMAN Retrograde Golgi transport protein RGP1 homolog OS=Homo sapiens GN=RGP1 PE=2 SV=1	1		0.912376	-0.305265			0.303556	-1.74227	-0.493163			-1.11772	-0.394467	2.5512			1.07837
>sp|Q92562|FIG4_HUMAN Polyphosphoinositide phosphatase OS=Homo sapiens GN=FIG4 PE=1 SV=1		1			0.337862	0.703034	0.520448			1.1352	0.339502	0.737351			0.353147	0.22101	0.287079
>sp|Q92608|DOCK2_HUMAN Dedicator of cytokinesis protein 2 OS=Homo sapiens GN=DOCK2 PE=1 SV=2		1			0.417804	-0.0418924	0.187956			0.354717	-1.25447	-0.449875			-1.21411	2.38066	0.583275
>sp|Q92610|ZN592_HUMAN Zinc finger protein 592 OS=Homo sapiens GN=ZNF592 PE=1 SV=2		1			0.034402	-2.79025	-1.37793			2.77877	0.39863	1.5887			1.47151	0.243061	0.857283
>sp|Q92614|MY18A_HUMAN Unconventional myosin-XVIIIa OS=Homo sapiens GN=MYO18A PE=1 SV=3	2	1	0.998006	1.46267	2.46962	0.319433	1.31243	-0.248445	0.326645	-1.15256	-0.668891	-0.435813	-0.503055	0.908011	-0.781311	-1.34656	-0.430728
>sp|Q92616|GCN1L_HUMAN Translational activator GCN1 OS=Homo sapiens GN=GCN1L1 PE=1 SV=6		2			2.33297	-1.53813	0.397421			1.10383	-1.2152	-0.0556852			0.858367	1.27228	1.06532
>sp|Q92665|RT31_HUMAN 28S ribosomal protein S31, mitochondrial OS=Homo sapiens GN=MRPS31 PE=1 SV=3	1		-0.138345	-0.274502			-0.206423	0.144157	1.76639			0.955275	1.4938	-0.45246			0.520671
>sp|Q92673|SORL_HUMAN Sortilin-related receptor OS=Homo sapiens GN=SORL1 PE=1 SV=2	3	2	0.355728	0.0436644	0.519646	0.113133	0.258043	1.77388	0.730551	0.9202	0.208881	0.908378	1.3754	-0.108478	0.980457	0.83223	0.769903
>sp|Q92692|PVRL2_HUMAN Poliovirus receptor-related protein 2 OS=Homo sapiens GN=PVRL2 PE=1 SV=1	5	6	0.84903	1.14859	0.814969	0.3915	0.801021	0.246525	0.415338	1.24697	0.941484	0.712579	1.12284	0.59171	0.411345	0.373693	0.624897
>sp|Q92733|PRCC_HUMAN Proline-rich protein PRCC OS=Homo sapiens GN=PRCC PE=1 SV=1	1		0.719794	1.56547			1.14263	0.461333	-0.355451			0.0529414	0.907312	0.105053			0.506182
>sp|Q92793|CBP_HUMAN CREB-binding protein OS=Homo sapiens GN=CREBBP PE=1 SV=3	1		0.543933	0.00715657			0.275545	0.536647	0.799992			0.66832	1.84759	-0.174818			0.836387
>sp|Q92796|DLG3_HUMAN Disks large homolog 3 OS=Homo sapiens GN=DLG3 PE=1 SV=2	1	1	1.31776	0.802557	0.732665	0.390373	0.810838	-0.443761	0.691899	0.629271	0.332926	0.302584	0.757304	0.240651	1.10255	-0.073282	0.506807
>sp|Q92817|EVPL_HUMAN Envoplakin OS=Homo sapiens GN=EVPL PE=1 SV=3	1		-0.345419	-0.412494			-0.378956	1.8178	1.35185			1.58483	-28.4828	0.234358			-14.1242
>sp|Q92820|GGH_HUMAN Gamma-glutamyl hydrolase OS=Homo sapiens GN=GGH PE=1 SV=2	9	9	1.85188	0.160547	0.530087	0.946137	0.872164	-0.0443977	1.01124	0.581875	2.5126	1.01533	0.737967	0.247073	0.0816235	-0.647009	0.104914
>sp|Q92823|NRCAM_HUMAN Neuronal cell adhesion molecule OS=Homo sapiens GN=NRCAM PE=1 SV=3	2		-1.16853	-1.08494			-1.12674	0.599956	1.89209			1.24602	1.40467	-0.150894			0.62689
>sp|Q92859|NEO1_HUMAN Neogenin OS=Homo sapiens GN=NEO1 PE=1 SV=2	2	2	0.464619	0.486255	0.988333	0.122918	0.515531	0.778947	0.544843	0.216552	1.30625	0.711647	0.38653	1.00479	0.236246	0.466254	0.523456
>sp|Q92878|RAD50_HUMAN DNA repair protein RAD50 OS=Homo sapiens GN=RAD50 PE=1 SV=1	1		-0.161592	-1.20605			-0.683822	-1.50754	1.55158			0.0220205	1.41732	1.11678			1.26705
>sp|Q92887|MRP2_HUMAN Canalicular multispecific organic anion transporter 1 OS=Homo sapiens GN=ABCC2 PE=1 SV=3	2	1	1.30041	1.84187	1.19759	0.335986	1.16897	0.209291	-44.2792	0.810887	1.58333	-10.4189	1.83334	-0.474563	-0.431093	1.06134	0.497257
>sp|Q92890|UFD1_HUMAN Ubiquitin fusion degradation protein 1 homolog OS=Homo sapiens GN=UFD1L PE=1 SV=3		1			-17.4446	-21.2154	-19.33			-25.4835	2.64625	-11.4186			3.45797	-12.805	-4.67353
>sp|Q92896|GSLG1_HUMAN Golgi apparatus protein 1 OS=Homo sapiens GN=GLG1 PE=1 SV=2		1			0.316486	0.810052	0.563269			1.22127	-0.0843552	0.568457			0.331983	0.197937	0.26496
>sp|Q92900|RENT1_HUMAN Regulator of nonsense transcripts 1 OS=Homo sapiens GN=UPF1 PE=1 SV=2	1		0.662332	-0.394851			0.133741	-0.292631	-1.58815			-0.940389	-35.9419	3.01186			-16.465
>sp|Q92952|KCNN1_HUMAN Small conductance calcium-activated potassium channel protein 1 OS=Homo sapiens GN=KCNN1 PE=1 SV=2		1			0.96597	0.181971	0.57397			1.59769	2.42683	2.01226			-39.3875	-19.9198	-29.6536
>sp|Q92954|PRG4_HUMAN Proteoglycan 4 OS=Homo sapiens GN=PRG4 PE=1 SV=2		1			-0.318598	-0.113954	-0.216276			0.457549	1.18654	0.822046			1.64919	0.598929	1.12406
>sp|Q93070|NAR4_HUMAN Ecto-ADP-ribosyltransferase 4 OS=Homo sapiens GN=ART4 PE=2 SV=2		1			0.0267174	-0.283743	-0.128513			0.337496	0.751829	0.544663			1.56826	0.928711	1.24848
>sp|Q93074|MED12_HUMAN Mediator of RNA polymerase II transcription subunit 12 OS=Homo sapiens GN=MED12 PE=1 SV=4		1			-4.88037	-2.92107	-3.90072			-9.39608	6.01508	-1.6905			-5.70837	2.94675	-1.38081
>sp|Q93088|BHMT1_HUMAN Betaine--homocysteine S-methyltransferase 1 OS=Homo sapiens GN=BHMT PE=1 SV=2	3	4	1.0613	-0.647033	-0.237941	0.143319	0.0799117	1.66291	1.43723	1.09425	1.79038	1.49619	-0.241309	-0.265591	0.749023	0.333594	0.143929
>sp|Q93097|WNT2B_HUMAN Protein Wnt-2b OS=Homo sapiens GN=WNT2B PE=1 SV=2	1		1.75872	1.9354			1.84706	0.6632	-1.13904			-0.237922	0.954311	-2.3623			-0.703994
>sp|Q969E1|LEAP2_HUMAN Liver-expressed antimicrobial peptide 2 OS=Homo sapiens GN=LEAP2 PE=1 SV=1	1		1.66122	1.97568			1.81845	0.0786323	0.0799826			0.0793074	-0.331082	-1.74212			-1.0366
>sp|Q969H8|CS010_HUMAN UPF0556 protein C19orf10 OS=Homo sapiens GN=C19orf10 PE=1 SV=1	2	1	0.430525	1.94073	-0.0314619	0.602499	0.735572	0.174332	1.79643	0.115586	1.89403	0.995095	0.679218	-1.14257	0.567122	0.443171	0.136735
>sp|Q969M2|CXA10_HUMAN Gap junction alpha-10 protein OS=Homo sapiens GN=GJA10 PE=2 SV=1	1	1	2.47556	2.35079	1.56243	2.20842	2.1493	-3.43227	-2.20109	-1.08641	-1.36049	-2.02007	-0.831905	0.906623	-0.949032	-2.42875	-0.825767
>sp|Q969P0|IGSF8_HUMAN Immunoglobulin superfamily member 8 OS=Homo sapiens GN=IGSF8 PE=1 SV=1	5	5	0.531609	0.830678	0.159519	1.58002	0.775455	0.467032	0.531535	0.6348	-0.839024	0.198586	1.40689	-0.164322	0.672424	-0.147568	0.441855
>sp|Q969R2|OSBP2_HUMAN Oxysterol-binding protein 2 OS=Homo sapiens GN=OSBP2 PE=1 SV=2	1		-1.34406	-0.162022			-0.75304	0.32527	0.340301			0.332785	0.277199	2.1834			1.2303
>sp|Q96A08|H2B1A_HUMAN Histone H2B type 1-A OS=Homo sapiens GN=HIST1H2BA PE=1 SV=3	1	2	2.14426	1.91507	-0.333595	0.60009	1.08145	-0.151323	-0.449595	-0.348967	2.34789	0.349502	0.625194	-1.07306	1.2391	0.520643	0.32797
>sp|Q96A25|T106A_HUMAN Transmembrane protein 106A OS=Homo sapiens GN=TMEM106A PE=2 SV=1		1			0.376431	1.11317	0.744799			0.865686	1.29721	1.08145			0.416619	-0.948148	-0.265764
>sp|Q96AK3|ABC3D_HUMAN Probable DNA dC->dU-editing enzyme APOBEC-3D OS=Homo sapiens GN=APOBEC3D PE=1 SV=1		1			0.258673	0.255033	0.256853			1.35782	-0.599522	0.379147			1.00065	0.700873	0.850761
>sp|Q96AP4|ZUFSP_HUMAN Zinc finger with UFM1-specific peptidase domain protein OS=Homo sapiens GN=ZUFSP PE=1 SV=1		1			0.67581	0.264338	0.470074			0.389793	0.574583	0.482188			0.274568	0.790448	0.532508
>sp|Q96AP7|ESAM_HUMAN Endothelial cell-selective adhesion molecule OS=Homo sapiens GN=ESAM PE=1 SV=1	1	2	1.07453	1.39836	2.13285	0.769843	1.34389	0.48829	-0.664939	-0.482434	-0.215075	-0.21854	0.517221	0.900187	0.145192	0.175909	0.434627
>sp|Q96BP3|PPWD1_HUMAN Peptidylprolyl isomerase domain and WD repeat-containing protein 1 OS=Homo sapiens GN=PPWD1 PE=1 SV=1		1			-0.476332	-0.218443	-0.347388			1.02257	0.422612	0.72259			1.66083	0.917841	1.28934
>sp|Q96BW1|UPP_HUMAN Uracil phosphoribosyltransferase homolog OS=Homo sapiens GN=UPRT PE=2 SV=1	2	1	1.39721	1.83146	0.660969	0.554816	1.11111	-4.1624	-2.8196	1.67504	1.80427	-0.875672	-0.0738665	1.45508	0.422587	-3.92185	-0.529511
>sp|Q96C10|DHX58_HUMAN Probable ATP-dependent RNA helicase DHX58 OS=Homo sapiens GN=DHX58 PE=1 SV=1		1			-1.80138	-0.564867	-1.18312			1.16398	1.4622	1.31309			0.776589	1.64001	1.2083
>sp|Q96CH1|GP146_HUMAN Probable G-protein coupled receptor 146 OS=Homo sapiens GN=GPR146 PE=2 SV=1		1			0.583672	-2.43116	-0.923744			-0.00506043	2.96656	1.48075			0.683623	1.03733	0.860476
>sp|Q96CM4|NXNL1_HUMAN Nucleoredoxin-like protein 1 OS=Homo sapiens GN=NXNL1 PE=2 SV=1	1	1	-1.19977	-0.32203	2.62241	-0.453086	0.161881	-2.12873	-1.22071	-1.14379	-1.58613	-1.51984	0.746969	3.02345	-2.89144	-1.58008	-0.175276
>sp|Q96CN5|LRC45_HUMAN Leucine-rich repeat-containing protein 45 OS=Homo sapiens GN=LRRC45 PE=2 SV=1	1	1	0.311738	0.697382	0.858475	0.419621	0.571804	0.635255	0.851872	0.326606	1.6047	0.854608	1.28744	0.178202	0.586781	-0.543028	0.377349
>sp|Q96DA0|ZG16B_HUMAN Zymogen granule protein 16 homolog B OS=Homo sapiens GN=ZG16B PE=1 SV=3	4	5	0.332974	0.451221	0.69224	1.30242	0.694713	0.131145	0.99172	0.735937	0.340118	0.54973	1.44902	0.460691	0.181833	-0.561394	0.382538
>sp|Q96DB5|RMD1_HUMAN Regulator of microtubule dynamics protein 1 OS=Homo sapiens GN=FAM82B PE=1 SV=1	1		-0.456406	-1.32808			-0.892241	3.57	-0.210979			1.67951	0.580021	-1.41366			-0.416819
>sp|Q96DM3|MIC1_HUMAN Uncharacterized protein C18orf8 OS=Homo sapiens GN=C18orf8 PE=1 SV=2	1		3.11586	-0.744654			1.1856	1.97189	-2.90032			-0.464215	-0.628164	-2.44347			-1.53582
>sp|Q96EA4|SPDLY_HUMAN Protein Spindly OS=Homo sapiens GN=SPDL1 PE=1 SV=2	1		1.63487	1.42592			1.5304	-1.02798	-0.794881			-0.911431	0.69462	0.66258			0.6786
>sp|Q96EL2|RT24_HUMAN 28S ribosomal protein S24, mitochondrial OS=Homo sapiens GN=MRPS24 PE=1 SV=1		1			-0.365739	3.16248	1.39837			-56.7872	-0.0938575	-28.4405			-46.6177	-33.7371	-40.1774
>sp|Q96EP1|CHFR_HUMAN E3 ubiquitin-protein ligase CHFR OS=Homo sapiens GN=CHFR PE=1 SV=2	1		0.702012	1.05088			0.876447	0.0729906	0.440915			0.256953	1.72739	-0.424107			0.651641
>sp|Q96EQ8|RN125_HUMAN E3 ubiquitin-protein ligase RNF125 OS=Homo sapiens GN=RNF125 PE=1 SV=4	1	1	0.00362811	-1.52419	2.80249	-2.68805	-0.35153	-4.58136	-2.27186	-0.516409	-1.71623	-2.27146	-38.6608	3.73036	-2.092	-3.02627	-10.0122
>sp|Q96EY7|PTCD3_HUMAN Pentatricopeptide repeat domain-containing protein 3, mitochondrial OS=Homo sapiens GN=PTCD3 PE=1 SV=3	1		0.596581	0.816815			0.706698	0.792312	0.618867			0.705589	0.812797	0.0242131			0.418505
>sp|Q96EZ4|MYEOV_HUMAN Myeloma-overexpressed gene protein OS=Homo sapiens GN=MYEOV PE=2 SV=2		1			-0.21856	0.254884	0.0181622			0.157057	-0.225294	-0.0341183			1.57247	1.11101	1.34174
>sp|Q96EZ8|MCRS1_HUMAN Microspherule protein 1 OS=Homo sapiens GN=MCRS1 PE=1 SV=1	1		-0.23384	0.50741			0.136785	0.662803	0.00681598			0.33481	2.26327	0.00958219			1.13643
>sp|Q96F63|CCD97_HUMAN Coiled-coil domain-containing protein 97 OS=Homo sapiens GN=CCDC97 PE=1 SV=1		1			1.35501	0.442952	0.898981			0.321638	0.611152	0.466395			-0.503667	-0.106183	-0.304925
>sp|Q96FE5|LIGO1_HUMAN Leucine-rich repeat and immunoglobulin-like domain-containing nogo receptor-interacting protein 1 OS=Homo sapiens GN=LINGO1 PE=1 SV=2		1			0.566018	-0.0238448	0.271087			1.66176	-0.727758	0.467001			-0.0481368	0.924068	0.437966
>sp|Q96FE7|P3IP1_HUMAN Phosphoinositide-3-kinase-interacting protein 1 OS=Homo sapiens GN=PIK3IP1 PE=1 SV=2	5	5	2.21977	0.880366	1.61353	1.54988	1.56589	-0.296519	0.287341	-0.289148	0.81445	0.129031	0.630915	-0.0975312	0.0672838	-0.838726	-0.0595145
>sp|Q96FW1|OTUB1_HUMAN Ubiquitin thioesterase OTUB1 OS=Homo sapiens GN=OTUB1 PE=1 SV=2		1			1.95288	-0.0450503	0.953913			-0.303695	-1.56603	-0.934863			0.362197	-0.425654	-0.0317289
>sp|Q96G74|OTUD5_HUMAN OTU domain-containing protein 5 OS=Homo sapiens GN=OTUD5 PE=1 SV=1	1		1.83093	1.75914			1.79503	-0.0946646	-0.369514			-0.232089	0.615473	-1.28143			-0.332978
>sp|Q96GP6|SREC2_HUMAN Scavenger receptor class F member 2 OS=Homo sapiens GN=SCARF2 PE=1 SV=4	1		1.32667	0.829739			1.07821	-1.99241	1.41237			-0.290017	0.547864	-0.0612331			0.243315
>sp|Q96GS6|F18A1_HUMAN Abhydrolase domain-containing protein FAM108A1 OS=Homo sapiens GN=FAM108A1 PE=1 SV=1	1	1	0.293981	0.298655	1.48014	0.4815	0.638568	0.613784	0.582638	0.0567774	0.900932	0.538533	0.823263	1.07517	0.620067	0.175848	0.673586
>sp|Q96HA7|TONSL_HUMAN Tonsoku-like protein OS=Homo sapiens GN=TONSL PE=1 SV=2		1			0.0511585	1.42904	0.740101			0.756812	0.302009	0.529411			-0.680703	0.00557248	-0.337565
>sp|Q96I23|PREY_HUMAN Protein preY, mitochondrial OS=Homo sapiens GN=PYURF PE=1 SV=1	1		0.576055	0.38089			0.478472	0.596684	-0.199598			0.198543	0.0956978	1.52916			0.81243
>sp|Q96IQ7|VSIG2_HUMAN V-set and immunoglobulin domain-containing protein 2 OS=Homo sapiens GN=VSIG2 PE=1 SV=1		1			-1.7128	-1.12975	-1.42127			1.15116	1.06422	1.10769			2.19268	0.808181	1.50043
>sp|Q96IT1|ZN496_HUMAN Zinc finger protein 496 OS=Homo sapiens GN=ZNF496 PE=1 SV=1		1			-0.082967	0.394101	0.155567			0.0437799	1.08369	0.563736			1.46324	0.563366	1.01331
>sp|Q96IU4|ABHEB_HUMAN Alpha/beta hydrolase domain-containing protein 14B OS=Homo sapiens GN=ABHD14B PE=1 SV=1	1	2	-25.363	0.776633	0.805276	0.0115164	-5.94239	1.07819	0.565173	1.59326	0.263366	0.874998	0.656215	0.504038	0.899198	0.366862	0.606578
>sp|Q96J84|KIRR1_HUMAN Kin of IRRE-like protein 1 OS=Homo sapiens GN=KIRREL PE=1 SV=2	1	1	-24.8577	1.43578	0.751784	1.07555	-5.39865	-25.1914	1.13797	-0.0257891	0.835411	-5.81095	0.970543	0.906124	1.15148	-20.5018	-4.3684
>sp|Q96JB1|DYH8_HUMAN Dynein heavy chain 8, axonemal OS=Homo sapiens GN=DNAH8 PE=1 SV=2	2	1	-2.16848	-3.329	4.19339	-3.86947	-1.29339	-6.89534	-1.71591	0.10472	-6.58695	-3.77337	-6.77879	4.22354	0.734074	-7.6611	-2.37057
>sp|Q96JE9|MAP6_HUMAN Microtubule-associated protein 6 OS=Homo sapiens GN=MAP6 PE=1 SV=2		1			-1.71162	-1.08601	-1.39882			-4.40059	2.24213	-1.07923			-4.01015	3.67367	-0.168243
>sp|Q96JG6|CC132_HUMAN Coiled-coil domain-containing protein 132 OS=Homo sapiens GN=CCDC132 PE=1 SV=3	1		0.312054	1.29285			0.802453	0.853098	0.136582			0.49484	0.969064	0.129119			0.549092
>sp|Q96JG9|ZN469_HUMAN Zinc finger protein 469 OS=Homo sapiens GN=ZNF469 PE=1 SV=3	2	1	1.19864	-0.373211	-2.43864	-1.16082	-0.693508	3.89931	-1.02855	-3.9151	3.34958	0.576312	0.224221	-1.27564	-2.84526	3.29371	-0.150742
>sp|Q96JI7|SPTCS_HUMAN Spatacsin OS=Homo sapiens GN=SPG11 PE=1 SV=3	1	1	-0.123615	-3.68681	-0.827794	-0.513152	-1.28784	-4.09752	-1.21513	-2.02548	-2.00913	-2.33682	-3.18018	3.87414	1.32184	2.91783	1.23341
>sp|Q96JK2|DCAF5_HUMAN DDB1- and CUL4-associated factor 5 OS=Homo sapiens GN=DCAF5 PE=1 SV=2	1		-33.1913	0.517782			-16.3367	-0.036325	2.31299			1.13833	0.147509	-0.0900582			0.0287252
>sp|Q96JM4|LRIQ1_HUMAN Leucine-rich repeat and IQ domain-containing protein 1 OS=Homo sapiens GN=LRRIQ1 PE=2 SV=3	1		-1.56346	0.842807			-0.360325	-0.143301	0.626569			0.241634	2.10799	0.326438			1.21722
>sp|Q96JN2|CC136_HUMAN Coiled-coil domain-containing protein 136 OS=Homo sapiens GN=CCDC136 PE=2 SV=3		1			-2.2007	3.14083	0.470067			-3.89523	-0.126823	-2.01102			-2.5068	-2.49382	-2.50031
>sp|Q96JN8|NEUL4_HUMAN Neuralized-like protein 4 OS=Homo sapiens GN=NEURL4 PE=1 SV=2	1		-0.915085	1.42459			0.254752	1.05443	-1.7667			-0.356135	2.18803	0.0285311			1.10828
>sp|Q96JQ0|PCD16_HUMAN Protocadherin-16 OS=Homo sapiens GN=DCHS1 PE=2 SV=1		1			-0.303027	0.314065	0.00551898			0.647195	1.50432	1.07576			0.663064	0.822051	0.742558
>sp|Q96JY6|PDLI2_HUMAN PDZ and LIM domain protein 2 OS=Homo sapiens GN=PDLIM2 PE=1 SV=1		1			1.52986	0.534984	1.03242			-0.1092	1.05182	0.47131			0.366977	-0.0262455	0.170366
>sp|Q96K62|ZBT45_HUMAN Zinc finger and BTB domain-containing protein 45 OS=Homo sapiens GN=ZBTB45 PE=2 SV=1	1	1	1.8559	1.04174	4.23407	-1.18715	1.48614	0.726257	-1.30851	-3.20626	-1.05165	-1.21004	0.579425	0.0799137	-4.31426	-0.59133	-1.06156
>sp|Q96KM6|Z512B_HUMAN Zinc finger protein 512B OS=Homo sapiens GN=ZNF512B PE=1 SV=1	1		0.248546	0.29093			0.269738	1.37685	0.972729			1.17479	1.0887	-0.574996			0.25685
>sp|Q96KN8|HRSL5_HUMAN Ca(2+)-independent N-acyltransferase OS=Homo sapiens GN=HRASLS5 PE=2 SV=2	1	1	0.461236	0.81138	0.717692	0.608962	0.649818	0.577758	0.097061	-0.42145	0.598674	0.213011	0.618549	0.834731	1.01955	0.287584	0.690104
>sp|Q96KP4|CNDP2_HUMAN Cytosolic non-specific dipeptidase OS=Homo sapiens GN=CNDP2 PE=1 SV=2	1		0.781673	0.252892			0.517282	0.322746	0.846559			0.584653	-0.13276	0.972149			0.419695
>sp|Q96KV7|WDR90_HUMAN WD repeat-containing protein 90 OS=Homo sapiens GN=WDR90 PE=1 SV=2	1		3.3454	-2.65081			0.347296	1.48853	-1.07639			0.206072	-1.42519	-1.87558			-1.65039
>sp|Q96L12|CALR3_HUMAN Calreticulin-3 OS=Homo sapiens GN=CALR3 PE=1 SV=2	1		-1.48914	-1.73659			-1.61286	1.01586	1.97994			1.4979	2.01614	-1.18325			0.41644
>sp|Q96L14|C170L_HUMAN Cep170-like protein OS=Homo sapiens GN=CEP170P1 PE=5 SV=2	1	1	-0.393339	0.241082	-0.335769	-2.01273	-0.62519	-0.173159	1.43069	2.94629	1.52872	1.43313	-0.0711587	1.42487	1.56757	-0.454159	0.616781
>sp|Q96L34|MARK4_HUMAN MAP/microtubule affinity-regulating kinase 4 OS=Homo sapiens GN=MARK4 PE=1 SV=1	1		3.92715	-1.24743			1.33986	-1.67696	-1.41143			-1.54419	-35.8483	-1.17582			-18.5121
>sp|Q96L91|EP400_HUMAN E1A-binding protein p400 OS=Homo sapiens GN=EP400 PE=1 SV=4		1			-1.09251	-0.119309	-0.60591			1.38417	0.937711	1.16094			1.21633	1.06917	1.14275
>sp|Q96LR9|APLD1_HUMAN Apolipoprotein L domain-containing protein 1 OS=Homo sapiens GN=APOLD1 PE=2 SV=2	1	1	-0.973356	-0.649735	-0.476183	-1.3244	-0.855919	1.25811	1.8288	1.06044	1.07921	1.30664	1.22475	-0.378514	1.8481	1.44984	1.03605
>sp|Q96LW9|ZN323_HUMAN Zinc finger protein 323 OS=Homo sapiens GN=ZNF323 PE=2 SV=2	1		0.782448	1.57148			1.17696	-0.433188	-0.519914			-0.476551	2.05343	-0.514376			0.769525
>sp|Q96M34|CC030_HUMAN Uncharacterized protein C3orf30 OS=Homo sapiens GN=C3orf30 PE=2 SV=2	1	1	-1.22189	-1.33616	0.496308	0.0193877	-0.51059	-0.661098	2.61751	-1.14915	0.617872	0.356283	2.2917	-4.00721	2.17246	0.377311	0.208564
>sp|Q96M63|CC114_HUMAN Coiled-coil domain-containing protein 114 OS=Homo sapiens GN=CCDC114 PE=2 SV=3	1	1	0.357708	0.851075	0.607936	0.254089	0.517702	0.274756	0.587598	0.316044	0.544707	0.430776	0.304701	0.951449	0.618365	0.78768	0.665549
>sp|Q96M86|DNHD1_HUMAN Dynein heavy chain domain-containing protein 1 OS=Homo sapiens GN=DNHD1 PE=1 SV=2		1			-1.60241	-2.70419	-2.1533			-2.63864	-1.94438	-2.29151			-1.02712	4.08654	1.52971
>sp|Q96MM6|HS12B_HUMAN Heat shock 70 kDa protein 12B OS=Homo sapiens GN=HSPA12B PE=1 SV=2		1			0.76147	0.778824	0.770147			0.502911	0.46241	0.482661			0.227095	0.0960167	0.161556
>sp|Q96MS0|ROBO3_HUMAN Roundabout homolog 3 OS=Homo sapiens GN=ROBO3 PE=1 SV=2		1			-0.0233615	0.17293	0.0747844			1.5577	0.653214	1.10546			1.17816	0.0791075	0.628636
>sp|Q96N67|DOCK7_HUMAN Dedicator of cytokinesis protein 7 OS=Homo sapiens GN=DOCK7 PE=1 SV=4		1			-0.0438245	0.324142	0.140159			1.08785	0.0322622	0.560054			1.30998	0.444026	0.877003
>sp|Q96N76|HUTU_HUMAN Urocanate hydratase OS=Homo sapiens GN=UROC1 PE=1 SV=1		1			-0.580798	1.78991	0.604555			-0.388246	1.52375	0.567754			0.258401	-1.32368	-0.532639
>sp|Q96NE9|FRMD6_HUMAN FERM domain-containing protein 6 OS=Homo sapiens GN=FRMD6 PE=1 SV=1		1			0.278249	0.993762	0.636005			0.540212	1.65555	1.09788			-0.202185	-0.0304404	-0.116313
>sp|Q96NG5|ZN558_HUMAN Zinc finger protein 558 OS=Homo sapiens GN=ZNF558 PE=2 SV=1	1		1.0385	0.938169			0.988334	0.279507	-0.36161			-0.0410511	1.45843	0.197855			0.828142
>sp|Q96NT5|PCFT_HUMAN Proton-coupled folate transporter OS=Homo sapiens GN=SLC46A1 PE=1 SV=1	1		0.289469	0.126237			0.207853	0.47268	1.15671			0.814697	1.4408	-0.105889			0.667457
>sp|Q96NX9|DACH2_HUMAN Dachshund homolog 2 OS=Homo sapiens GN=DACH2 PE=2 SV=1	1		-1.21153	-0.612678			-0.912103	0.405139	1.58453			0.994834	2.45446	-1.08417			0.685147
>sp|Q96NY8|PVRL4_HUMAN Poliovirus receptor-related protein 4 OS=Homo sapiens GN=PVRL4 PE=1 SV=1	9	7	0.599407	0.748394	0.227401	0.592918	0.54203	-0.16567	0.515718	0.826513	0.742179	0.479685	0.816031	1.07161	0.635402	0.927798	0.862711
>sp|Q96P09|BIRC8_HUMAN Baculoviral IAP repeat-containing protein 8 OS=Homo sapiens GN=BIRC8 PE=1 SV=2	1	1	3.53842	-0.965442	-2.26843	-0.901141	-0.149148	1.93379	-0.228165	-2.18992	5.40115	1.22921	-0.463778	-3.91718	0.192612	1.24705	-0.735324
>sp|Q96P16|RPR1A_HUMAN Regulation of nuclear pre-mRNA domain-containing protein 1A OS=Homo sapiens GN=RPRD1A PE=1 SV=1	1		-3.61759	2.94046			-0.338568	-2.33826	-1.87002			-2.10414	2.636	-1.4532			0.5914
>sp|Q96P63|SPB12_HUMAN Serpin B12 OS=Homo sapiens GN=SERPINB12 PE=1 SV=1	2	2	0.79284	0.717354	0.308305	0.304968	0.530867	1.51022	0.0399835	0.885028	1.86735	1.07565	0.484825	0.298271	0.315478	0.248743	0.336829
>sp|Q96PC5|MIA2_HUMAN Melanoma inhibitory activity protein 2 OS=Homo sapiens GN=MIA2 PE=2 SV=3	1	1	-2.09595	-7.89224	3.38477	-6.04235	-3.16144	-10.6425	-50.191	-9.65921	-5.23452	-18.9318	-5.90528	4.46557	-58.1413	-54.9714	-28.6381
>sp|Q96PD5|PGRP2_HUMAN N-acetylmuramoyl-L-alanine amidase OS=Homo sapiens GN=PGLYRP2 PE=1 SV=1	6	6	0.96957	0.782168	1.40724	-0.156338	0.750659	0.0513313	0.353187	0.986541	0.855681	0.561685	-0.538597	1.38427	-0.0742623	1.2913	0.515677
>sp|Q96PF1|TGM7_HUMAN Protein-glutamine gamma-glutamyltransferase Z OS=Homo sapiens GN=TGM7 PE=2 SV=1	1	1	0.474308	0.654221	0.668134	0.304816	0.52537	0.394476	0.476471	0.423698	0.393836	0.42212	0.582099	0.932284	0.755284	0.599722	0.717347
>sp|Q96PG2|M4A10_HUMAN Membrane-spanning 4-domains subfamily A member 10 OS=Homo sapiens GN=MS4A10 PE=2 SV=3	1		-0.282345	-0.245482			-0.263914	1.26918	0.830561			1.04987	1.22181	0.390384			0.806097
>sp|Q96PL5|ERMAP_HUMAN Erythroid membrane-associated protein OS=Homo sapiens GN=ERMAP PE=1 SV=1	1		0.0852926	0.183433			0.134363	-0.220497	0.759114			0.269308	2.93579	-1.30868			0.813552
>sp|Q96PV6|LENG8_HUMAN Leukocyte receptor cluster member 8 OS=Homo sapiens GN=LENG8 PE=1 SV=2	1		-0.137959	-0.169572			-0.153765	0.546813	1.66681			1.10681	1.36464	-0.503445			0.430597
>sp|Q96PY5|FMNL2_HUMAN Formin-like protein 2 OS=Homo sapiens GN=FMNL2 PE=1 SV=3	1	1	0.687382	0.95835	0.707979	1.29492	0.912159	-0.256468	1.01019	0.916245	0.130518	0.450121	0.611662	0.234831	-0.199336	-1.02946	-0.0955755
>sp|Q96PZ7|CSMD1_HUMAN CUB and sushi domain-containing protein 1 OS=Homo sapiens GN=CSMD1 PE=1 SV=2	1		0.84234	0.307344			0.574842	0.0774059	0.327716			0.202561	0.712849	1.16572			0.939282
>sp|Q96Q83|ALKB3_HUMAN Alpha-ketoglutarate-dependent dioxygenase alkB homolog 3 OS=Homo sapiens GN=ALKBH3 PE=1 SV=1	1		-0.994702	-1.08797			-1.04134	1.32836	1.73322			1.53079	1.30741	-0.220185			0.543614
>sp|Q96Q91|B3A4_HUMAN Anion exchange protein 4 OS=Homo sapiens GN=SLC4A9 PE=1 SV=2		1			0.559044	-0.618758	-0.0298572			-0.17357	0.376697	0.101564			0.504644	1.81972	1.16218
>sp|Q96QB1|RHG07_HUMAN Rho GTPase-activating protein 7 OS=Homo sapiens GN=DLC1 PE=1 SV=4	1	1	-0.360911	-1.28666	-1.27936	-1.08383	-1.00269	4.27769	-0.668334	-2.91345	-0.176433	0.129869	-0.428835	-1.92067	-1.34607	3.83623	0.0351644
>sp|Q96QE3|ATAD5_HUMAN ATPase family AAA domain-containing protein 5 OS=Homo sapiens GN=ATAD5 PE=1 SV=4	1		2.01639	2.23025			2.12332	-47.8384	-2.70487			-25.2716	-38.3829	1.73206			-18.3254
>sp|Q96QH8|LYZL5_HUMAN Sperm acrosome-associated protein 5 OS=Homo sapiens GN=SPACA5 PE=2 SV=1	1		0.527606	0.504357			0.515981	-0.664489	-0.263359			-0.463924	1.07468	1.70157			1.38812
>sp|Q96QS6|KPSH2_HUMAN Serine/threonine-protein kinase H2 OS=Homo sapiens GN=PSKH2 PE=2 SV=1	1	1	0.686445	1.00096	0.487435	0.52465	0.674872	0.758769	-0.434752	0.725602	-0.259183	0.197609	1.34576	0.281085	1.11503	0.259446	0.750331
>sp|Q96QV6|H2A1A_HUMAN Histone H2A type 1-A OS=Homo sapiens GN=HIST1H2AA PE=1 SV=3	1	1	1.95245	1.26061	-0.40482	1.9712	1.19486	0.308391	0.356494	-0.8382	0.914459	0.185286	0.420775	-0.774067	0.23426	-0.728527	-0.21189
>sp|Q96RL7|VP13A_HUMAN Vacuolar protein sorting-associated protein 13A OS=Homo sapiens GN=VPS13A PE=1 SV=2	2		0.795839	0.942125			0.868982	0.00748548	-0.702449			-0.347482	0.798942	0.347048			0.572995
>sp|Q96RN5|MED15_HUMAN Mediator of RNA polymerase II transcription subunit 15 OS=Homo sapiens GN=MED15 PE=1 SV=2	1		-2.81746	-0.863996			-1.84073	-1.36282	2.13326			0.385218	-1.35901	1.98473			0.312863
>sp|Q96RP7|G3ST4_HUMAN Galactose-3-O-sulfotransferase 4 OS=Homo sapiens GN=GAL3ST4 PE=1 SV=1		1			0.659693	0.906438	0.783065			0.51882	0.453942	0.486381			-0.31101	0.157782	-0.0766141
>sp|Q96RW7|HMCN1_HUMAN Hemicentin-1 OS=Homo sapiens GN=HMCN1 PE=1 SV=2	12	12	0.377671	0.657681	0.863022	1.43835	0.834181	0.46787	0.713214	0.549165	0.318152	0.5121	1.20309	0.49744	0.192492	-0.787667	0.276339
>sp|Q96RY5|CRML_HUMAN Protein cramped-like OS=Homo sapiens GN=CRAMP1L PE=1 SV=3		1			1.97747	-0.495423	0.741025			0.171211	-0.802892	-0.315841			0.769618	0.228901	0.49926
>sp|Q96S52|PIGS_HUMAN GPI transamidase component PIG-S OS=Homo sapiens GN=PIGS PE=1 SV=3	1		-1.40018	-0.653279			-1.02673	0.602272	0.305399			0.453835	0.208319	2.1933			1.20081
>sp|Q96S96|PEBP4_HUMAN Phosphatidylethanolamine-binding protein 4 OS=Homo sapiens GN=PEBP4 PE=1 SV=3	1		1.15447	1.00931			1.08189	-0.67843	-1.09124			-0.884835	1.34859	0.89713			1.12286
>sp|Q96SZ6|CK5P1_HUMAN CDK5 regulatory subunit-associated protein 1 OS=Homo sapiens GN=CDK5RAP1 PE=1 SV=2	1	1	2.27254	1.97171	1.9596	1.51713	1.93024	-0.30781	-0.834504	-2.4516	-1.15622	-1.18753	0.120108	-2.02885	-1.93109	-1.72047	-1.39008
>sp|Q96T21|SEBP2_HUMAN Selenocysteine insertion sequence-binding protein 2 OS=Homo sapiens GN=SECISBP2 PE=1 SV=2		1			-3.07216	-2.43558	-2.75387			-1.61975	3.54531	0.962781			0.242318	2.57284	1.40758
>sp|Q96T54|KCNKH_HUMAN Potassium channel subfamily K member 17 OS=Homo sapiens GN=KCNK17 PE=2 SV=1		1			0.627378	-1.32353	-0.348078			-2.30523	-0.852357	-1.57879			-1.35324	3.27541	0.961086
>sp|Q96T58|MINT_HUMAN Msx2-interacting protein OS=Homo sapiens GN=SPEN PE=1 SV=1		1			-3.15192	-2.98729	-3.06961			-8.80216	4.95744	-1.92236			-5.36461	3.2872	-1.03871
>sp|Q96T68|SETB2_HUMAN Histone-lysine N-methyltransferase SETDB2 OS=Homo sapiens GN=SETDB2 PE=1 SV=2		1			0.724014	-0.368881	0.177567			-0.146135	0.00417535	-0.0709799			2.29598	-0.0496366	1.12317
>sp|Q96TC7|RMD3_HUMAN Regulator of microtubule dynamics protein 3 OS=Homo sapiens GN=FAM82A2 PE=1 SV=2	1		0.792791	0.56937			0.681081	-0.667591	1.31996			0.326183	0.969586	0.0368842			0.503235
>sp|Q99102|MUC4_HUMAN Mucin-4 OS=Homo sapiens GN=MUC4 PE=1 SV=4	1	1	1.19843	1.32724	1.22047	1.77811	1.38106	-0.113481	0.350701	-1.28331	0.786962	-0.0647819	0.690379	-0.100217	-0.0410431	-1.21962	-0.167626
>sp|Q99435|NELL2_HUMAN Protein kinase C-binding protein NELL2 OS=Homo sapiens GN=NELL2 PE=1 SV=1	1		1.75947	1.90993			1.8347	-0.94751	0.0674769			-0.440016	0.442782	-1.13768			-0.34745
>sp|Q99456|K1C12_HUMAN Keratin, type I cytoskeletal 12 OS=Homo sapiens GN=KRT12 PE=1 SV=1	2	1	-0.642526	3.01313	-0.502883	0.917479	0.696299	0.601309	0.567765	-0.245102	0.174579	0.274638	-0.491365	-1.08326	0.594554	1.32305	0.0857445
>sp|Q99459|CDC5L_HUMAN Cell division cycle 5-like protein OS=Homo sapiens GN=CDC5L PE=1 SV=2	1	1	0.579981	1.1529	0.897921	0.535708	0.791627	0.828644	0.25204	0.199072	0.396702	0.419114	1.41843	0.186921	0.914044	0.432414	0.737951
>sp|Q99463|NPY6R_HUMAN Putative neuropeptide Y receptor type 6 OS=Homo sapiens GN=NPY6R PE=5 SV=1		1			2.58609	-1.15138	0.717353			-0.323295	-1.75149	-1.03739			-0.62921	-3.20991	-1.91956
>sp|Q99487|PAFA2_HUMAN Platelet-activating factor acetylhydrolase 2, cytoplasmic OS=Homo sapiens GN=PAFAH2 PE=1 SV=1		1			1.04257	0.11125	0.576912			-0.181897	0.750486	0.284295			0.915255	0.0304748	0.472865
>sp|Q99519|NEUR1_HUMAN Sialidase-1 OS=Homo sapiens GN=NEU1 PE=1 SV=1	1	4	0.487131	0.415002	0.643988	-0.0931603	0.36324	0.499549	1.15375	0.321632	1.61585	0.897694	0.59735	0.538283	0.946801	0.443553	0.631497
>sp|Q99523|SORT_HUMAN Sortilin OS=Homo sapiens GN=SORT1 PE=1 SV=3	1	1	0.493542	0.313708	0.648777	0.98736	0.610847	0.435875	0.766441	0.879482	-0.088889	0.498227	0.938609	0.587618	0.516723	-0.0827548	0.490049
>sp|Q99536|VAT1_HUMAN Synaptic vesicle membrane protein VAT-1 homolog OS=Homo sapiens GN=VAT1 PE=1 SV=2	1	1	1.04322	-1.16087	-24.5025	0.451794	-6.04208	2.85735	0.171644	-2.19551	4.42377	1.31431	0.339681	-1.57591	1.7381	-2.59548	-0.523402
>sp|Q99558|M3K14_HUMAN Mitogen-activated protein kinase kinase kinase 14 OS=Homo sapiens GN=MAP3K14 PE=1 SV=2		1			-1.6683	-2.93252	-2.30041			1.20685	-0.9039	0.151473			3.90399	-2.10791	0.898038
>sp|Q99569|PKP4_HUMAN Plakophilin-4 OS=Homo sapiens GN=PKP4 PE=1 SV=2	1	1	-1.41282	-1.37766	-0.388075	-0.618734	-0.949323	0.703474	1.21372	0.734007	-0.692001	0.489799	1.38402	1.44897	1.76189	1.65907	1.56349
>sp|Q99574|NEUS_HUMAN Neuroserpin OS=Homo sapiens GN=SERPINI1 PE=1 SV=1	5	4	1.04214	1.00363	0.655389	1.20436	0.976381	0.303614	0.769346	0.686177	1.17727	0.734102	0.834627	0.204748	0.232747	-0.00430265	0.316955
>sp|Q99613|EIF3C_HUMAN Eukaryotic translation initiation factor 3 subunit C OS=Homo sapiens GN=EIF3C PE=1 SV=1	1	1	-0.723343	-0.788273	-0.339519	-0.298478	-0.537403	1.58311	1.35512	1.51988	0.722995	1.29528	1.61794	-0.242944	1.35092	0.697689	0.855901
>sp|Q99615|DNJC7_HUMAN DnaJ homolog subfamily C member 7 OS=Homo sapiens GN=DNAJC7 PE=1 SV=2		1			0.933524	1.11978	1.02665			0.0331885	1.21147	0.62233			0.239235	-1.55362	-0.657193
>sp|Q99623|PHB2_HUMAN Prohibitin-2 OS=Homo sapiens GN=PHB2 PE=1 SV=2		1			-0.166497	-0.383392	-0.274944			0.928638	1.32991	1.12927			1.60874	0.490281	1.04951
>sp|Q99683|M3K5_HUMAN Mitogen-activated protein kinase kinase kinase 5 OS=Homo sapiens GN=MAP3K5 PE=1 SV=1	1		-1.17023	1.01506			-0.0775859	3.9754	-1.71963			1.12789	-0.933937	-4.99571			-2.96483
>sp|Q99715|COCA1_HUMAN Collagen alpha-1(XII) chain OS=Homo sapiens GN=COL12A1 PE=1 SV=2	3	4	0.488664	0.276205	0.610292	0.82073	0.548973	0.831979	1.18645	0.308264	1.19195	0.87966	1.19639	0.776469	0.458114	-0.0593252	0.592912
>sp|Q99719|SEPT5_HUMAN Septin-5 OS=Homo sapiens GN=SEPT5 PE=1 SV=1		1			0.840141	-0.249579	0.295281			0.247694	1.15581	0.701751			0.761746	0.749329	0.755538
>sp|Q99727|TIMP4_HUMAN Metalloproteinase inhibitor 4 OS=Homo sapiens GN=TIMP4 PE=1 SV=1	1		-0.222535	-0.690829			-0.456682	1.51302	1.73518			1.6241	1.40363	-1.8198			-0.208085
>sp|Q99816|TS101_HUMAN Tumor susceptibility gene 101 protein OS=Homo sapiens GN=TSG101 PE=1 SV=2	1	1	1.23657	0.168065	0.326493	1.09241	0.705884	0.429271	0.0319572	0.371264	0.410932	0.310856	0.813499	0.648993	-0.319057	0.448732	0.398042
>sp|Q99865|SPI2A_HUMAN Spindlin-2A OS=Homo sapiens GN=SPIN2A PE=1 SV=3	1		0.689552	0.573921			0.631736	0.508826	1.17343			0.841128	0.863787	-0.517477			0.173155
>sp|Q99959|PKP2_HUMAN Plakophilin-2 OS=Homo sapiens GN=PKP2 PE=1 SV=2	1	1	-0.349551	0.174329	-0.127217	0.0913877	-0.052763	1.71495	0.34029	0.348339	0.397118	0.700173	1.34953	0.459749	-0.370794	2.00043	0.859731
>sp|Q99963|SH3G3_HUMAN Endophilin-A3 OS=Homo sapiens GN=SH3GL3 PE=1 SV=1		1			1.08161	-0.135189	0.473211			0.375276	-0.387327	-0.00602583			0.509078	0.999758	0.754418
>sp|Q99969|RARR2_HUMAN Retinoic acid receptor responder protein 2 OS=Homo sapiens GN=RARRES2 PE=1 SV=1	2	2	0.830665	0.200219	-0.113527	0.0958923	0.253312	1.36162	0.71848	1.49631	-0.16864	0.851943	0.808829	-0.13955	1.30949	0.14931	0.532019
>sp|Q99988|GDF15_HUMAN Growth/differentiation factor 15 OS=Homo sapiens GN=GDF15 PE=1 SV=3	2	2	0.933617	1.6584	0.242656	1.88263	1.17933	-0.416892	-0.430382	-1.34555	0.673788	-0.379758	1.15755	0.824381	-0.151257	-0.755389	0.26882
>sp|Q99996|AKAP9_HUMAN A-kinase anchor protein 9 OS=Homo sapiens GN=AKAP9 PE=1 SV=3	1		-3.52832	4.23682			0.354255	-5.40594	-1.94627			-3.6761	-1.90712	-5.34661			-3.62686
>sp|Q9BQ04|RBM4B_HUMAN RNA-binding protein 4B OS=Homo sapiens GN=RBM4B PE=1 SV=1		1			1.4988	0.693559	1.09618			-1.03988	2.74539	0.852754			-0.0694636	-3.97391	-2.02168
>sp|Q9BQ51|PD1L2_HUMAN Programmed cell death 1 ligand 2 OS=Homo sapiens GN=PDCD1LG2 PE=1 SV=2	2	2	1.02751	1.10078	1.26745	0.367165	0.940725	-0.159046	0.449232	1.22111	0.726645	0.559484	1.0893	0.690825	0.59199	-0.179534	0.548145
>sp|Q9BQK8|LPIN3_HUMAN Phosphatidate phosphatase LPIN3 OS=Homo sapiens GN=LPIN3 PE=1 SV=3		1			-1.64469	-2.08367	-1.86418			-1.1122	3.27165	1.07972			0.175771	2.12031	1.14804
>sp|Q9BQN1|FA83C_HUMAN Protein FAM83C OS=Homo sapiens GN=FAM83C PE=1 SV=3		1			-0.829743	-1.4631	-1.14642			0.933572	0.821901	0.877736			1.52802	1.35232	1.44017
>sp|Q9BQS8|FYCO1_HUMAN FYVE and coiled-coil domain-containing protein 1 OS=Homo sapiens GN=FYCO1 PE=1 SV=3	1		-0.0609328	1.21817			0.578621	-0.1106	1.19565			0.542527	0.721756	0.0117772			0.366767
>sp|Q9BQT9|CSTN3_HUMAN Calsyntenin-3 OS=Homo sapiens GN=CLSTN3 PE=1 SV=1	1		0.192302	-0.0321531			0.0800745	0.484475	0.809457			0.646966	0.918675	0.903786			0.91123
>sp|Q9BQW3|COE4_HUMAN Transcription factor COE4 OS=Homo sapiens GN=EBF4 PE=2 SV=2		1			-0.481581	-0.716661	-0.599121			1.66558	0.589877	1.12773			1.1016	1.16601	1.1338
>sp|Q9BRD0|BUD13_HUMAN BUD13 homolog OS=Homo sapiens GN=BUD13 PE=1 SV=1	1	1	-0.749809	-0.768107	-2.56664	-0.744797	-1.20734	0.870449	2.01704	1.42261	1.50524	1.45384	1.64048	-1.07753	2.10112	0.906027	0.892525
>sp|Q9BRK3|MXRA8_HUMAN Matrix-remodeling-associated protein 8 OS=Homo sapiens GN=MXRA8 PE=1 SV=1	9	7	-0.558361	0.492187	-0.198977	-0.716155	-0.245327	0.461566	1.32882	2.10155	1.96261	1.46364	0.399553	0.842034	0.941842	-0.379339	0.451023
>sp|Q9BRS8|LARP6_HUMAN La-related protein 6 OS=Homo sapiens GN=LARP6 PE=1 SV=1	1		-0.109939	-0.186513			-0.148226	1.093	1.25948			1.17624	1.72243	-0.698685			0.511871
>sp|Q9BRT3|MIEN1_HUMAN Migration and invasion enhancer 1 OS=Homo sapiens GN=MIEN1 PE=1 SV=1	1	2	1.16727	0.743738	0.468023	0.926624	0.826414	0.717113	-0.0345284	0.251182	0.644678	0.394611	0.403644	0.558933	0.534501	0.282159	0.444809
>sp|Q9BS34|ZN670_HUMAN Zinc finger protein 670 OS=Homo sapiens GN=ZNF670 PE=1 SV=1		1			-1.87135	-0.753797	-1.31257			2.0618	-0.380984	0.840406			1.74385	0.970332	1.35709
>sp|Q9BSJ1|TRI51_HUMAN Tripartite motif-containing protein 51 OS=Homo sapiens GN=TRIM51 PE=2 SV=2	1	1	0.7053	0.354805	0.735067	-0.229327	0.391461	0.866624	0.315281	0.0817167	0.791928	0.513887	1.07419	0.389942	0.285395	1.48866	0.809545
>sp|Q9BSL1|UBAC1_HUMAN Ubiquitin-associated domain-containing protein 1 OS=Homo sapiens GN=UBAC1 PE=1 SV=1	1	1	-1.02849	-0.63136	-2.26902	-1.48537	-1.35356	0.831077	2.11825	2.34535	1.17976	1.61861	1.59226	-1.26687	1.28486	1.40088	0.752782
>sp|Q9BT78|CSN4_HUMAN COP9 signalosome complex subunit 4 OS=Homo sapiens GN=COPS4 PE=1 SV=1		1			1.58001	-0.018741	0.780632			0.749702	-0.554988	0.0973567			-0.39184	0.215233	-0.0883036
>sp|Q9BTD3|TM121_HUMAN Transmembrane protein 121 OS=Homo sapiens GN=TMEM121 PE=2 SV=1		1			1.24285	0.823591	1.03322			-0.578656	2.37771	0.899529			0.393448	-3.45543	-1.53099
>sp|Q9BTN0|LRFN3_HUMAN Leucine-rich repeat and fibronectin type-III domain-containing protein 3 OS=Homo sapiens GN=LRFN3 PE=1 SV=1		1			-0.612406	-1.84543	-1.22892			2.2043	-2.65485	-0.225273			-1.64775	2.89209	0.622171
>sp|Q9BUB5|MKNK1_HUMAN MAP kinase-interacting serine/threonine-protein kinase 1 OS=Homo sapiens GN=MKNK1 PE=1 SV=1		1			0.166439	1.44046	0.803452			-1.06556	1.91632	0.425377			-0.162087	-0.268464	-0.215276
>sp|Q9BUI4|RPC3_HUMAN DNA-directed RNA polymerase III subunit RPC3 OS=Homo sapiens GN=POLR3C PE=1 SV=1	1		0.29716	0.808694			0.552927	0.741922	-0.143221			0.29935	1.10717	0.792921			0.950045
>sp|Q9BUP0|EFHD1_HUMAN EF-hand domain-containing protein D1 OS=Homo sapiens GN=EFHD1 PE=1 SV=1	2		-0.607485	0.0591828			-0.274151	0.251985	1.66737			0.959675	0.705273	0.924395			0.814834
>sp|Q9BUX1|CHAC1_HUMAN Cation transport regulator-like protein 1 OS=Homo sapiens GN=CHAC1 PE=1 SV=2		1			-1.0511	-1.13646	-1.09378			0.497622	1.15616	0.826889			2.12855	1.35892	1.74374
>sp|Q9BV94|EDEM2_HUMAN ER degradation-enhancing alpha-mannosidase-like protein 2 OS=Homo sapiens GN=EDEM2 PE=1 SV=2	1		-22.6898	-25.0944			-23.8921	2.13193	0.542826			1.33738	-22.7101	1.44432			-10.6329
>sp|Q9BVS5|TR61B_HUMAN tRNA (adenine(58)-N(1))-methyltransferase, mitochondrial OS=Homo sapiens GN=TRMT61B PE=1 SV=2		1			-0.0702491	0.770542	0.350146			1.35636	0.726935	1.04165			0.78215	-0.35867	0.21174
>sp|Q9BVV6|TALD3_HUMAN Protein TALPID3 OS=Homo sapiens GN=KIAA0586 PE=1 SV=4	1	1	2.6635	0.249591	0.492681	1.72022	1.2815	0.208039	-0.607721	-1.60428	0.486749	-0.379304	1.21963	-2.4707	-1.51487	0.483089	-0.570713
>sp|Q9BWF2|TRAIP_HUMAN TRAF-interacting protein OS=Homo sapiens GN=TRAIP PE=1 SV=1	1		3.42032	-3.41962			0.000348057	2.51222	-3.57169			-0.529735	-2.56635	-3.31902			-2.94268
>sp|Q9BWM7|SFXN3_HUMAN Sideroflexin-3 OS=Homo sapiens GN=SFXN3 PE=2 SV=2		2			-0.598859	0.129073	-0.234893			0.686705	1.90356	1.29513			1.54787	0.274982	0.911428
>sp|Q9BWU0|NADAP_HUMAN Kanadaptin OS=Homo sapiens GN=SLC4A1AP PE=1 SV=1	1	1	0.209508	-31.6002	-0.306672	0.986177	-7.6778	0.235456	1.12444	0.825512	-0.4672	0.429553	0.960884	1.26212	1.67015	-0.481639	0.852878
>sp|Q9BX26|SYCP2_HUMAN Synaptonemal complex protein 2 OS=Homo sapiens GN=SYCP2 PE=2 SV=2	1		1.25894	0.637719			0.948328	0.199823	0.0383899			0.119107	0.222328	0.912421			0.567375
>sp|Q9BX63|FANCJ_HUMAN Fanconi anemia group J protein OS=Homo sapiens GN=BRIP1 PE=1 SV=1		1			-0.989106	-0.584206	-0.786656			-2.17983	-0.0372317	-1.10853			-0.269913	3.26606	1.49807
>sp|Q9BX67|JAM3_HUMAN Junctional adhesion molecule C OS=Homo sapiens GN=JAM3 PE=1 SV=1	3	3	0.159715	-0.431414	-0.0573836	0.255123	-0.0184899	-0.616308	0.191805	0.585058	0.767954	0.232127	1.51915	1.19848	1.3051	0.80851	1.20781
>sp|Q9BXD5|NPL_HUMAN N-acetylneuraminate lyase OS=Homo sapiens GN=NPL PE=2 SV=1	1		1.21027	1.2108			1.21054	0.961071	-0.346218			0.307426	0.763101	-0.264157			0.249472
>sp|Q9BXJ8|T120A_HUMAN Transmembrane protein 120A OS=Homo sapiens GN=TMEM120A PE=2 SV=1		1			1.34371	0.160725	0.752217			0.932681	-0.267695	0.332493			0.0244295	0.515534	0.269982
>sp|Q9BXL7|CAR11_HUMAN Caspase recruitment domain-containing protein 11 OS=Homo sapiens GN=CARD11 PE=1 SV=3	2		-1.48187	4.00716			1.26264	-1.83765	-1.31832			-1.57798	-0.165134	-1.99914			-1.08214
>sp|Q9BXM0|PRAX_HUMAN Periaxin OS=Homo sapiens GN=PRX PE=1 SV=2	1		-0.601224	-0.587965			-0.594595	0.808661	1.55452			1.18159	1.56449	-0.0375407			0.763472
>sp|Q9BXN2|CLC7A_HUMAN C-type lectin domain family 7 member A OS=Homo sapiens GN=CLEC7A PE=1 SV=1	1	2	1.20465	0.770475	1.05242	1.29935	1.08172	0.182384	0.160086	0.333968	0.0707322	0.186792	1.08637	0.64246	0.322176	-0.542504	0.377125
>sp|Q9BXP8|PAPP2_HUMAN Pappalysin-2 OS=Homo sapiens GN=PAPPA2 PE=1 SV=4	11	8	0.00791031	-0.332848	-0.839045	0.341768	-0.205554	0.190099	0.867061	1.53085	1.41803	1.00151	0.806397	1.63894	1.29228	0.321129	1.01469
>sp|Q9BXS0|COPA1_HUMAN Collagen alpha-1(XXV) chain OS=Homo sapiens GN=COL25A1 PE=1 SV=2		1			1.16839	1.72293	1.44566			-1.37109	1.01921	-0.175939			-0.754302	-1.20814	-0.981222
>sp|Q9BXU8|FHL17_HUMAN Ferritin heavy polypeptide-like 17 OS=Homo sapiens GN=FTHL17 PE=2 SV=1	1	1	1.30812	0.531161	1.73806	0.381545	0.989722	0.121498	-0.00473028	-0.430224	1.71658	0.350782	0.849894	1.11355	-0.201321	-0.129701	0.408106
>sp|Q9BXW9|FACD2_HUMAN Fanconi anemia group D2 protein OS=Homo sapiens GN=FANCD2 PE=1 SV=1	1	1	-0.221608	0.810388	-1.2491	-1.48233	-0.535663	-0.0762662	1.13312	3.71962	0.596175	1.34316	1.84953	-0.227874	1.45426	-0.96802	0.526975
>sp|Q9BXX3|AN30A_HUMAN Ankyrin repeat domain-containing protein 30A OS=Homo sapiens GN=ANKRD30A PE=1 SV=3		1			0.776362	0.411357	0.59386			1.37413	0.273797	0.823965			0.619068	-0.404563	0.107252
>sp|Q9BY07|S4A5_HUMAN Electrogenic sodium bicarbonate cotransporter 4 OS=Homo sapiens GN=SLC4A5 PE=2 SV=2		1			0.494364	-0.522504	-0.01407			1.51787	0.222674	0.870273			0.652558	0.800524	0.726541
>sp|Q9BY50|SC11C_HUMAN Signal peptidase complex catalytic subunit SEC11C OS=Homo sapiens GN=SEC11C PE=1 SV=3		1			-1.38418	-1.42554	-1.40486			-0.0373166	-1.45029	-0.743803			1.24835	2.96554	2.10695
>sp|Q9BY66|KDM5D_HUMAN Lysine-specific demethylase 5D OS=Homo sapiens GN=KDM5D PE=1 SV=2	1		0.33805	1.5448			0.941424	0.469718	0.189584			0.329651	0.412647	0.347071			0.379859
>sp|Q9BY67|CADM1_HUMAN Cell adhesion molecule 1 OS=Homo sapiens GN=CADM1 PE=1 SV=2	5	4	1.07979	0.600162	0.563352	0.425569	0.667219	0.299752	0.573506	1.06601	1.32894	0.817052	0.908265	0.709521	0.928534	-0.00174562	0.636144
>sp|Q9BY89|K1671_HUMAN Uncharacterized protein KIAA1671 OS=Homo sapiens GN=KIAA1671 PE=1 SV=2	1	1	0.20524	0.0334047	-0.480059	-0.0729718	-0.0785966	-0.148441	2.2707	1.11475	-0.119744	0.779315	-0.169284	-0.590821	2.31311	0.00430129	0.389326
>sp|Q9BYC5|FUT8_HUMAN Alpha-(1,6)-fucosyltransferase OS=Homo sapiens GN=FUT8 PE=1 SV=2		1			-1.36923	-0.433016	-0.901123			-2.80066	3.12602	0.162683			-0.987904	2.602	0.807046
>sp|Q9BYE9|CDHR2_HUMAN Cadherin-related family member 2 OS=Homo sapiens GN=CDHR2 PE=1 SV=2	5	9	0.827144	1.14267	1.81025	0.447281	1.05684	0.700999	-0.0102287	0.110419	0.899869	0.425265	1.23007	0.375682	0.132422	0.295331	0.508376
>sp|Q9BYK8|HELZ2_HUMAN Helicase with zinc finger domain 2 OS=Homo sapiens GN=HELZ2 PE=1 SV=6	1	1	0.713883	1.63997	2.03682	0.765912	1.28915	0.124264	-0.495634	0.282371	-0.186626	-0.0689064	1.20059	0.307188	-0.433411	-0.189304	0.221265
>sp|Q9BYM8|HOIL1_HUMAN RanBP-type and C3HC4-type zinc finger-containing protein 1 OS=Homo sapiens GN=RBCK1 PE=1 SV=2		1			-0.0197929	0.109659	0.0449331			2.86975	-2.7627	0.0535236			-0.610221	-0.812599	-0.71141
>sp|Q9BYT8|NEUL_HUMAN Neurolysin, mitochondrial OS=Homo sapiens GN=NLN PE=1 SV=1	1		-0.582418	1.41158			0.41458	0.415523	-0.134309			0.140607	1.90891	0.0435217			0.976216
>sp|Q9BYW2|SETD2_HUMAN Histone-lysine N-methyltransferase SETD2 OS=Homo sapiens GN=SETD2 PE=1 SV=3	1	1	-0.421149	-0.566271	-2.37238	-0.758728	-1.02963	0.987543	1.95255	1.44744	1.84412	1.55791	1.60968	-1.90643	2.11441	0.606601	0.606068
>sp|Q9BYX2|TBD2A_HUMAN TBC1 domain family member 2A OS=Homo sapiens GN=TBC1D2 PE=1 SV=3	1	1	0.869025	0.585898	0.430197	0.814545	0.674916	0.67623	0.562492	0.730303	0.387165	0.589047	1.10633	-0.0155167	-0.241715	0.675773	0.381217
>sp|Q9BYZ2|LDH6B_HUMAN L-lactate dehydrogenase A-like 6B OS=Homo sapiens GN=LDHAL6B PE=1 SV=3		1			-0.591651	0.542704	-0.0244735			0.208807	0.475824	0.342315			0.549376	1.61538	1.08238
>sp|Q9BZ29|DOCK9_HUMAN Dedicator of cytokinesis protein 9 OS=Homo sapiens GN=DOCK9 PE=1 SV=2	1	1	-1.30907	0.0456882	-0.301753	0.393828	-0.292827	-3.44035	1.74453	3.02336	-6.81278	-1.37131	0.0628277	1.99037	1.11469	0.08151	0.812349
>sp|Q9BZF9|UACA_HUMAN Uveal autoantigen with coiled-coil domains and ankyrin repeats OS=Homo sapiens GN=UACA PE=1 SV=2	1	1	-0.529196	-0.72805	-1.51144	-1.23105	-0.999933	1.5426	1.00083	1.80827	1.1405	1.37305	1.56121	0.0646833	2.05602	0.483646	1.04139
>sp|Q9BZG9|LYNX1_HUMAN Ly-6/neurotoxin-like protein 1 OS=Homo sapiens GN=LYNX1 PE=1 SV=3	1	1	1.29595	1.81762	0.568856	2.30709	1.49738	-0.736929	-0.127795	-0.892745	-1.99867	-0.939035	1.03804	0.223983	-1.02047	-0.719541	-0.119497
>sp|Q9BZL4|PP12C_HUMAN Protein phosphatase 1 regulatory subunit 12C OS=Homo sapiens GN=PPP1R12C PE=1 SV=1		1			2.10254	-0.967525	0.567508			-0.801838	-1.09161	-0.946722			-0.57205	0.656932	0.042441
>sp|Q9BZR6|RTN4R_HUMAN Reticulon-4 receptor OS=Homo sapiens GN=RTN4R PE=1 SV=1	1	1	0.961901	1.92224	1.12615	-0.0975822	0.978177	0.528236	-0.711333	0.0408882	-0.774575	-0.229196	1.25637	-0.340722	-0.035796	1.51997	0.599957
>sp|Q9C093|SPEF2_HUMAN Sperm flagellar protein 2 OS=Homo sapiens GN=SPEF2 PE=1 SV=2		1			0.0975636	0.121648	0.109606			0.283986	1.10777	0.695877			1.63336	0.246279	0.939819
>sp|Q9C0A0|CNTP4_HUMAN Contactin-associated protein-like 4 OS=Homo sapiens GN=CNTNAP4 PE=1 SV=3		1			0.813519	-0.642938	0.0852903			0.160115	0.331897	0.246006			0.645813	1.34293	0.994372
>sp|Q9C0A1|ZFHX2_HUMAN Zinc finger homeobox protein 2 OS=Homo sapiens GN=ZFHX2 PE=2 SV=3	1		-0.0708839	0.831802			0.380459	-0.10418	0.872563			0.384191	0.691283	0.893722			0.792503
>sp|Q9C0C9|UBE2O_HUMAN Ubiquitin-conjugating enzyme E2 O OS=Homo sapiens GN=UBE2O PE=1 SV=3	1		-0.882544	-0.414123			-0.648334	-3.1463	-0.204251			-1.67527	1.04269	2.73932			1.89101
>sp|Q9C0D0|PHAR1_HUMAN Phosphatase and actin regulator 1 OS=Homo sapiens GN=PHACTR1 PE=2 SV=3		1			1.83773	1.77096	1.80434			-4.30728	0.446024	-1.93063			-1.10665	-5.48915	-3.2979
>sp|Q9C0D3|ZY11B_HUMAN Protein zyg-11 homolog B OS=Homo sapiens GN=ZYG11B PE=1 SV=2		1			-2.14989	-0.709284	-1.42959			0.985635	1.81186	1.39875			2.08391	0.755208	1.41956
>sp|Q9C0D5|TANC1_HUMAN Protein TANC1 OS=Homo sapiens GN=TANC1 PE=1 SV=3	1		0.560977	1.10171			0.831343	0.255281	0.374717			0.314999	0.573937	0.620509			0.597223
>sp|Q9C0F0|ASXL3_HUMAN Putative Polycomb group protein ASXL3 OS=Homo sapiens GN=ASXL3 PE=2 SV=3	1		1.45926	1.71653			1.5879	-0.273919	-0.142533			-0.208226	1.57536	-1.86715			-0.145898
>sp|Q9GZM8|NDEL1_HUMAN Nuclear distribution protein nudE-like 1 OS=Homo sapiens GN=NDEL1 PE=1 SV=1		1			-2.51464	0.745782	-0.884429			-1.11925	1.05991	-0.0296709			-0.857624	2.58886	0.865617
>sp|Q9GZQ3|COMD5_HUMAN COMM domain-containing protein 5 OS=Homo sapiens GN=COMMD5 PE=1 SV=1		1			-0.792913	1.97644	0.591763			-1.28858	-0.222942	-0.755763			0.8359	-0.444018	0.195941
>sp|Q9GZU3|TM39B_HUMAN Transmembrane protein 39B OS=Homo sapiens GN=TMEM39B PE=2 SV=1	1		-0.0867953	0.0897451			0.0014749	1.75682	0.825954			1.29139	0.878331	0.00175579			0.440043
>sp|Q9GZV7|HPLN2_HUMAN Hyaluronan and proteoglycan link protein 2 OS=Homo sapiens GN=HAPLN2 PE=1 SV=1		1			0.236532	0.464241	0.350386			0.727594	0.265314	0.496454			1.19866	0.332022	0.765339
>sp|Q9GZX9|TWSG1_HUMAN Twisted gastrulation protein homolog 1 OS=Homo sapiens GN=TWSG1 PE=2 SV=1	2	1	1.66569	0.139843	0.776207	1.00099	0.895683	-0.489323	-0.121754	0.675356	0.9679	0.258045	1.15783	1.37165	0.350906	-0.369648	0.627684
>sp|Q9H040|SPRTN_HUMAN SprT-like domain-containing protein Spartan OS=Homo sapiens GN=SPRTN PE=1 SV=2	1	1	0.418194	0.283862	-0.563133	-0.361289	-0.0555917	0.898863	0.489211	2.06856	0.822914	1.06989	0.933359	0.633385	0.565721	0.91997	0.763109
>sp|Q9H061|T126A_HUMAN Transmembrane protein 126A OS=Homo sapiens GN=TMEM126A PE=1 SV=1		1			2.94772	-2.42636	0.260682			-2.01679	-0.521874	-1.26933			-1.45029	0.631119	-0.409584
>sp|Q9H0B3|K1683_HUMAN Uncharacterized protein KIAA1683 OS=Homo sapiens GN=KIAA1683 PE=1 SV=1	1		1.30115	1.11873			1.20994	0.58466	-1.06413			-0.239737	1.7884	-0.525289			0.631555
>sp|Q9H0C1|ZMY12_HUMAN Zinc finger MYND domain-containing protein 12 OS=Homo sapiens GN=ZMYND12 PE=2 SV=3	1		0.319587	0.661504			0.490545	0.767902	0.916683			0.842293	1.07916	-0.109615			0.484772
>sp|Q9H0E2|TOLIP_HUMAN Toll-interacting protein OS=Homo sapiens GN=TOLLIP PE=1 SV=1		1			0.676678	0.375053	0.525866			0.0499042	-0.185939	-0.0680174			0.380373	1.07796	0.729167
>sp|Q9H0I2|ENKD1_HUMAN Enkurin domain-containing protein 1 OS=Homo sapiens GN=ENKD1 PE=2 SV=1		1			0.0940613	-0.512595	-0.209267			1.33837	-1.20562	0.0663738			0.846845	1.33971	1.09328
>sp|Q9H0K1|SIK2_HUMAN Serine/threonine-protein kinase SIK2 OS=Homo sapiens GN=SIK2 PE=1 SV=1		1			1.01917	1.98558	1.50238			-2.22835	-0.368084	-1.29822			-0.716275	-1.21483	-0.965552
>sp|Q9H0W9|CK054_HUMAN Ester hydrolase C11orf54 OS=Homo sapiens GN=C11orf54 PE=1 SV=1	1	1	0.885441	0.342303	0.2249	1.30012	0.688191	0.642153	0.908917	0.760208	1.42723	0.934626	0.333946	0.551392	-0.11396	-0.760422	0.00273899
>sp|Q9H0X6|RN208_HUMAN RING finger protein 208 OS=Homo sapiens GN=RNF208 PE=1 SV=2	1		0.426805	0.0797714			0.253288	0.420275	1.17284			0.796556	1.0512	0.261182			0.656193
>sp|Q9H0X9|OSBL5_HUMAN Oxysterol-binding protein-related protein 5 OS=Homo sapiens GN=OSBPL5 PE=1 SV=1	1		1.05445	0.81723			0.935842	0.202482	0.741524			0.472003	0.444601	0.271391			0.357996
>sp|Q9H159|CAD19_HUMAN Cadherin-19 OS=Homo sapiens GN=CDH19 PE=2 SV=1	1	1	-3.04707	0.549594	0.270283	-0.07072	-0.574478	-1.30604	1.24452	3.70975	-4.99979	-0.337891	2.83012	-0.0613042	1.77312	-2.1224	0.604884
>sp|Q9H165|BC11A_HUMAN B-cell lymphoma/leukemia 11A OS=Homo sapiens GN=BCL11A PE=1 SV=2	1		-0.245659	-0.545179			-0.395419	1.14541	1.79825			1.47183	1.04132	-0.741312			0.150005
>sp|Q9H1A3|METL9_HUMAN Methyltransferase-like protein 9 OS=Homo sapiens GN=METTL9 PE=2 SV=1	1		2.40003	-1.18077			0.60963	0.62536	-0.112062			0.256649	-0.808056	0.608973			-0.0995411
>sp|Q9H299|SH3L3_HUMAN SH3 domain-binding glutamic acid-rich-like protein 3 OS=Homo sapiens GN=SH3BGRL3 PE=1 SV=1	4	4	2.0197	1.56166	1.61344	1.13459	1.58235	0.620736	-1.07766	-0.867052	0.275274	-0.262176	0.840812	-0.440301	-0.251717	0.215941	0.0911834
>sp|Q9H2P0|ADNP_HUMAN Activity-dependent neuroprotector homeobox protein OS=Homo sapiens GN=ADNP PE=1 SV=1		1			-0.00455286	0.621153	0.3083			1.2759	1.0248	1.15035			1.16558	-0.636122	0.264728
>sp|Q9H3G5|CPVL_HUMAN Probable serine carboxypeptidase CPVL OS=Homo sapiens GN=CPVL PE=1 SV=2	7	7	0.479581	0.018	0.11173	-0.0142892	0.148756	0.630221	0.811135	1.91083	0.939707	1.07297	0.265606	1.1644	0.805221	0.567592	0.700704
>sp|Q9H3Q3|G3ST2_HUMAN Galactose-3-O-sulfotransferase 2 OS=Homo sapiens GN=GAL3ST2 PE=1 SV=2	1		2.69079	-1.86787			0.411459	1.87204	-1.05886			0.40659	-0.309858	-0.674301			-0.492079
>sp|Q9H3R0|KDM4C_HUMAN Lysine-specific demethylase 4C OS=Homo sapiens GN=KDM4C PE=1 SV=2	1	1	-0.260786	-0.254922	-1.39051	-0.569429	-0.618912	0.515602	1.62548	1.30715	1.34546	1.19842	1.39374	-0.0280245	2.21518	0.491693	1.01815
>sp|Q9H444|CHM4B_HUMAN Charged multivesicular body protein 4b OS=Homo sapiens GN=CHMP4B PE=1 SV=1	1		-0.323705	0.437497			0.0568964	1.06304	0.870804			0.96692	1.68044	-0.359066			0.660688
>sp|Q9H4I2|ZHX3_HUMAN Zinc fingers and homeoboxes protein 3 OS=Homo sapiens GN=ZHX3 PE=1 SV=3	1		-1.12638	-1.61105			-1.36871	3.80098	-0.0617997			1.86959	0.21487	-1.70542			-0.745276
>sp|Q9H4L7|SMRCD_HUMAN SWI/SNF-related matrix-associated actin-dependent regulator of chromatin subfamily A containing DEAD/H box 1 OS=Homo sapiens GN=SMARCAD1 PE=1 SV=2	1		-0.0533034	1.39222			0.669458	-0.136479	-0.446391			-0.291435	1.19128	1.11133			1.15131
>sp|Q9H501|ESF1_HUMAN ESF1 homolog OS=Homo sapiens GN=ESF1 PE=1 SV=1	1		1.20295	1.67333			1.43814	0.472268	-0.588105			-0.0579187	0.575779	-0.0969701			0.239404
>sp|Q9H5J0|ZBTB3_HUMAN Zinc finger and BTB domain-containing protein 3 OS=Homo sapiens GN=ZBTB3 PE=1 SV=1		1			-0.892267	-0.266391	-0.579329			0.490642	1.30367	0.897155			1.74827	0.876853	1.31256
>sp|Q9H665|IGFR1_HUMAN IGF-like family receptor 1 OS=Homo sapiens GN=IGFLR1 PE=1 SV=1		1			1.05803	1.65561	1.35682			-1.0354	-0.00391809	-0.51966			-0.14725	-1.40002	-0.773634
>sp|Q9H6B4|CLMP_HUMAN CXADR-like membrane protein OS=Homo sapiens GN=CLMP PE=1 SV=1	1	1	0.687104	1.15872	-0.3246	0.211663	0.433222	0.960157	-0.357204	0.909108	1.29413	0.701548	1.4409	-0.207956	0.791276	0.986614	0.752709
>sp|Q9H6R0|DHX33_HUMAN Putative ATP-dependent RNA helicase DHX33 OS=Homo sapiens GN=DHX33 PE=1 SV=2	1		0.236698	0.372826			0.304762	0.233911	1.18418			0.709043	0.923484	0.435252			0.679368
>sp|Q9H6R3|ACSS3_HUMAN Acyl-CoA synthetase short-chain family member 3, mitochondrial OS=Homo sapiens GN=ACSS3 PE=2 SV=1	1		-0.857142	3.72856			1.43571	-2.03135	-2.03683			-2.03409	-0.411408	-2.24236			-1.32688
>sp|Q9H6S3|ES8L2_HUMAN Epidermal growth factor receptor kinase substrate 8-like protein 2 OS=Homo sapiens GN=EPS8L2 PE=1 SV=2		1			-19.6541	0.801484	-9.4263			-31.9414	-26.3182	-29.1298			2.71501	1.43976	2.07738
>sp|Q9H6X2|ANTR1_HUMAN Anthrax toxin receptor 1 OS=Homo sapiens GN=ANTXR1 PE=1 SV=2	1	2	0.871618	0.402366	0.905849	0.186321	0.591539	2.39904	0.0650711	1.37839	0.604178	1.11167	0.870381	-0.990429	1.01678	0.596624	0.373339
>sp|Q9H6Y7|RN167_HUMAN E3 ubiquitin-protein ligase RNF167 OS=Homo sapiens GN=RNF167 PE=1 SV=1	1		1.04855	0.822303			0.935425	0.294134	0.856458			0.575296	0.458648	-0.157518			0.150565
>sp|Q9H6Z4|RANB3_HUMAN Ran-binding protein 3 OS=Homo sapiens GN=RANBP3 PE=1 SV=1	1		-0.0669568	0.463671			0.198357	0.0120852	1.26522			0.638651	1.14424	0.367827			0.756036
>sp|Q9H756|LRC19_HUMAN Leucine-rich repeat-containing protein 19 OS=Homo sapiens GN=LRRC19 PE=2 SV=1	1	1	0.254269	0.713334	0.789449	0.574331	0.582846	0.629268	0.491096	1.05428	0.499243	0.668471	-0.00567185	1.07312	0.0777622	-0.103243	0.260492
>sp|Q9H7D0|DOCK5_HUMAN Dedicator of cytokinesis protein 5 OS=Homo sapiens GN=DOCK5 PE=1 SV=3		1			-1.16088	-0.623996	-0.892439			1.18823	1.10234	1.14528			2.20518	0.652232	1.42871
>sp|Q9H7E2|TDRD3_HUMAN Tudor domain-containing protein 3 OS=Homo sapiens GN=TDRD3 PE=1 SV=1	1		-0.515203	-0.0883953			-0.301799	1.01189	1.44006			1.22598	1.10154	0.139464			0.620501
>sp|Q9H7H0|MET17_HUMAN Methyltransferase-like protein 17, mitochondrial OS=Homo sapiens GN=METTL17 PE=1 SV=1	1		3.03164	-32.3662			-14.6673	-0.77872	1.45145			0.336365	-30.1389	-0.991653			-15.5653
>sp|Q9H7N4|SFR19_HUMAN Splicing factor, arginine/serine-rich 19 OS=Homo sapiens GN=SCAF1 PE=1 SV=3	1		-0.0923427	0.483359			0.195508	-0.853561	0.199235			-0.327163	0.227515	1.81252			1.02002
>sp|Q9H814|PHAX_HUMAN Phosphorylated adapter RNA export protein OS=Homo sapiens GN=PHAX PE=1 SV=1	1	1	-0.978495	-0.6525	-1.08844	-1.30966	-1.00727	0.561929	2.07208	1.62989	1.62541	1.47233	1.43256	-0.699516	1.54457	1.00681	0.821105
>sp|Q9H819|DJC18_HUMAN DnaJ homolog subfamily C member 18 OS=Homo sapiens GN=DNAJC18 PE=2 SV=1		1			0.472532	1.10016	0.786347			0.339293	0.472647	0.40597			0.185842	0.0285133	0.107178
>sp|Q9H857|NT5D2_HUMAN 5'-nucleotidase domain-containing protein 2 OS=Homo sapiens GN=NT5DC2 PE=1 SV=1		1			0.936816	1.21358	1.0752			0.124642	0.694612	0.409627			-1.79033	-0.0769125	-0.933622
>sp|Q9H867|MT21D_HUMAN Protein-lysine methyltransferase METTL21D OS=Homo sapiens GN=METTL21D PE=1 SV=2		1			1.06303	-1.03552	0.0137544			0.24597	-0.256185	-0.00510754			1.28528	1.11412	1.1997
>sp|Q9H8L6|MMRN2_HUMAN Multimerin-2 OS=Homo sapiens GN=MMRN2 PE=1 SV=2	5	4	0.409346	0.992982	0.567262	0.364647	0.583559	-0.272042	0.229347	1.87527	0.227771	0.515086	0.437635	1.63067	0.882937	-0.104359	0.711721
>sp|Q9H8P0|PORED_HUMAN Polyprenol reductase OS=Homo sapiens GN=SRD5A3 PE=1 SV=1	1	1	-1.07376	1.81728	0.33379	1.19069	0.566999	-0.881948	0.453761	0.529533	1.68116	0.445627	0.578351	1.12721	-0.463925	-0.564227	0.169353
>sp|Q9H8W5|TRI45_HUMAN Tripartite motif-containing protein 45 OS=Homo sapiens GN=TRIM45 PE=1 SV=2	1		1.60236	1.47681			1.53958	-1.22307	-1.40085			-1.31196	0.356964	1.16882			0.762893
>sp|Q9H943|CJ068_HUMAN Uncharacterized protein C10orf68 OS=Homo sapiens GN=C10orf68 PE=2 SV=2	1	1	0.267128	0.631497	1.39164	0.512057	0.700579	0.627739	0.511372	0.206002	0.584134	0.482312	1.26509	0.549777	0.417918	0.299815	0.633151
>sp|Q9H9S4|CB39L_HUMAN Calcium-binding protein 39-like OS=Homo sapiens GN=CAB39L PE=1 SV=3	1		1.28455	0.617164			0.950857	0.922609	0.376137			0.649373	0.0488579	0.060379			0.0546185
>sp|Q9HA72|CAHM2_HUMAN Calcium homeostasis modulator protein 2 OS=Homo sapiens GN=CALHM2 PE=2 SV=1		1			0.7883	0.202258	0.495279			-0.313864	0.734494	0.210315			0.592968	0.807437	0.700202
>sp|Q9HA90|CCD48_HUMAN Coiled-coil domain-containing protein 48 OS=Homo sapiens GN=CCDC48 PE=2 SV=2	1	1	-0.505621	-0.397258	-0.474674	-0.676226	-0.513445	1.24171	1.79337	0.622665	1.16493	1.20567	1.16647	-0.897646	1.80515	1.0293	0.775819
>sp|Q9HAD4|WDR41_HUMAN WD repeat-containing protein 41 OS=Homo sapiens GN=WDR41 PE=2 SV=3		1			0.493716	-0.463259	0.0152285			3.04687	-1.22032	0.913278			-0.223415	0.255582	0.0160831
>sp|Q9HAT0|ROP1A_HUMAN Ropporin-1A OS=Homo sapiens GN=ROPN1 PE=1 SV=2		1			1.38856	1.06348	1.22602			-1.56464	0.0664658	-0.749088			0.211873	-0.307948	-0.0480374
>sp|Q9HAT2|SIAE_HUMAN Sialate O-acetylesterase OS=Homo sapiens GN=SIAE PE=1 SV=1	4	3	1.00872	0.342903	-1.1614	1.36444	0.388667	0.389513	0.866695	1.61829	1.38971	1.06605	0.50229	0.856397	0.566384	0.120411	0.51137
>sp|Q9HB40|RISC_HUMAN Retinoid-inducible serine carboxypeptidase OS=Homo sapiens GN=SCPEP1 PE=1 SV=1	3	4	1.03723	0.139949	0.695147	0.896146	0.692119	-0.454629	0.170233	0.488809	0.705233	0.227411	0.571742	1.72448	0.124815	-0.0268219	0.598554
>sp|Q9HBA0|TRPV4_HUMAN Transient receptor potential cation channel subfamily V member 4 OS=Homo sapiens GN=TRPV4 PE=1 SV=2	1		1.04992	0.686545			0.868234	0.669642	0.472601			0.571121	1.84358	-1.48867			0.177457
>sp|Q9HBA9|FOH1B_HUMAN Putative N-acetylated-alpha-linked acidic dipeptidase OS=Homo sapiens GN=FOLH1B PE=2 SV=1		1			0.582108	-0.216496	0.182806			-0.267927	0.480524	0.106298			1.13828	0.968438	1.05336
>sp|Q9HBB8|CDHR5_HUMAN Cadherin-related family member 5 OS=Homo sapiens GN=CDHR5 PE=1 SV=3	2	3	0.863138	0.685696	0.471726	1.03786	0.764606	0.508735	-0.00488685	0.623851	-0.0202836	0.276854	1.26671	0.669554	1.13201	-0.304191	0.69102
>sp|Q9HBL0|TENS1_HUMAN Tensin-1 OS=Homo sapiens GN=TNS1 PE=1 SV=2	2		1.61402	1.2106			1.41231	0.337812	-0.997725			-0.329956	2.0965	-1.80416			0.146172
>sp|Q9HC10|OTOF_HUMAN Otoferlin OS=Homo sapiens GN=OTOF PE=1 SV=3	1	1	-0.570965	-0.585307	-0.927033	-0.758521	-0.710457	0.904218	1.70728	1.33461	1.04891	1.24875	1.31684	-0.00257019	2.11594	0.657194	1.02185
>sp|Q9HC29|NOD2_HUMAN Nucleotide-binding oligomerization domain-containing protein 2 OS=Homo sapiens GN=NOD2 PE=1 SV=1	1	1	0.347761	1.99015	-0.114973	0.943319	0.791564	-0.833293	0.208813	1.27486	0.719756	0.342534	0.679216	-0.0226965	-0.424176	0.486532	0.179719
>sp|Q9HC36|RMTL1_HUMAN RNA methyltransferase-like protein 1 OS=Homo sapiens GN=RNMTL1 PE=1 SV=2	1		1.10456	0.444272			0.774418	0.849373	0.381829			0.615601	0.894923	0.0658708			0.480397
>sp|Q9HC84|MUC5B_HUMAN Mucin-5B OS=Homo sapiens GN=MUC5B PE=1 SV=3		1			-22.9666	-28.6789	-25.8228			-45.329	7.39774	-18.9656			-42.5616	-25.0047	-33.7831
>sp|Q9HC96|CAN10_HUMAN Calpain-10 OS=Homo sapiens GN=CAPN10 PE=2 SV=2		1			0.884238	0.188313	0.536275			0.830053	-0.25935	0.285351			0.170768	0.65562	0.413194
>sp|Q9HCB6|SPON1_HUMAN Spondin-1 OS=Homo sapiens GN=SPON1 PE=1 SV=2	1	1	1.22201	-1.15294	3.21967	-3.48061	-0.0479666	-1.277	-0.909237	-5.18233	2.59988	-1.19217	-1.02874	2.72282	-6.12471	-3.27267	-1.92582
>sp|Q9HCE6|ARGAL_HUMAN Rho guanine nucleotide exchange factor 10-like protein OS=Homo sapiens GN=ARHGEF10L PE=1 SV=3		1			0.34223	1.97658	1.1594			-1.15736	0.489806	-0.333777			-0.419387	-1.10824	-0.763814
>sp|Q9HCJ0|TNR6C_HUMAN Trinucleotide repeat-containing gene 6C protein OS=Homo sapiens GN=TNRC6C PE=1 SV=3	1	1	-2.45667	-1.1355	-1.29929	-1.36183	-1.56332	1.61998	1.56616	1.43204	0.214041	1.20805	1.17113	-0.690873	1.72236	1.79365	0.999066
>sp|Q9HCJ3|RAVR2_HUMAN Ribonucleoprotein PTB-binding 2 OS=Homo sapiens GN=RAVER2 PE=1 SV=2		1			0.534147	0.25024	0.392193			0.149258	0.953852	0.551555			1.3443	0.154634	0.749466
>sp|Q9HCK1|ZDBF2_HUMAN DBF4-type zinc finger-containing protein 2 OS=Homo sapiens GN=ZDBF2 PE=1 SV=3		1			0.309022	0.794758	0.55189			0.879724	1.35733	1.11853			0.344232	-0.40393	-0.029849
>sp|Q9HCL0|PCD18_HUMAN Protocadherin-18 OS=Homo sapiens GN=PCDH18 PE=2 SV=3		1			-1.16496	-0.80814	-0.986551			1.00038	1.75578	1.37808			1.831	0.711456	1.27123
>sp|Q9HCN4|GPN1_HUMAN GPN-loop GTPase 1 OS=Homo sapiens GN=GPN1 PE=1 SV=1	1		0.647922	0.842536			0.745229	-0.446003	1.38428			0.46914	-0.0144731	0.383634			0.184581
>sp|Q9HCN6|GPVI_HUMAN Platelet glycoprotein VI OS=Homo sapiens GN=GP6 PE=1 SV=4	4	4	1.30604	0.839278	0.469335	0.744716	0.839843	0.0558431	0.942821	0.801027	0.815677	0.653842	0.969902	-0.325053	0.830886	-0.529729	0.236501
>sp|Q9HCU0|CD248_HUMAN Endosialin OS=Homo sapiens GN=CD248 PE=1 SV=1	10	10	1.27362	0.876652	0.525194	1.58239	1.06446	0.0869838	0.280844	-0.0596215	1.15693	0.366283	0.958416	0.626269	-0.0553919	-0.53695	0.248086
>sp|Q9HCX3|ZN304_HUMAN Zinc finger protein 304 OS=Homo sapiens GN=ZNF304 PE=2 SV=2		1			0.0559758	-0.734132	-0.339078			-0.101261	3.32586	1.6123			1.3015	-0.111888	0.594806
>sp|Q9HCY8|S10AE_HUMAN Protein S100-A14 OS=Homo sapiens GN=S100A14 PE=1 SV=1	1	1	0.689671	0.839526	0.874303	0.267352	0.667713	0.648568	0.510315	0.709244	0.178906	0.511758	0.572406	0.257153	0.356647	0.444639	0.407711
>sp|Q9HD43|PTPRH_HUMAN Receptor-type tyrosine-protein phosphatase H OS=Homo sapiens GN=PTPRH PE=1 SV=3	1		-0.235722	-0.227839			-0.231781	1.70552	1.10718			1.40635	1.63581	-1.02746			0.304178
>sp|Q9HD89|RETN_HUMAN Resistin OS=Homo sapiens GN=RETN PE=2 SV=1	3	3	1.27273	0.544078	-0.140735	1.65311	0.832297	0.201663	0.812319	0.0182297	0.339026	0.34281	0.971429	0.196012	0.312733	0.0579651	0.384535
>sp|Q9HDC9|APMAP_HUMAN Adipocyte plasma membrane-associated protein OS=Homo sapiens GN=APMAP PE=1 SV=2	1		1.22728	1.34587			1.28657	0.192212	-0.566541			-0.187165	0.979375	0.251161			0.615268
>sp|Q9NNX1|TUFT1_HUMAN Tuftelin OS=Homo sapiens GN=TUFT1 PE=2 SV=1	1	1	-0.246194	-0.625886	1.57845	-0.647821	0.0146382	0.945975	1.25759	0.144009	-0.47444	0.468284	1.22844	0.366247	0.66978	0.393204	0.664416
>sp|Q9NP78|ABCB9_HUMAN ATP-binding cassette sub-family B member 9 OS=Homo sapiens GN=ABCB9 PE=1 SV=1		1			0.90489	0.890606	0.897748			-0.246986	0.106574	-0.070206			-0.0839062	0.507236	0.211665
>sp|Q9NP80|PLPL8_HUMAN Calcium-independent phospholipase A2-gamma OS=Homo sapiens GN=PNPLA8 PE=1 SV=1		1			0.33816	0.589959	0.464059			0.754855	1.1325	0.943679			0.160824	0.452596	0.30671
>sp|Q9NP92|RT30_HUMAN 28S ribosomal protein S30, mitochondrial OS=Homo sapiens GN=MRPS30 PE=1 SV=2	1		-24.6886	1.22893			-11.7298	0.313496	0.45199			0.382743	0.520112	0.906544			0.713328
>sp|Q9NPC1|LT4R2_HUMAN Leukotriene B4 receptor 2 OS=Homo sapiens GN=LTB4R2 PE=1 SV=1		1			-0.5901	-1.74943	-1.16976			-2.39765	3.41787	0.510107			-2.19062	2.99504	0.40221
>sp|Q9NPG4|PCD12_HUMAN Protocadherin-12 OS=Homo sapiens GN=PCDH12 PE=2 SV=1	1		0.72243	-0.645283			0.0385733	-0.787021	0.901771			0.0573753	-0.250497	1.79596			0.772733
>sp|Q9NPH3|IL1AP_HUMAN Interleukin-1 receptor accessory protein OS=Homo sapiens GN=IL1RAP PE=1 SV=2		1			0.55617	0.283309	0.41974			0.135174	0.058582	0.0968782			0.774919	0.902897	0.838908
>sp|Q9NPH5|NOX4_HUMAN NADPH oxidase 4 OS=Homo sapiens GN=NOX4 PE=1 SV=2	1		-0.398369	-0.435405			-0.416887	0.141291	1.62198			0.881638	1.47885	0.243641			0.861246
>sp|Q9NQ03|SCRT2_HUMAN Transcriptional repressor scratch 2 OS=Homo sapiens GN=SCRT2 PE=2 SV=3		1			0.109041	0.5591	0.334071			0.949824	1.36699	1.15841			0.853258	-0.101656	0.375801
>sp|Q9NQ38|ISK5_HUMAN Serine protease inhibitor Kazal-type 5 OS=Homo sapiens GN=SPINK5 PE=1 SV=2		1			0.452919	-0.432879	0.0100202			-1.39106	0.404082	-0.493492			2.36581	0.812924	1.58937
>sp|Q9NQ66|PLCB1_HUMAN 1-phosphatidylinositol 4,5-bisphosphate phosphodiesterase beta-1 OS=Homo sapiens GN=PLCB1 PE=1 SV=1	1		-0.71555	0.610784			-0.0523829	1.16824	1.4105			1.28937	0.73615	-0.335331			0.200409
>sp|Q9NQ75|CASS4_HUMAN Cas scaffolding protein family member 4 OS=Homo sapiens GN=CASS4 PE=1 SV=2	1		-0.0618291	-0.119043			-0.090436	0.0362801	-0.0942725			-0.0289962	0.0117326	-0.0623287			-0.025298
>sp|Q9NQ79|CRAC1_HUMAN Cartilage acidic protein 1 OS=Homo sapiens GN=CRTAC1 PE=1 SV=2	1		0.682065	0.340194			0.51113	0.438373	0.908179			0.673276	0.335288	0.689952			0.51262
>sp|Q9NQ84|GPC5C_HUMAN G-protein coupled receptor family C group 5 member C OS=Homo sapiens GN=GPRC5C PE=1 SV=2	5	5	1.76886	0.333452	0.888087	0.898319	0.972179	0.0216955	0.799489	-0.0130648	1.29861	0.526683	0.975089	-0.245243	0.505657	0.0871523	0.330664
>sp|Q9NQ92|COPRS_HUMAN Coordinator of PRMT5 and differentiation stimulator OS=Homo sapiens GN=COPRS PE=1 SV=3	1	1	2.02344	2.05702	0.943509	1.35961	1.59589	-3.94565	-2.76648	-0.382187	-0.502037	-1.89909	-0.54317	1.21119	0.300701	-0.406603	0.140529
>sp|Q9NQA5|TRPV5_HUMAN Transient receptor potential cation channel subfamily V member 5 OS=Homo sapiens GN=TRPV5 PE=1 SV=2		1			0.421231	-0.529839	-0.0543037			2.32498	-0.225416	1.04978			0.161028	1.02601	0.593516
>sp|Q9NQG6|MID51_HUMAN Mitochondrial dynamic protein MID51 OS=Homo sapiens GN=SMCR7L PE=1 SV=1		1			1.43218	0.802787	1.11748			-0.510858	-0.132658	-0.321758			-0.67384	0.254322	-0.209759
>sp|Q9NQR7|CC177_HUMAN Coiled-coil domain-containing protein 177 OS=Homo sapiens GN=CCDC177 PE=2 SV=3	1		-0.612975	1.27894			0.332984	0.219184	-0.293677			-0.0372465	0.845224	1.38749			1.11636
>sp|Q9NQS3|PVRL3_HUMAN Poliovirus receptor-related protein 3 OS=Homo sapiens GN=PVRL3 PE=1 SV=1	1		-0.50579	-0.950259			-0.728025	0.885049	1.77135			1.3282	1.58106	-0.505033			0.538016
>sp|Q9NQZ5|STAR7_HUMAN StAR-related lipid transfer protein 7, mitochondrial OS=Homo sapiens GN=STARD7 PE=1 SV=2		1			-0.399738	0.580637	0.0904497			0.994095	-1.36787	-0.186887			2.06516	0.0936205	1.07939
>sp|Q9NR16|C163B_HUMAN Scavenger receptor cysteine-rich type 1 protein M160 OS=Homo sapiens GN=CD163L1 PE=1 SV=2	1	2	1.70381	0.942988	0.525087	0.334638	0.87663	-0.601029	0.924234	0.93568	0.0695436	0.332107	1.13118	0.240127	0.936454	0.6418	0.73739
>sp|Q9NR22|ANM8_HUMAN Protein arginine N-methyltransferase 8 OS=Homo sapiens GN=PRMT8 PE=1 SV=2		1			-0.600577	-0.680777	-0.640677			2.96454	-0.507136	1.2287			1.40911	-0.0373112	0.685898
>sp|Q9NR31|SAR1A_HUMAN GTP-binding protein SAR1a OS=Homo sapiens GN=SAR1A PE=1 SV=1	1	1	0.327984	0.767289	2.2624	-0.450822	0.726714	0.507312	0.373494	-0.419643	-3.43716	-0.743998	0.675688	0.789264	-2.81641	0.686006	-0.166362
>sp|Q9NR83|S2A4R_HUMAN SLC2A4 regulator OS=Homo sapiens GN=SLC2A4RG PE=1 SV=4		1			1.15472	0.221401	0.688059			-0.348181	1.22883	0.440327			1.25173	-0.259272	0.496228
>sp|Q9NRA1|PDGFC_HUMAN Platelet-derived growth factor C OS=Homo sapiens GN=PDGFC PE=1 SV=2	1	1	2.87316	1.2676	1.61853	1.27507	1.75859	-2.57017	-3.22249	-1.14824	-0.222324	-1.79081	1.09922	0.0876506	-1.12353	-0.77013	-0.176697
>sp|Q9NRC6|SPTN5_HUMAN Spectrin beta chain, non-erythrocytic 5 OS=Homo sapiens GN=SPTBN5 PE=1 SV=1		1			-1.14814	-1.06909	-1.10861			1.5915	1.1397	1.3656			2.02537	0.901166	1.46327
[truncated: 441 more rows]

## Sheet: Identified_categories
Supplementary Table 2. List of identified categories (biological processes) including at least five proteins.
[truncated: 1,227 more rows]

[truncated: 6 more sheets: immune_response_cells, adhesion_blood_cells, adhesion_immune_cells, Phagocytosis, Statistical_analysis, SRM_conditions]
